# Supplementary material for: DNA methylation patterns of circadian and ultradian genes are altered in the peripheral blood of patients with hidradenitis suppurativa
Source: Front Immunol. 2024 Nov 26;15:1475424. doi: 10.3389/fimmu.2024.1475424 (PMC11635105; doi:10.3389/fimmu.2024.1475424)
Supplement: Supplementary Table 5 — Results of Ingenuity Pathway Analysis performed on 24h, 12h, and 8h oscillating genes. [file Table1.xls]

## Sheet: Table S1
	Supplementary Table S1. Circadian genes with differences in methylation of CpG sites with Target ID, Gene ID, Chromosome location, FDR p-value, and percentage of methylation change in HS cases and controls.
TargetID	Gene Name	Location	p-Val	FDR p-Val	% Methylation Cases	% Methylation Control	% Methlation change	AUC	CI_lower	CI_upper	Gene ID	Protein Name	PubMed ID	Sentence
cg16258702	TECPR2	12q24.31	1.1341e-11	9.81e-06	79.3909	86.5799	-7.18893	0.967014	0.914341	1	TECPR2	Tectonin beta-propeller repeat-containing protein 2	23440187	Insufficient sleep affects the human blood transcriptome, disrupts its circadian regulation, and intensifies the effects of acute total sleep deprivation.
cg09489285	TGFB1	19q13.2	2.87583e-13	2.48759e-07	80.8981	88.2018	-7.30369	0.965278	0.91123	1	TGFB1	Transforming growth factor beta-1	23440187	Insufficient sleep affects the human blood transcriptome, disrupts its circadian regulation, and intensifies the effects of acute total sleep deprivation.
cg05205813	CACNB2	10p12.33-p12.31	4.02891e-11	3.485e-05	73.8934	81.9911	-8.09776	0.963542	0.908152	1	CACNB2	Voltage-dependent L-type calcium channel subunit beta-2	23440187	Insufficient sleep affects the human blood transcriptome, disrupts its circadian regulation, and intensifies the effects of acute total sleep deprivation.
cg05632908	CRISPLD2	16q24.1	1.30391e-10	0.000112788	68.3357	77.1571	-8.82145	0.961806	0.905105	1	CRISPLD2	Cysteine-rich secretory protein LCCL domain-containing 2	23440187	Insufficient sleep affects the human blood transcriptome, disrupts its circadian regulation, and intensifies the effects of acute total sleep deprivation.
cg15542924	QKI	6q26	1.60894e-16	1.39173e-10	73.4104	83.3296	-9.91923	0.960069	0.902089	1	QKI	Protein quaking	23440187	Insufficient sleep affects the human blood transcriptome, disrupts its circadian regulation, and intensifies the effects of acute total sleep deprivation.
cg14282280	UBR2	6p21.1	2.21496e-11	1.91594e-05	69.3517	78.3374	-8.98573	0.958333	0.899099	1	UBR2	E3 ubiquitin-protein ligase UBR2	23440187	Insufficient sleep affects the human blood transcriptome, disrupts its circadian regulation, and intensifies the effects of acute total sleep deprivation.
cg22462109	NMNAT3	3q23	9.25502e-13	8.00559e-07	50.132	61.9238	-11.7918	0.954861	0.893198	1	NEDD9	Enhancer of filamentation 1	23440187	Insufficient sleep affects the human blood transcriptome, disrupts its circadian regulation, and intensifies the effects of acute total sleep deprivation.
cg02906874	CHST15	10q26.13	1.53867e-11	1.33095e-05	63.6217	73.5239	-9.90224	0.953125	0.890282	1	CHST15	Carbohydrate sulfotransferase 15	23440187	Insufficient sleep affects the human blood transcriptome, disrupts its circadian regulation, and intensifies the effects of acute total sleep deprivation.
cg20517149	FHIT	3p14.2	4.01031e-21	3.46892e-15	68.453	80.7351	-12.2822	0.949653	0.884517	1	FHIT	Bis(5'-adenosyl)-triphosphatase	23440187	Insufficient sleep affects the human blood transcriptome, disrupts its circadian regulation, and intensifies the effects of acute total sleep deprivation.
cg24192663	HSPA6	1q23.3	3.04811e-10	0.000263662	66.9401	75.7998	-8.85974	0.946181	0.87883	1	HSPA6	Heat shock 70 kDa protein 6	23440187	Insufficient sleep affects the human blood transcriptome, disrupts its circadian regulation, and intensifies the effects of acute total sleep deprivation.
cg12400434	LPCAT1	5p15.33	6.30412e-09	0.00545306	79.459	85.7067	-6.24771	0.946181	0.87883	1	LPCAT1	Lysophosphatidylcholine acyltransferase 1	23440187	Insufficient sleep affects the human blood transcriptome, disrupts its circadian regulation, and intensifies the effects of acute total sleep deprivation.
cg10858308	ARSB	5q14.1	2.73955e-08	0.0236971	78.6536	84.7965	-6.14295	0.946181	0.87883	1	ARSB	Arylsulfatase B	23440187	Insufficient sleep affects the human blood transcriptome, disrupts its circadian regulation, and intensifies the effects of acute total sleep deprivation.
cg24327723	OAZ2	15q22.31	4.44092e-14	3.8414e-08	63.044	74.0802	-11.0362	0.944444	0.876014	1	NUP98	Nuclear pore complex protein Nup98-Nup96	23440187	Insufficient sleep affects the human blood transcriptome, disrupts its circadian regulation, and intensifies the effects of acute total sleep deprivation.
cg24171992	MAST3	19p13.11	3.58603e-09	0.00310192	76.9143	83.7185	-6.80424	0.944444	0.876014	1	MAST3	Microtubule-associated serine/threonine-protein kinase 3	23440187	Insufficient sleep affects the human blood transcriptome, disrupts its circadian regulation, and intensifies the effects of acute total sleep deprivation.
cg12267107	TRIB2	2p24.3	6.63671e-09	0.00574076	79.2997	85.5685	-6.26877	0.942708	0.873216	1	TRIB2	Tribbles homolog 2	23440187	Insufficient sleep affects the human blood transcriptome, disrupts its circadian regulation, and intensifies the effects of acute total sleep deprivation.
cg22442686	IRF2	4q35.1	9.31573e-20	8.05811e-14	65.8826	78.3256	-12.4429	0.942708	0.873216	1	IRF2	Interferon regulatory factor 2	23440187	Insufficient sleep affects the human blood transcriptome, disrupts its circadian regulation, and intensifies the effects of acute total sleep deprivation.
cg11406340	IDI2	10p15.3	1.39254e-09	0.00120455	74.3636	81.7775	-7.41392	0.940972	0.870433	1	IDI2	Isopentenyl-diphosphate delta-isomerase 2	23440187	Insufficient sleep affects the human blood transcriptome, disrupts its circadian regulation, and intensifies the effects of acute total sleep deprivation.
cg04076613	PRKAG1	12q13.12	6.18684e-12	5.35162e-06	69.8074	78.938	-9.13063	0.940972	0.870433	1	PRKAG1	5'-AMP-activated protein kinase subunit gamma-1	23440187	Insufficient sleep affects the human blood transcriptome, disrupts its circadian regulation, and intensifies the effects of acute total sleep deprivation.
cg02747169	CDR2L	17q25.1	3.04969e-15	2.63798e-09	72.2316	82.0355	-9.80388	0.939236	0.867667	1	CDR2L	Cerebellar degeneration-related protein 2-like	23440187	Insufficient sleep affects the human blood transcriptome, disrupts its circadian regulation, and intensifies the effects of acute total sleep deprivation.
cg27585557	RALB	2q14.2	2.21168e-11	1.91311e-05	74.2985	82.4163	-8.11779	0.939236	0.867667	1	RALB	Ras-related protein Ral-B	23440187	Insufficient sleep affects the human blood transcriptome, disrupts its circadian regulation, and intensifies the effects of acute total sleep deprivation.
cg11867084	ARHGAP26	5q31.3	4.2774e-27	3.69995e-21	41.3977	59.1011	-17.7034	0.939236	0.867667	1	ARHGAP26	Rho GTPase-activating protein 26	23440187	Insufficient sleep affects the human blood transcriptome, disrupts its circadian regulation, and intensifies the effects of acute total sleep deprivation.
cg04224041	CTBP1	4p16.3	3.17143e-14	2.74329e-08	49.0406	61.5816	-12.5411	0.935764	0.86218	1	CTBP1	C-terminal-binding protein 1	23440187	Insufficient sleep affects the human blood transcriptome, disrupts its circadian regulation, and intensifies the effects of acute total sleep deprivation.
cg18745239	ZNF239	10q11.21	1.02542e-08	0.00886992	73.5859	80.7555	-7.1696	0.934028	0.859458	1	ZNF239	Zinc finger protein 239	23440187	Insufficient sleep affects the human blood transcriptome, disrupts its circadian regulation, and intensifies the effects of acute total sleep deprivation.
cg00336028	FCGBP	19q13.2	6.44699e-18	5.57665e-12	70.5222	81.4697	-10.9475	0.934028	0.859458	1	FCGBP	IgGFc-binding protein	23440187	Insufficient sleep affects the human blood transcriptome, disrupts its circadian regulation, and intensifies the effects of acute total sleep deprivation.
cg19606364	HHATL	3p22.1	2.40203e-09	0.00207776	74.6945	81.9547	-7.26019	0.934028	0.859458	1	HHATL	Protein-cysteine N-palmitoyltransferase HHAT-like protein	23440187	Insufficient sleep affects the human blood transcriptome, disrupts its circadian regulation, and intensifies the effects of acute total sleep deprivation.
cg23833425	VTA1	6q24.1-q24.2	2.92068e-10	0.000252638	71.1118	79.3485	-8.23664	0.932292	0.856749	1	VTA1	Vacuolar protein sorting-associated protein VTA1 homolog	23440187	Insufficient sleep affects the human blood transcriptome, disrupts its circadian regulation, and intensifies the effects of acute total sleep deprivation.
cg17779764	CCNJL	5q33.3	1.89652e-10	0.000164049	63.1555	72.6119	-9.45642	0.930556	0.854053	1	CCNJL	Cyclin-J-like protein	23440187	Insufficient sleep affects the human blood transcriptome, disrupts its circadian regulation, and intensifies the effects of acute total sleep deprivation.
cg05926667	CABYR	18q11.2	1.91778e-11	1.65888e-05	72.5966	81.0504	-8.4538	0.928819	0.85137	1	CABYR	Calcium-binding tyrosine phosphorylation-regulated protein	23440187	Insufficient sleep affects the human blood transcriptome, disrupts its circadian regulation, and intensifies the effects of acute total sleep deprivation.
cg19951409	ZNF516	18q23	2.05562e-13	1.77811e-07	64.7607	75.2816	-10.5208	0.928819	0.85137	1	ZNF516	Zinc finger protein 516	23440187	Insufficient sleep affects the human blood transcriptome, disrupts its circadian regulation, and intensifies the effects of acute total sleep deprivation.
cg10975889	HLX	1q41	2.06918e-10	0.000178984	71.5987	79.8183	-8.21966	0.928819	0.85137	1	HLX	H2.0-like homeobox protein	23440187	Insufficient sleep affects the human blood transcriptome, disrupts its circadian regulation, and intensifies the effects of acute total sleep deprivation.
cg12089169	PRR4	12p13.2	2.19049e-11	1.89478e-05	70.0777	78.9457	-8.86801	0.927083	0.8487	1	PRR4	Proline-rich protein 4	23440187	Insufficient sleep affects the human blood transcriptome, disrupts its circadian regulation, and intensifies the effects of acute total sleep deprivation.
cg04024822	RPS6KA4	11q13.1	9.69931e-09	0.0083899	80.426	86.424	-5.99791	0.925347	0.846041	1	RPS6KA4	Ribosomal protein S6 kinase alpha-4	23440187	Insufficient sleep affects the human blood transcriptome, disrupts its circadian regulation, and intensifies the effects of acute total sleep deprivation.
cg26378518	AMIGO2	12q13.11	3.18724e-14	2.75696e-08	66.0117	76.6389	-10.6272	0.925347	0.846041	1	AMIGO2	Amphoterin-induced protein 2	23440187	Insufficient sleep affects the human blood transcriptome, disrupts its circadian regulation, and intensifies the effects of acute total sleep deprivation.
cg17830812	CRTC3	15q26.1	2.88884e-08	0.0249885	76.4894	82.9903	-6.50091	0.925347	0.846041	1	CRTC3	CREB-regulated transcription coactivator 3	23440187	Insufficient sleep affects the human blood transcriptome, disrupts its circadian regulation, and intensifies the effects of acute total sleep deprivation.
cg16004706	RBM19	12q24.13-q24.21	6.69484e-12	5.79104e-06	81.0255	87.9224	-6.89692	0.923611	0.843394	1	RBM19	Probable RNA-binding protein 19	23440187	Insufficient sleep affects the human blood transcriptome, disrupts its circadian regulation, and intensifies the effects of acute total sleep deprivation.
cg14264119	ECHDC3	10p14	1.37236e-10	0.000118709	67.3527	76.3103	-8.95761	0.921875	0.840757	1	ECHDC3	Enoyl-CoA hydratase domain-containing protein 3, mitochondrial	23440187	Insufficient sleep affects the human blood transcriptome, disrupts its circadian regulation, and intensifies the effects of acute total sleep deprivation.
cg27657926	USP42	7p22.1	7.72364e-11	6.68095e-05	75.536	83.2236	-7.68758	0.921875	0.840757	1	USP42	Ubiquitin carboxyl-terminal hydrolase 42	23440187	Insufficient sleep affects the human blood transcriptome, disrupts its circadian regulation, and intensifies the effects of acute total sleep deprivation.
cg18913951	TMEM45B	11q24.3	7.31531e-09	0.00632774	78.7253	85.0834	-6.35805	0.918403	0.835517	1	TMEM45B	Transmembrane protein 45B	23440187	Insufficient sleep affects the human blood transcriptome, disrupts its circadian regulation, and intensifies the effects of acute total sleep deprivation.
cg13402672	ATP6V0B	1p34.1	4.25902e-10	0.000368405	64.184	73.342	-9.15802	0.918403	0.835517	1	ATP6V0B	V-type proton ATPase 21 kDa proteolipid subunit	23440187	Insufficient sleep affects the human blood transcriptome, disrupts its circadian regulation, and intensifies the effects of acute total sleep deprivation.
cg00222684	TRANK1	3p22.2	2.931e-08	0.0253532	75.2661	81.963	-6.69686	0.916667	0.832912	1	TRANK1	TPR and ankyrin repeat-containing protein 1	23440187	Insufficient sleep affects the human blood transcriptome, disrupts its circadian regulation, and intensifies the effects of acute total sleep deprivation.
cg21685387	ASPRV1	2p13.3	1.16669e-12	1.00918e-06	70.1926	79.5313	-9.33872	0.914931	0.830318	0.999543	ASPRV1	Retroviral-like aspartic protease 1	23440187	Insufficient sleep affects the human blood transcriptome, disrupts its circadian regulation, and intensifies the effects of acute total sleep deprivation.
cg04641165	MYLIP	6p22.3	1.81415e-13	1.56924e-07	69.8705	79.5547	-9.68425	0.914931	0.830318	0.999543	MXRA8	Matrix-remodeling-associated protein 8	23440187	Insufficient sleep affects the human blood transcriptome, disrupts its circadian regulation, and intensifies the effects of acute total sleep deprivation.
cg02824251	ARID3A	19p13.3	1.01492e-11	8.77903e-06	65.7772	75.4565	-9.67921	0.913194	0.827733	0.998656	ARID3A	AT-rich interactive domain-containing protein 3A	23440187	Insufficient sleep affects the human blood transcriptome, disrupts its circadian regulation, and intensifies the effects of acute total sleep deprivation.
cg13912358	SLC6A6	3p25.1	2.90449e-09	0.00251238	70.9983	78.816	-7.81773	0.913194	0.827733	0.998656	SLC6A6	Sodium- and chloride-dependent taurine transporter	23440187	Insufficient sleep affects the human blood transcriptome, disrupts its circadian regulation, and intensifies the effects of acute total sleep deprivation.
cg04068005	PEX7	6q23.3	2.0673e-18	1.78821e-12	65.46	77.579	-12.119	0.913194	0.827733	0.998656	PEX7	Peroxisomal targeting signal 2 receptor	23440187	Insufficient sleep affects the human blood transcriptome, disrupts its circadian regulation, and intensifies the effects of acute total sleep deprivation.
cg04270033	MORC2	22q12.2	5.48373e-11	4.74343e-05	67.9102	76.9585	-9.04836	0.911458	0.825157	0.99776	MMEL1	Membrane metallo-endopeptidase-like 1	23440187	Insufficient sleep affects the human blood transcriptome, disrupts its circadian regulation, and intensifies the effects of acute total sleep deprivation.
cg08099065	OSBPL10	3p23	2.06228e-12	1.78387e-06	73.9841	82.5269	-8.54284	0.911458	0.825157	0.99776	OPRL1	Nociceptin receptor	23440187	Insufficient sleep affects the human blood transcriptome, disrupts its circadian regulation, and intensifies the effects of acute total sleep deprivation.
cg10897637	YAF2	12q12	3.18775e-08	0.0275741	64.5567	72.693	-8.13636	0.909722	0.822591	0.996854	YAF2	YY1-associated factor 2	23440187	Insufficient sleep affects the human blood transcriptome, disrupts its circadian regulation, and intensifies the effects of acute total sleep deprivation.
cg00092682	HSF2	6q22.31	1.77722e-08	0.015373	73.4933	80.5689	-7.07559	0.909722	0.822591	0.996854	HSF2	Heat shock factor protein 2	23440187	Insufficient sleep affects the human blood transcriptome, disrupts its circadian regulation, and intensifies the effects of acute total sleep deprivation.
cg15731816	YLPM1	14q24.3	1.07738e-13	9.31938e-08	9.82264	3.95519	5.86745	0.90625	0.817484	0.995016	YLPM1	YLP motif-containing protein 1	23440187	Insufficient sleep affects the human blood transcriptome, disrupts its circadian regulation, and intensifies the effects of acute total sleep deprivation.
cg22642718	KCNJ12	17p11.2	4.21852e-08	0.0364902	68.3399	75.9571	-7.61713	0.90625	0.817484	0.995016	KCNJ12	ATP-sensitive inward rectifier potassium channel 12	23440187	Insufficient sleep affects the human blood transcriptome, disrupts its circadian regulation, and intensifies the effects of acute total sleep deprivation.
cg14511393	HABP4	9q22.32	4.36103e-20	3.77229e-14	65.9972	78.5117	-12.5145	0.90625	0.817484	0.995016	HABP4	Intracellular hyaluronan-binding protein 4	23440187	Insufficient sleep affects the human blood transcriptome, disrupts its circadian regulation, and intensifies the effects of acute total sleep deprivation.
cg03326306	ANKRD26	10p12.1	3.07402e-11	2.65902e-05	76.3591	84.0306	-7.67155	0.904514	0.814944	0.994084	ANKRD26	Ankyrin repeat domain-containing protein 26	23440187	Insufficient sleep affects the human blood transcriptome, disrupts its circadian regulation, and intensifies the effects of acute total sleep deprivation.
cg04683265	MRPS27	5q13.2	1.06622e-09	0.000922276	80.0165	86.4343	-6.41781	0.904514	0.814944	0.994084	MORC2	MORC family CW-type zinc finger protein 2	23440187	Insufficient sleep affects the human blood transcriptome, disrupts its circadian regulation, and intensifies the effects of acute total sleep deprivation.
cg02021641	TMEM88	17p13.1	3.20846e-08	0.0277532	59.4781	68.1174	-8.63932	0.902778	0.812412	0.993143	TMEM88	Transmembrane protein 88	23440187	Insufficient sleep affects the human blood transcriptome, disrupts its circadian regulation, and intensifies the effects of acute total sleep deprivation.
cg01774111	ANGEL2	1q32.3	1.14071e-14	9.8671e-09	67.7447	78.2331	-10.4884	0.902778	0.812412	0.993143	ANGEL2	Protein angel homolog 2	23440187	Insufficient sleep affects the human blood transcriptome, disrupts its circadian regulation, and intensifies the effects of acute total sleep deprivation.
cg06707168	ARV1	1q42.2	1.75724e-09	0.00152001	8.70081	4.00866	4.69215	0.902778	0.812412	0.993143	ARV1	Protein ARV1	23440187	Insufficient sleep affects the human blood transcriptome, disrupts its circadian regulation, and intensifies the effects of acute total sleep deprivation.
cg25668117	ADAP1	7p22.3	1.62343e-08	0.0140427	78.0729	84.4102	-6.33725	0.902778	0.812412	0.993143	ADAP1	Arf-GAP with dual PH domain-containing protein 1	23440187	Insufficient sleep affects the human blood transcriptome, disrupts its circadian regulation, and intensifies the effects of acute total sleep deprivation.
cg02606480	ANGPT2	8p23.1	1.22595e-11	1.06045e-05	75.7905	83.7115	-7.92102	0.902778	0.812412	0.993143	ANGPT2	Angiopoietin-2	23440187	Insufficient sleep affects the human blood transcriptome, disrupts its circadian regulation, and intensifies the effects of acute total sleep deprivation.
cg17539315	LARP4	12q13.12	4.40058e-08	0.0380651	9.60688	5.11994	4.48695	0.901042	0.809888	0.992195	LARP4	La-related protein 4	23440187	Insufficient sleep affects the human blood transcriptome, disrupts its circadian regulation, and intensifies the effects of acute total sleep deprivation.
cg04103326	PACSIN1	6p21.31	1.1064e-09	0.000957033	69.9327	78.1013	-8.16855	0.901042	0.809888	0.992195	P2RY12	P2Y purinoceptor 12	23440187	Insufficient sleep affects the human blood transcriptome, disrupts its circadian regulation, and intensifies the effects of acute total sleep deprivation.
cg01871963	LCN2	9q34.11	1.17417e-09	0.00101566	75.743	82.9461	-7.20302	0.901042	0.809888	0.992195	LCN2	Neutrophil gelatinase-associated lipocalin	23440187	Insufficient sleep affects the human blood transcriptome, disrupts its circadian regulation, and intensifies the effects of acute total sleep deprivation.
cg13912196	TLE3	15q23	2.47046e-09	0.00213695	61.0452	70.1717	-9.12651	0.899306	0.807373	0.991238	TLE3	Transducin-like enhancer protein 3	23440187	Insufficient sleep affects the human blood transcriptome, disrupts its circadian regulation, and intensifies the effects of acute total sleep deprivation.
cg17780565	OPRL1	20q13.33	9.04826e-10	0.000782674	69.5323	77.8003	-8.26796	0.899306	0.807373	0.991238	OAZ2	Ornithine decarboxylase antizyme 2	23440187	Insufficient sleep affects the human blood transcriptome, disrupts its circadian regulation, and intensifies the effects of acute total sleep deprivation.
cg11907102	FAM126B	2q33.1	3.78416e-10	0.00032733	13.6599	7.81918	5.84076	0.899306	0.807373	0.991238	FAM126B	Protein FAM126B	23440187	Insufficient sleep affects the human blood transcriptome, disrupts its circadian regulation, and intensifies the effects of acute total sleep deprivation.
cg17693796	DAAM2	6p21.2	3.06488e-14	2.65112e-08	56.577	68.505	-11.928	0.895833	0.802365	0.989302	DAAM2	Disheveled-associated activator of morphogenesis 2	23440187	Insufficient sleep affects the human blood transcriptome, disrupts its circadian regulation, and intensifies the effects of acute total sleep deprivation.
cg27280396	RORA	15q22.2	3.05305e-39	2.64089e-33	27.2867	15.674	11.6127	0.894097	0.799872	0.988323	RORA	Nuclear receptor ROR-alpha	23440187	Insufficient sleep affects the human blood transcriptome, disrupts its circadian regulation, and intensifies the effects of acute total sleep deprivation.
cg13521170	BCL2	18q21.33	8.57723e-16	7.41931e-10	54.1686	66.9785	-12.8099	0.892361	0.797386	0.987336	BCL2	Apoptosis regulator Bcl-2	24449876	BCL2 was unaffected by sleep, and its time course remained linked to melatonin.
cg14199090	LEPR	1p31.3	9.49924e-10	0.000821684	69.5466	77.8027	-8.25606	0.892361	0.797386	0.987336	LEPR	Leptin receptor	21520059	Rhythmic expression of genes studied [leptin and its receptor (LEPR), adiponectin and its receptors (ADIPOR1 and ADIPOR2), clock genes (PER2, BMAL1, and CRY1) and glucocorticoid metabolism-related genes (PPARγ, GR, HSD1, HSD2, and 5αR)] in human subcutaneous (A) and visceral adipose tissue.
cg26797676	FLOT1	6p21.33	3.72948e-08	0.03226	67.7674	75.4853	-7.71788	0.892361	0.797386	0.987336	FLOT1	Flotillin-1	23440187	Insufficient sleep affects the human blood transcriptome, disrupts its circadian regulation, and intensifies the effects of acute total sleep deprivation.
cg01052291	VNN1	6q23.2	4.84693e-08	0.0419259	76.4447	82.8538	-6.40914	0.892361	0.797386	0.987336	VNN1	Pantetheinase	23440187	Insufficient sleep affects the human blood transcriptome, disrupts its circadian regulation, and intensifies the effects of acute total sleep deprivation.
cg09766671	MYO1F	19p13.2	2.1246e-08	0.0183778	73.7491	80.749	-6.99989	0.890625	0.794908	0.986342	MYLIP	E3 ubiquitin-protein ligase MYLIP	23440187	Insufficient sleep affects the human blood transcriptome, disrupts its circadian regulation, and intensifies the effects of acute total sleep deprivation.
cg06040420	PHOSPHO2	2q31.1	1.25722e-09	0.0010875	72.5697	80.3006	-7.73091	0.890625	0.794908	0.986342	PHOSPHO2	Pyridoxal phosphate phosphatase PHOSPHO2	23440187	Insufficient sleep affects the human blood transcriptome, disrupts its circadian regulation, and intensifies the effects of acute total sleep deprivation.
cg19596297	EXOSC7	3p21.31	3.92537e-08	0.0339544	75.7806	82.3385	-6.55796	0.890625	0.794908	0.986342	EXOSC7	Exosome complex component RRP42	23440187	Insufficient sleep affects the human blood transcriptome, disrupts its circadian regulation, and intensifies the effects of acute total sleep deprivation.
cg07023594	PARP11	12p13.32	1.94976e-08	0.0168654	79.2595	85.3548	-6.09525	0.888889	0.792437	0.985341	PARL	Presenilins-associated rhomboid-like protein, mitochondrial	23440187	Insufficient sleep affects the human blood transcriptome, disrupts its circadian regulation, and intensifies the effects of acute total sleep deprivation.
cg20308663	CLYBL	13q32.3	6.67088e-31	5.77031e-25	80.8483	91.5204	-10.6721	0.888889	0.792437	0.985341	CLYBL	Citrate lyase subunit beta-like protein, mitochondrial	23440187	Insufficient sleep affects the human blood transcriptome, disrupts its circadian regulation, and intensifies the effects of acute total sleep deprivation.
cg02755455	JAK1	1p31.3	2.04462e-09	0.00176859	73.8722	81.2995	-7.4273	0.888889	0.792437	0.985341	JAK1	Tyrosine-protein kinase JAK1	23440187	Insufficient sleep affects the human blood transcriptome, disrupts its circadian regulation, and intensifies the effects of acute total sleep deprivation.
cg12178432	MAN1C1	1p36.11	8.95361e-13	7.74487e-07	48.8221	60.6917	-11.8697	0.888889	0.792437	0.985341	MAN1C1	Mannosyl-oligosaccharide 1,2-alpha-mannosidase IC	23440187	Insufficient sleep affects the human blood transcriptome, disrupts its circadian regulation, and intensifies the effects of acute total sleep deprivation.
cg14380444	RERE	1p36.23	1.25631e-12	1.08671e-06	29.2588	40.6321	-11.3733	0.887153	0.789973	0.984333	RERE	Arginine-glutamic acid dipeptide repeats protein	23440187	Insufficient sleep affects the human blood transcriptome, disrupts its circadian regulation, and intensifies the effects of acute total sleep deprivation.
cg06108383	PPT2	6p21.32	1.2984e-11	1.12312e-05	66.5369	76.0585	-9.52161	0.887153	0.789973	0.984333	PPT2	Lysosomal thioesterase PPT2	23440187	Insufficient sleep affects the human blood transcriptome, disrupts its circadian regulation, and intensifies the effects of acute total sleep deprivation.
cg00332305	TIAM2	6q25.2-q25.3	1.79522e-18	1.55287e-12	66.1399	78.1484	-12.0086	0.887153	0.789973	0.984333	TIAM2	T-lymphoma invasion and metastasis-inducing protein 2	23440187	Insufficient sleep affects the human blood transcriptome, disrupts its circadian regulation, and intensifies the effects of acute total sleep deprivation.
cg07500957	OTOR	20p12.1	7.40329e-12	6.40385e-06	61.1031	71.4711	-10.3681	0.885417	0.787515	0.983318	OSBPL1A	Oxysterol-binding protein-related protein 1	23440187	Insufficient sleep affects the human blood transcriptome, disrupts its circadian regulation, and intensifies the effects of acute total sleep deprivation.
cg08781755	LRPPRC	2p21	1.4234e-20	1.23124e-14	70.945	82.5122	-11.5672	0.885417	0.787515	0.983318	LRPPRC	Leucine-rich PPR motif-containing protein, mitochondrial	23440187	Insufficient sleep affects the human blood transcriptome, disrupts its circadian regulation, and intensifies the effects of acute total sleep deprivation.
cg23360967	NEDD9	6p24.2	6.82983e-10	0.00059078	66.9762	75.6679	-8.6917	0.885417	0.787515	0.983318	NADK	NAD kinase	23440187	Insufficient sleep affects the human blood transcriptome, disrupts its circadian regulation, and intensifies the effects of acute total sleep deprivation.
cg18482256	PSMD8	19q13.2	1.21287e-12	1.04913e-06	20.0168	12.298	7.71872	0.883681	0.785065	0.982297	PSMD8	26S proteasome non-ATPase regulatory subunit 8	23440187	Insufficient sleep affects the human blood transcriptome, disrupts its circadian regulation, and intensifies the effects of acute total sleep deprivation.
cg23730387	RPL22	1p36.31	1.48515e-21	1.28465e-15	68.6948	81.037	-12.3421	0.883681	0.785065	0.982297	RPL22	60S ribosomal protein L22	23440187	Insufficient sleep affects the human blood transcriptome, disrupts its circadian regulation, and intensifies the effects of acute total sleep deprivation.
cg05344046	NUP98	11p15.4	1.29421e-24	1.11949e-18	58.3212	73.5637	-15.2425	0.881944	0.78262	0.981269	NT5DC1	5'-nucleotidase domain-containing protein 1	23440187	Insufficient sleep affects the human blood transcriptome, disrupts its circadian regulation, and intensifies the effects of acute total sleep deprivation.
cg06084907	CLUAP1	16p13.3	9.02657e-38	7.80798e-32	13.571	5.46756	8.10344	0.880208	0.780183	0.980234	CLUAP1	Clusterin-associated protein 1	23440187	Insufficient sleep affects the human blood transcriptome, disrupts its circadian regulation, and intensifies the effects of acute total sleep deprivation.
cg00038167	PNPLA6	19p13.2	7.3725e-10	0.000637721	68.945	77.3404	-8.39543	0.880208	0.780183	0.980234	PNPLA6	Neuropathy target esterase	23440187	Insufficient sleep affects the human blood transcriptome, disrupts its circadian regulation, and intensifies the effects of acute total sleep deprivation.
cg12126686	CD22	19q13.12	5.07275e-08	0.0438793	55.8388	64.6357	-8.79694	0.880208	0.780183	0.980234	CD22	B-cell receptor CD22	23440187	Insufficient sleep affects the human blood transcriptome, disrupts its circadian regulation, and intensifies the effects of acute total sleep deprivation.
cg04132288	DHRS9	2q31.1	1.72128e-08	0.0148891	65.3537	73.5478	-8.19409	0.880208	0.780183	0.980234	DHRS9	Dehydrogenase/reductase SDR family member 9	23440187	Insufficient sleep affects the human blood transcriptome, disrupts its circadian regulation, and intensifies the effects of acute total sleep deprivation.
cg02399652	SEC62	3q26.2	9.86556e-10	0.000853371	9.52432	4.60211	4.92221	0.880208	0.780183	0.980234	SEC62	Translocation protein SEC62	23440187	Insufficient sleep affects the human blood transcriptome, disrupts its circadian regulation, and intensifies the effects of acute total sleep deprivation.
cg18108683	FBXL13	7q22.1	6.88649e-12	5.95681e-06	61.7292	72.0342	-10.3049	0.880208	0.780183	0.980234	FBXL13	F-box/LRR-repeat protein 13	23440187	Insufficient sleep affects the human blood transcriptome, disrupts its circadian regulation, and intensifies the effects of acute total sleep deprivation.
cg03936072	CAPRIN1	11p13	2.57796e-08	0.0222994	75.7058	82.3565	-6.65078	0.878472	0.777751	0.979193	CAPRIN1	Caprin-1	26765251	BMAL1, CAPRIN1, HSPA1B, MKNK2, PER1, PER3, ROCK2, SIRT1, STAT3, THRA1 and TRIB1 showed statistically significant results according to either the nonlinear curve fitting or nonlinear mixed model method, and at the same time statistically significant rhythms were observed in at least 25% of the individuals according to the cosinor method.
cg15613067	PASK	2q37.3	8.04175e-09	0.00695612	78.294	84.7139	-6.41989	0.878472	0.777751	0.979193	PARP11	Poly [ADP-ribose] polymerase 11	23440187	Insufficient sleep affects the human blood transcriptome, disrupts its circadian regulation, and intensifies the effects of acute total sleep deprivation.
cg14938410	ADAMTSL4	1q21.2	7.83359e-09	0.00677606	10.3208	5.48423	4.83657	0.876736	0.775326	0.978146	ADAMTSL4	ADAMTS-like protein 4	23440187	Insufficient sleep affects the human blood transcriptome, disrupts its circadian regulation, and intensifies the effects of acute total sleep deprivation.
cg23217445	ARHGEF4	2q21.1	3.06686e-09	0.00265283	73.3549	80.7921	-7.43716	0.876736	0.775326	0.978146	ARHGEF4	Rho guanine nucleotide exchange factor 4	23440187	Insufficient sleep affects the human blood transcriptome, disrupts its circadian regulation, and intensifies the effects of acute total sleep deprivation.
cg03572619	DENND2A	7q34	1.52695e-10	0.000132082	77.0178	84.3165	-7.29863	0.876736	0.775326	0.978146	DENND2A	DENN domain-containing protein 2A	23440187	Insufficient sleep affects the human blood transcriptome, disrupts its circadian regulation, and intensifies the effects of acute total sleep deprivation.
cg03841784	ADIPOR2	12p13.33	3.77988e-12	3.2696e-06	72.0341	80.853	-8.81888	0.875	0.772907	0.977093	ADIPOR2	Adiponectin receptor protein 2	21520059	Rhythmic expression of genes studied [leptin and its receptor (LEPR), adiponectin and its receptors (ADIPOR1 and ADIPOR2), clock genes (PER2, BMAL1, and CRY1) and glucocorticoid metabolism-related genes (PPARγ, GR, HSD1, HSD2, and 5αR)] in human subcutaneous (A) and visceral adipose tissue.
cg00302479	PSD4	2q14.1	2.83543e-37	2.45264e-31	12.2478	5.39427	6.85352	0.875	0.772907	0.977093	PSD4	PH and SEC7 domain-containing protein 4	23440187	Insufficient sleep affects the human blood transcriptome, disrupts its circadian regulation, and intensifies the effects of acute total sleep deprivation.
cg08489410	GHRL	3p25.3	6.56122e-10	0.000567546	69.1017	77.4967	-8.39498	0.875	0.772907	0.977093	GHRL	Appetite-regulating hormone	23440187	Insufficient sleep affects the human blood transcriptome, disrupts its circadian regulation, and intensifies the effects of acute total sleep deprivation.
cg17338133	DVL3	3q27.1	1.10041e-08	0.00951854	91.2594	94.9793	-3.71981	0.875	0.772907	0.977093	DVL3	Segment polarity protein dishevelled homolog DVL-3	23440187	Insufficient sleep affects the human blood transcriptome, disrupts its circadian regulation, and intensifies the effects of acute total sleep deprivation.
cg14228182	MRRF	9q33.2	6.8849e-09	0.00595543	77.5165	84.1016	-6.58512	0.875	0.772907	0.977093	MRPS27	28S ribosomal protein S27, mitochondrial	23440187	Insufficient sleep affects the human blood transcriptome, disrupts its circadian regulation, and intensifies the effects of acute total sleep deprivation.
cg03975537	ATG2A	11q13.1	3.14753e-11	2.72261e-05	68.5129	77.5697	-9.05681	0.873264	0.770494	0.976034	ATG2A	Autophagy-related protein 2 homolog A	23440187	Insufficient sleep affects the human blood transcriptome, disrupts its circadian regulation, and intensifies the effects of acute total sleep deprivation.
cg14614416	TNFRSF9	1p36.23	2.16334e-15	1.87129e-09	48.2542	61.3512	-13.097	0.873264	0.770494	0.976034	TNFRSF9	Tumor necrosis factor receptor superfamily member 9	23440187	Insufficient sleep affects the human blood transcriptome, disrupts its circadian regulation, and intensifies the effects of acute total sleep deprivation.
cg24141233	ATF3	1q32.3	8.90211e-09	0.00770033	17.3376	11.303	6.03458	0.873264	0.770494	0.976034	ATF3	Cyclic AMP-dependent transcription factor ATF-3	23440187	Insufficient sleep affects the human blood transcriptome, disrupts its circadian regulation, and intensifies the effects of acute total sleep deprivation.
cg19264163	KCNH8	3p24.3	1.34923e-08	0.0116708	78.1416	84.4996	-6.358	0.873264	0.770494	0.976034	KCNH8	Potassium voltage-gated channel subfamily H member 8	23440187	Insufficient sleep affects the human blood transcriptome, disrupts its circadian regulation, and intensifies the effects of acute total sleep deprivation.
cg22788252	INPP4B	4q31.21	7.05363e-12	6.10139e-06	59.0841	69.6954	-10.6112	0.873264	0.770494	0.976034	INPP4B	Type II inositol 3,4-bisphosphate 4-phosphatase	23440187	Insufficient sleep affects the human blood transcriptome, disrupts its circadian regulation, and intensifies the effects of acute total sleep deprivation.
cg07549671	SLC7A1	13q12.3	1.73205e-10	0.000149822	77.568	84.7414	-7.17333	0.871528	0.768087	0.974968	SLC7A1	High affinity cationic amino acid transporter 1	23440187	Insufficient sleep affects the human blood transcriptome, disrupts its circadian regulation, and intensifies the effects of acute total sleep deprivation.
cg02092589	IGF2R	6q25.3	4.48547e-15	3.87993e-09	66.2514	77.1404	-10.889	0.871528	0.768087	0.974968	IGF2R	Cation-independent mannose-6-phosphate receptor	23440187	Insufficient sleep affects the human blood transcriptome, disrupts its circadian regulation, and intensifies the effects of acute total sleep deprivation.
cg01353569	HBP1	7q22.3	4.6904e-13	4.0572e-07	9.38852	3.75115	5.63737	0.871528	0.768087	0.974968	HBP1	HMG box-containing protein 1	23440187	Insufficient sleep affects the human blood transcriptome, disrupts its circadian regulation, and intensifies the effects of acute total sleep deprivation.
cg10395252	TTLL5	14q24.3	9.41159e-10	0.000814103	78.1623	84.9579	-6.79568	0.869792	0.765686	0.973897	TTLL5	Tubulin polyglutamylase TTLL5	23440187	Insufficient sleep affects the human blood transcriptome, disrupts its circadian regulation, and intensifies the effects of acute total sleep deprivation.
cg22022041	CCR9	3p21.31	3.33772e-12	2.88712e-06	63.7007	73.8852	-10.1845	0.869792	0.765686	0.973897	CCR9	C-C chemokine receptor type 9	23440187	Insufficient sleep affects the human blood transcriptome, disrupts its circadian regulation, and intensifies the effects of acute total sleep deprivation.
cg13107169	N4BP2	4p14	2.24327e-09	0.00194043	76.3567	83.3406	-6.98392	0.869792	0.765686	0.973897	MYO7B	Unconventional myosin-VIIb	23440187	Insufficient sleep affects the human blood transcriptome, disrupts its circadian regulation, and intensifies the effects of acute total sleep deprivation.
cg07660664	CREB5	7p15.1	7.46815e-13	6.45995e-07	70.4359	79.7999	-9.36409	0.868056	0.763291	0.97282	CREB5	Cyclic AMP-responsive element-binding protein 5	23440187	Insufficient sleep affects the human blood transcriptome, disrupts its circadian regulation, and intensifies the effects of acute total sleep deprivation.
cg12219707	PAK1	11q13.5-q14.1	3.5266e-12	3.05051e-06	75.6955	83.8191	-8.12367	0.866319	0.760901	0.971738	PADI3	Protein-arginine deiminase type-3	23440187	Insufficient sleep affects the human blood transcriptome, disrupts its circadian regulation, and intensifies the effects of acute total sleep deprivation.
cg18134851	RALGAPA1	14q13.2	7.59339e-10	0.000656828	61.2217	70.5992	-9.37752	0.866319	0.760901	0.971738	RALGAPA1	Ral GTPase-activating protein subunit alpha-1	23440187	Insufficient sleep affects the human blood transcriptome, disrupts its circadian regulation, and intensifies the effects of acute total sleep deprivation.
cg19815803	SIPA1L1	14q24.2	2.56414e-10	0.000221798	57.8443	67.8076	-9.96336	0.866319	0.760901	0.971738	SIPA1L1	Signal-induced proliferation-associated 1-like protein 1	23440187	Insufficient sleep affects the human blood transcriptome, disrupts its circadian regulation, and intensifies the effects of acute total sleep deprivation.
cg16260438	DNMT1	19p13.2	1.31339e-11	1.13608e-05	66.4723	76.0014	-9.52914	0.866319	0.760901	0.971738	DNMT1	DNA (cytosine-5)-methyltransferase 1	22847467	The Dnmt1 and Dnmt3a mRNA levels decreased with age, but there was no significant difference between levels at ZT 0 and 8 at any age
cg16286249	TRIM62	1p35.1	9.90653e-09	0.00856915	77.147	83.7332	-6.58615	0.866319	0.760901	0.971738	TRIM62	E3 ubiquitin-protein ligase TRIM62	23440187	Insufficient sleep affects the human blood transcriptome, disrupts its circadian regulation, and intensifies the effects of acute total sleep deprivation.
cg22414192	KCNG1	20q13.13	1.02814e-22	8.8934e-17	80.7254	90.103	-9.37764	0.866319	0.760901	0.971738	KCNG1	Potassium voltage-gated channel subfamily G member 1	23440187	Insufficient sleep affects the human blood transcriptome, disrupts its circadian regulation, and intensifies the effects of acute total sleep deprivation.
cg03303300	IBTK	6q14.1	5.16706e-08	0.0446951	82.0869	87.5051	-5.41812	0.866319	0.760901	0.971738	IBTK	Inhibitor of Bruton tyrosine kinase	23440187	Insufficient sleep affects the human blood transcriptome, disrupts its circadian regulation, and intensifies the effects of acute total sleep deprivation.
cg24437010	LIN7A	12q21.31	1.7917e-11	1.54982e-05	72.9166	81.3237	-8.40715	0.864583	0.758517	0.97065	LIN7A	Protein lin-7 homolog A	23440187	Insufficient sleep affects the human blood transcriptome, disrupts its circadian regulation, and intensifies the effects of acute total sleep deprivation.
cg11679871	SEPHS1	10p13	9.68674e-14	8.37903e-08	57.762	69.3451	-11.583	0.864583	0.758517	0.97065	SEPHS1	Selenide, water dikinase 1	23440187	Insufficient sleep affects the human blood transcriptome, disrupts its circadian regulation, and intensifies the effects of acute total sleep deprivation.
cg09592224	SLC2A14	12p13.31	1.60723e-09	0.00139025	72.909	80.5393	-7.63036	0.864583	0.758517	0.97065	SLC2A14	Solute carrier family 2, facilitated glucose transporter member 14	23440187	Insufficient sleep affects the human blood transcriptome, disrupts its circadian regulation, and intensifies the effects of acute total sleep deprivation.
cg04757411	LMO7	13q22.2	5.73175e-08	0.0495797	59.7782	68.238	-8.45979	0.864583	0.758517	0.97065	LMO7	LIM domain only protein 7	23440187	Insufficient sleep affects the human blood transcriptome, disrupts its circadian regulation, and intensifies the effects of acute total sleep deprivation.
cg16423411	ZDHHC7	16q24.1	3.61979e-08	0.0313112	78.794	84.8634	-6.06944	0.864583	0.758517	0.97065	ZDHHC7	Palmitoyltransferase ZDHHC7	23440187	Insufficient sleep affects the human blood transcriptome, disrupts its circadian regulation, and intensifies the effects of acute total sleep deprivation.
cg01066936	TEF	4p14	1.7911e-08	0.0154931	52.6325	61.9137	-9.28119	0.864583	0.758517	0.97065	TEF	Thyrotroph embryonic factor	25007071	Among the rhythmic genes with circadian regulator binding sites were the circadian genes CRY1, CRY2, DEC1, DEC2, DBP, PER1, PER2, PER3, REVERBα, REVERBβ and TEF, which are regulated by BMAL1/CLOCK), and rhythmic genes without circadian regulator binding sites were BMAL1, E4BP4, and NPAS2
cg14644557	ZNF438	10p11.23	1.42344e-10	0.000123127	64.5527	73.891	-9.33827	0.862847	0.756139	0.969556	ZNF438	Zinc finger protein 438	23440187	Insufficient sleep affects the human blood transcriptome, disrupts its circadian regulation, and intensifies the effects of acute total sleep deprivation.
cg04658055	PLEK	2p14	1.48786e-09	0.001287	70.8259	78.8008	-7.97493	0.862847	0.756139	0.969556	PLEK	Pleckstrin	23440187	Insufficient sleep affects the human blood transcriptome, disrupts its circadian regulation, and intensifies the effects of acute total sleep deprivation.
cg21774561	CSNK1D	17q25.3	1.45787e-10	0.000126106	71.365	79.6857	-8.32071	0.861111	0.753766	0.968457	CSNK1D	Casein kinase I isoform delta	23440187	Insufficient sleep affects the human blood transcriptome, disrupts its circadian regulation, and intensifies the effects of acute total sleep deprivation.
cg05937663	SLC20A2	8p11.21	5.54172e-08	0.0479359	79.4588	85.3364	-5.87768	0.861111	0.753766	0.968457	SLC20A2	Sodium-dependent phosphate transporter 2	23440187	Insufficient sleep affects the human blood transcriptome, disrupts its circadian regulation, and intensifies the effects of acute total sleep deprivation.
cg13553498	CLEC2D	12p13.31	3.18763e-12	2.7573e-06	54.5446	65.7624	-11.2178	0.859375	0.751398	0.967352	CLEC2D	C-type lectin domain family 2 member D	23440187	Insufficient sleep affects the human blood transcriptome, disrupts its circadian regulation, and intensifies the effects of acute total sleep deprivation.
cg19497750	SLC8A3	14q24.2	3.50032e-09	0.00302778	68.8141	76.9131	-8.09901	0.859375	0.751398	0.967352	SLC8A3	Sodium/calcium exchanger 3	23440187	Insufficient sleep affects the human blood transcriptome, disrupts its circadian regulation, and intensifies the effects of acute total sleep deprivation.
cg25920665	IL1R2	2q11.2	4.26937e-12	3.69301e-06	75.7	83.7945	-8.09458	0.859375	0.751398	0.967352	IL1R2	Interleukin-1 receptor type 2	23440187	Insufficient sleep affects the human blood transcriptome, disrupts its circadian regulation, and intensifies the effects of acute total sleep deprivation.
cg27562595	CNTNAP2	7q35-q36.1	3.05314e-09	0.00264097	83.125	88.7664	-5.64138	0.859375	0.751398	0.967352	CNTNAP2	Contactin-associated protein-like 2	23440187	Insufficient sleep affects the human blood transcriptome, disrupts its circadian regulation, and intensifies the effects of acute total sleep deprivation.
cg09051192	XKR6	8p23.1	9.66077e-14	8.35657e-08	76.9351	85.2795	-8.34439	0.859375	0.751398	0.967352	XKR6	XK-related protein	23440187	Insufficient sleep affects the human blood transcriptome, disrupts its circadian regulation, and intensifies the effects of acute total sleep deprivation.
cg06251181	CORO1C	12q24.11	2.66015e-10	0.000230103	75.582	83.0625	-7.48051	0.857639	0.749036	0.966242	CORO1C	Coronin-1C	23440187	Insufficient sleep affects the human blood transcriptome, disrupts its circadian regulation, and intensifies the effects of acute total sleep deprivation.
cg19979750	VPS37B	12q24.31	3.91331e-08	0.0338502	69.6531	77.1152	-7.46217	0.857639	0.749036	0.966242	VPS37B	Vacuolar protein sorting-associated protein 37B	23440187	Insufficient sleep affects the human blood transcriptome, disrupts its circadian regulation, and intensifies the effects of acute total sleep deprivation.
cg22473806	MFSD8	4q28.2	1.16627e-10	0.000100883	76.4031	83.8619	-7.45882	0.857639	0.749036	0.966242	MFSD8	Major facilitator superfamily domain-containing protein 8	23440187	Insufficient sleep affects the human blood transcriptome, disrupts its circadian regulation, and intensifies the effects of acute total sleep deprivation.
cg01260541	MAN1A1	6q22.31	2.30597e-17	1.99466e-11	62.8354	75.0796	-12.2442	0.857639	0.749036	0.966242	MAN1A1	Mannosyl-oligosaccharide 1,2-alpha-mannosidase IA	23440187	Insufficient sleep affects the human blood transcriptome, disrupts its circadian regulation, and intensifies the effects of acute total sleep deprivation.
cg06310300	TSC22D4	7q22.1	1.58073e-13	1.36733e-07	10.4523	4.47119	5.98112	0.857639	0.749036	0.966242	TSC22D4	TSC22 domain family protein 4	23440187	Insufficient sleep affects the human blood transcriptome, disrupts its circadian regulation, and intensifies the effects of acute total sleep deprivation.
cg10659575	BIRC3	11q22.2	1.73601e-37	1.50165e-31	13.7121	6.31874	7.3934	0.855903	0.746678	0.965127	BIRC3	Baculoviral IAP repeat-containing protein 3	23440187	Insufficient sleep affects the human blood transcriptome, disrupts its circadian regulation, and intensifies the effects of acute total sleep deprivation.
cg00811891	PER3	1p36.23	2.96792e-11	2.56725e-05	80.0877	86.9985	-6.91084	0.855903	0.746678	0.965127	PER3	Period circadian protein homolog 3	20962856	Robust circadian rhythms of Rev-Erbα is similar with Per3 in human HaCaT keratinocytes.
cg04245630	PPP1R12B	1q32.1	6.71572e-11	5.8091e-05	70.1915	78.8436	-8.65212	0.855903	0.746678	0.965127	PPP1R12B	Protein phosphatase 1 regulatory subunit 12B	23440187	Insufficient sleep affects the human blood transcriptome, disrupts its circadian regulation, and intensifies the effects of acute total sleep deprivation.
cg24169773	KPNA1	3q21.1	4.66424e-14	4.03457e-08	65.4113	76.0741	-10.6628	0.855903	0.746678	0.965127	KPNA1	Importin subunit alpha-5	23440187	Insufficient sleep affects the human blood transcriptome, disrupts its circadian regulation, and intensifies the effects of acute total sleep deprivation.
cg10913050	BACH2	6q15	1.94878e-09	0.00168569	60.8297	70.0338	-9.20408	0.855903	0.746678	0.965127	BACH2	Transcription regulator protein BACH2	23440187	Insufficient sleep affects the human blood transcriptome, disrupts its circadian regulation, and intensifies the effects of acute total sleep deprivation.
cg17296483	WIZ	19p13.12	8.1869e-09	0.00708167	61.3256	70.1375	-8.81192	0.854167	0.744326	0.964007	WIZ	Protein Wiz	23440187	Insufficient sleep affects the human blood transcriptome, disrupts its circadian regulation, and intensifies the effects of acute total sleep deprivation.
cg26108719	MXRA8	1p36.33	5.99006e-09	0.0051814	77.7706	84.3341	-6.56356	0.854167	0.744326	0.964007	MXD3	Max dimerization protein 3	23440187	Insufficient sleep affects the human blood transcriptome, disrupts its circadian regulation, and intensifies the effects of acute total sleep deprivation.
cg16234986	ATP10D	4p12	6.56146e-11	5.67566e-05	72.2398	80.5517	-8.3119	0.854167	0.744326	0.964007	ATP10D	Probable phospholipid-transporting ATPase VD	23440187	Insufficient sleep affects the human blood transcriptome, disrupts its circadian regulation, and intensifies the effects of acute total sleep deprivation.
cg09058542	TSHB	1p13.2	9.2396e-10	0.000799225	70.6975	78.7838	-8.08627	0.852431	0.74198	0.962882	TSHB	Thyrotropin subunit beta	23440187	Insufficient sleep affects the human blood transcriptome, disrupts its circadian regulation, and intensifies the effects of acute total sleep deprivation.
cg04626574	HPS4	22q12.1	1.34613e-09	0.0011644	10.9136	5.75047	5.16309	0.852431	0.74198	0.962882	HPS4	Hermansky-Pudlak syndrome 4 protein	23440187	Insufficient sleep affects the human blood transcriptome, disrupts its circadian regulation, and intensifies the effects of acute total sleep deprivation.
cg10213875	UPP1	7p12.3	4.82697e-12	4.17533e-06	67.7108	77.2302	-9.51938	0.850694	0.739638	0.961751	UPP1	Uridine phosphorylase 1	23440187	Insufficient sleep affects the human blood transcriptome, disrupts its circadian regulation, and intensifies the effects of acute total sleep deprivation.
cg17744037	ARID5B	10q21.2	1.73972e-11	1.50485e-05	61.677	71.8038	-10.1268	0.848958	0.737301	0.960616	ARID5B	AT-rich interactive domain-containing protein 5B	23440187	Insufficient sleep affects the human blood transcriptome, disrupts its circadian regulation, and intensifies the effects of acute total sleep deprivation.
cg07187105	TCTN3	10q24.1	1.79395e-08	0.0155177	77.6052	84.0059	-6.40061	0.848958	0.737301	0.960616	TCTN3	Tectonic-3	23440187	Insufficient sleep affects the human blood transcriptome, disrupts its circadian regulation, and intensifies the effects of acute total sleep deprivation.
cg00864334	MAP1LC3A	20q11.22	1.95666e-08	0.0169251	73.9253	80.9143	-6.98899	0.848958	0.737301	0.960616	MAP1LC3A	Microtubule-associated proteins 1A/1B light chain 3A	23440187	Insufficient sleep affects the human blood transcriptome, disrupts its circadian regulation, and intensifies the effects of acute total sleep deprivation.
cg00189176	SMARCB1	22q11.23	3.38344e-09	0.00292667	77.1132	83.892	-6.77882	0.848958	0.737301	0.960616	SMARCB1	SWI/SNF-related matrix-associated actin-dependent regulator of chromatin subfamily B member 1	23440187	Insufficient sleep affects the human blood transcriptome, disrupts its circadian regulation, and intensifies the effects of acute total sleep deprivation.
cg24588468	KIF3C	2p23.3	9.015e-13	7.79797e-07	69.9158	79.3435	-9.42775	0.848958	0.737301	0.960616	KIF3C	Kinesin-like protein KIF3C	23440187	Insufficient sleep affects the human blood transcriptome, disrupts its circadian regulation, and intensifies the effects of acute total sleep deprivation.
cg24946941	GPR141	7p14.1	3.11927e-08	0.0269817	73.7616	80.6817	-6.9201	0.848958	0.737301	0.960616	GPR141	Probable G-protein coupled receptor 141	23440187	Insufficient sleep affects the human blood transcriptome, disrupts its circadian regulation, and intensifies the effects of acute total sleep deprivation.
cg04482597	POLR1E	9p13.2	1.71751e-37	1.48565e-31	11.0343	3.62921	7.40513	0.848958	0.737301	0.960616	POLR1E	DNA-directed RNA polymerase I subunit RPA49	23440187	Insufficient sleep affects the human blood transcriptome, disrupts its circadian regulation, and intensifies the effects of acute total sleep deprivation.
cg13235388	ATP9B	18q23	1.98051e-11	1.71314e-05	82.8706	89.2164	-6.34573	0.847222	0.734969	0.959475	ATP9B	Probable phospholipid-transporting ATPase IIB	23440187	Insufficient sleep affects the human blood transcriptome, disrupts its circadian regulation, and intensifies the effects of acute total sleep deprivation.
cg14778560	NADK	1p36.33	7.53582e-09	0.00651848	56.9099	66.1384	-9.22845	0.847222	0.734969	0.959475	N4BP2	NEDD4-binding protein 2	23440187	Insufficient sleep affects the human blood transcriptome, disrupts its circadian regulation, and intensifies the effects of acute total sleep deprivation.
cg01586524	RRS1	8q13.1	2.07825e-09	0.00179768	9.73565	4.85467	4.88098	0.847222	0.734969	0.959475	RRS1	Ribosome biogenesis regulatory protein homolog	23440187	Insufficient sleep affects the human blood transcriptome, disrupts its circadian regulation, and intensifies the effects of acute total sleep deprivation.
cg25876975	TSPAN3	15q24.3	1.84513e-09	0.00159604	40.5032	50.6664	-10.1632	0.845486	0.732642	0.95833	TSPAN3	Tetraspanin-3	23440187	Insufficient sleep affects the human blood transcriptome, disrupts its circadian regulation, and intensifies the effects of acute total sleep deprivation.
cg07564471	TDRD12	19q13.11	9.00143e-09	0.00778624	73.0541	80.333	-7.27885	0.845486	0.732642	0.95833	TDRD12	Putative ATP-dependent RNA helicase TDRD12	23440187	Insufficient sleep affects the human blood transcriptome, disrupts its circadian regulation, and intensifies the effects of acute total sleep deprivation.
cg02639011	MKNK1	1p33	2.38412e-11	2.06226e-05	78.0393	85.4099	-7.37062	0.84375	0.73032	0.95718	MKNK1	MAP kinase-interacting serine/threonine-protein kinase 1	23440187	Insufficient sleep affects the human blood transcriptome, disrupts its circadian regulation, and intensifies the effects of acute total sleep deprivation.
cg26888623	ZFAND3	6p21.2	8.49148e-10	0.000734513	69.1839	77.5164	-8.33246	0.84375	0.73032	0.95718	ZFAND3	AN1-type zinc finger protein 3	23440187	Insufficient sleep affects the human blood transcriptome, disrupts its circadian regulation, and intensifies the effects of acute total sleep deprivation.
cg00698067	REPS1	6q24.1	4.71898e-12	4.08192e-06	73.8139	82.2641	-8.45016	0.84375	0.73032	0.95718	REPS1	RalBP1-associated Eps domain-containing protein 1	23440187	Insufficient sleep affects the human blood transcriptome, disrupts its circadian regulation, and intensifies the effects of acute total sleep deprivation.
cg03958163	SH3PXD2A	10q24.33	1.2333e-24	1.06681e-18	15.2295	28.7912	-13.5617	0.842014	0.728002	0.956025	SH3PXD2A	SH3 and PX domain-containing protein 2A	23440187	Insufficient sleep affects the human blood transcriptome, disrupts its circadian regulation, and intensifies the effects of acute total sleep deprivation.
cg15139949	ROBO3	11q24.2	1.73176e-13	1.49797e-07	17.7579	10.2285	7.52945	0.842014	0.728002	0.956025	ROBO3	Roundabout homolog 3	23440187	Insufficient sleep affects the human blood transcriptome, disrupts its circadian regulation, and intensifies the effects of acute total sleep deprivation.
cg24542230	RNF213	17q25.3	3.39035e-08	0.0293265	84.94	89.8757	-4.93577	0.842014	0.728002	0.956025	RNF213	E3 ubiquitin-protein ligase RNF213	23440187	Insufficient sleep affects the human blood transcriptome, disrupts its circadian regulation, and intensifies the effects of acute total sleep deprivation.
cg02551244	KLHL29	2p24.1	1.01211e-11	8.75477e-06	11.9324	6.02311	5.90928	0.840278	0.72569	0.954866	KLHL29	Kelch-like protein 29	23440187	Insufficient sleep affects the human blood transcriptome, disrupts its circadian regulation, and intensifies the effects of acute total sleep deprivation.
cg26512142	KCNQ1	11p15.5-p15.4	5.93485e-15	5.13365e-09	11.898	5.26434	6.63364	0.838542	0.723382	0.953702	KCNQ1	Potassium voltage-gated channel subfamily KQT member 1	17322986	HERG1a and HERG1b expression are closely linked to the cell cycle and to cell proliferation, a process dominated by clock gene activity and which controls cell division.
cg08925720	SYT7	11q12.2	1.36375e-11	1.17964e-05	84.9097	90.8209	-5.91116	0.838542	0.723382	0.953702	SYT7	Synaptotagmin-7	23440187	Insufficient sleep affects the human blood transcriptome, disrupts its circadian regulation, and intensifies the effects of acute total sleep deprivation.
cg05224770	IFNG	12q15	1.17459e-09	0.00101602	51.0905	61.1723	-10.0818	0.838542	0.723382	0.953702	IFNG	Interferon gamma	22216357	Analysis of IFN-c and CD40L in cultivated T cells revealed that these parameters remain rhythmic in vitro.
cg09424609	KCNMB4	12q15	1.17927e-08	0.0102007	10.844	5.96099	4.883	0.838542	0.723382	0.953702	KCNMB4	Calcium-activated potassium channel subunit beta-4	23440187	Insufficient sleep affects the human blood transcriptome, disrupts its circadian regulation, and intensifies the effects of acute total sleep deprivation.
cg12306057	FPR2	19q13.41	2.1585e-09	0.0018671	74.9868	82.2159	-7.2291	0.838542	0.723382	0.953702	FPR2	N-formyl peptide receptor 2	23440187	Insufficient sleep affects the human blood transcriptome, disrupts its circadian regulation, and intensifies the effects of acute total sleep deprivation.
cg06927343	SLC25A33	1p36.22	3.74159e-09	0.00323648	76.233	83.1497	-6.91675	0.838542	0.723382	0.953702	SLC25A33	Solute carrier family 25 member 33	23440187	Insufficient sleep affects the human blood transcriptome, disrupts its circadian regulation, and intensifies the effects of acute total sleep deprivation.
cg12100242	TTC3	21q22.13	6.91976e-09	0.00598559	70.9301	78.5838	-7.65372	0.838542	0.723382	0.953702	TTC3	E3 ubiquitin-protein ligase TTC3	23440187	Insufficient sleep affects the human blood transcriptome, disrupts its circadian regulation, and intensifies the effects of acute total sleep deprivation.
cg17528003	ABHD5	3p21.33	3.54382e-11	3.0654e-05	73.3427	81.5616	-8.21893	0.838542	0.723382	0.953702	ABHD5	1-acylglycerol-3-phosphate O-acyltransferase ABHD5	23440187	Insufficient sleep affects the human blood transcriptome, disrupts its circadian regulation, and intensifies the effects of acute total sleep deprivation.
cg25911551	GAB1	4q31.21	1.30101e-10	0.000112537	69.8638	78.4485	-8.58471	0.838542	0.723382	0.953702	GAB1	GRB2-associated-binding protein 1	23440187	Insufficient sleep affects the human blood transcriptome, disrupts its circadian regulation, and intensifies the effects of acute total sleep deprivation.
cg23210478	EBF1	5q33.3	1.48663e-08	0.0128593	62.5333	71.0761	-8.54279	0.838542	0.723382	0.953702	EBF1	Transcription factor COE1	23440187	Insufficient sleep affects the human blood transcriptome, disrupts its circadian regulation, and intensifies the effects of acute total sleep deprivation.
cg27577583	PLAGL1	6q24.2	3.16599e-09	0.00273858	73.4071	80.8298	-7.42271	0.838542	0.723382	0.953702	PLAGL1	Zinc finger protein PLAGL1	23440187	Insufficient sleep affects the human blood transcriptome, disrupts its circadian regulation, and intensifies the effects of acute total sleep deprivation.
cg12909921	FBXL20	17q12	5.96575e-11	5.16037e-05	13.9814	7.85619	6.12521	0.836806	0.721078	0.952533	FBXL20	F-box and leucine-rich repeat protein 20, isoform CRA_a	23440187	Insufficient sleep affects the human blood transcriptome, disrupts its circadian regulation, and intensifies the effects of acute total sleep deprivation.
cg01073988	ZNF146	19q13.12	5.39546e-08	0.0466707	78.8638	84.8491	-5.98522	0.836806	0.721078	0.952533	ZNF146	Zinc finger protein OZF	23440187	Insufficient sleep affects the human blood transcriptome, disrupts its circadian regulation, and intensifies the effects of acute total sleep deprivation.
cg22676901	ZNHIT6	1p22.3	1.61132e-12	1.39379e-06	74.4257	82.9179	-8.49221	0.836806	0.721078	0.952533	ZNHIT6	Box C/D snoRNA protein 1	23440187	Insufficient sleep affects the human blood transcriptome, disrupts its circadian regulation, and intensifies the effects of acute total sleep deprivation.
cg11661204	AK5	1p31.1	5.51959e-10	0.000477445	80.527	86.94	-6.41303	0.836806	0.721078	0.952533	AK5	Adenylate kinase isoenzyme 5	23440187	Insufficient sleep affects the human blood transcriptome, disrupts its circadian regulation, and intensifies the effects of acute total sleep deprivation.
cg14392652	BCL6B	17p13.1	4.56616e-08	0.0394973	61.6398	69.9895	-8.34965	0.835069	0.718779	0.95136	BCL6B	B-cell CLL/lymphoma 6 member B protein	23440187	Insufficient sleep affects the human blood transcriptome, disrupts its circadian regulation, and intensifies the effects of acute total sleep deprivation.
cg15895925	PHC2	1p35.1	4.50877e-10	0.000390009	69.2478	77.6938	-8.446	0.833333	0.716485	0.950182	PHC2	Polyhomeotic-like protein 2	23440187	Insufficient sleep affects the human blood transcriptome, disrupts its circadian regulation, and intensifies the effects of acute total sleep deprivation.
cg22715094	HSPA1A	6p21.33	1.48674e-12	1.28603e-06	17.5906	10.3393	7.25129	0.833333	0.716485	0.950182	HSPA1A	Heat shock 70 kDa protein 1A	23440187	Insufficient sleep affects the human blood transcriptome, disrupts its circadian regulation, and intensifies the effects of acute total sleep deprivation.
cg02760553	ACOX1	17q25.1	1.61065e-09	0.00139321	9.73466	4.82466	4.91	0.831597	0.714195	0.949	ACOX1	Peroxisomal acyl-coenzyme A oxidase 1	23440187	Insufficient sleep affects the human blood transcriptome, disrupts its circadian regulation, and intensifies the effects of acute total sleep deprivation.
cg23793961	CLEC4C	12p13.31	3.20714e-08	0.0277418	70.8959	78.2308	-7.33493	0.829861	0.711909	0.947813	CLEC4C	C-type lectin domain family 4 member C	23440187	Insufficient sleep affects the human blood transcriptome, disrupts its circadian regulation, and intensifies the effects of acute total sleep deprivation.
cg08055131	FLT3	13q12.2	3.61371e-12	3.12586e-06	32.3292	43.7241	-11.3949	0.829861	0.711909	0.947813	FLT3	Receptor-type tyrosine-protein kinase FLT3	23440187	Insufficient sleep affects the human blood transcriptome, disrupts its circadian regulation, and intensifies the effects of acute total sleep deprivation.
cg06455032	BCL3	19q13.32	5.82667e-09	0.00504007	19.5639	27.6814	-8.1175	0.829861	0.711909	0.947813	BCL3	B-cell lymphoma 3 protein	23440187	Insufficient sleep affects the human blood transcriptome, disrupts its circadian regulation, and intensifies the effects of acute total sleep deprivation.
cg16397629	CHD6	20q12	1.58599e-13	1.37188e-07	87.9631	93.5211	-5.55795	0.829861	0.711909	0.947813	CHD6	Chromodomain-helicase-DNA-binding protein 6	23440187	Insufficient sleep affects the human blood transcriptome, disrupts its circadian regulation, and intensifies the effects of acute total sleep deprivation.
cg01035238	TNFAIP6	2q23.3	6.68078e-09	0.00577888	79.9356	86.0851	-6.14944	0.828125	0.709628	0.946622	TNFAIP6	Tumor necrosis factor-inducible gene 6 protein	23440187	Insufficient sleep affects the human blood transcriptome, disrupts its circadian regulation, and intensifies the effects of acute total sleep deprivation.
cg02670123	ITGA6	2q31.1	2.02588e-18	1.75239e-12	86.9571	93.6632	-6.70604	0.828125	0.709628	0.946622	ITGA6	Integrin alpha-6	23440187	Insufficient sleep affects the human blood transcriptome, disrupts its circadian regulation, and intensifies the effects of acute total sleep deprivation.
cg08809713	RGMB	5q15	9.79712e-12	8.47451e-06	14.434	8.01108	6.42291	0.828125	0.709628	0.946622	RGMB	RGM domain family member B	23440187	Insufficient sleep affects the human blood transcriptome, disrupts its circadian regulation, and intensifies the effects of acute total sleep deprivation.
cg12355887	ERGIC1	5q35.1	1.6063e-08	0.0138945	88.343	92.6708	-4.32782	0.828125	0.709628	0.946622	ERGIC1	Endoplasmic reticulum-Golgi intermediate compartment protein 1	23440187	Insufficient sleep affects the human blood transcriptome, disrupts its circadian regulation, and intensifies the effects of acute total sleep deprivation.
cg08835372	SEC23IP	10q26.11-q26.12	4.43467e-08	0.0383599	74.9698	81.632	-6.66218	0.826389	0.707351	0.945426	SEC23IP	SEC23-interacting protein	23440187	Insufficient sleep affects the human blood transcriptome, disrupts its circadian regulation, and intensifies the effects of acute total sleep deprivation.
cg16298118	DENND5B	12p11.21	1.18619e-09	0.00102605	56.1436	65.8931	-9.74947	0.826389	0.707351	0.945426	DENND5B	DENN domain-containing protein 5B	23440187	Insufficient sleep affects the human blood transcriptome, disrupts its circadian regulation, and intensifies the effects of acute total sleep deprivation.
cg06840883	HAL	12q23.1	8.47207e-09	0.00732834	73.7962	80.9697	-7.17344	0.826389	0.707351	0.945426	HAL	Histidine ammonia-lyase	23440187	Insufficient sleep affects the human blood transcriptome, disrupts its circadian regulation, and intensifies the effects of acute total sleep deprivation.
cg02974259	AP1G1	16q22.2	1.25189e-11	1.08289e-05	66.2952	75.8597	-9.56445	0.826389	0.707351	0.945426	AP1G1	AP-1 complex subunit gamma-1	23440187	Insufficient sleep affects the human blood transcriptome, disrupts its circadian regulation, and intensifies the effects of acute total sleep deprivation.
cg13241473	TFEB	6p21.1	3.28604e-37	2.84243e-31	11.4127	4.72267	6.68998	0.826389	0.707351	0.945426	TFEB	Transcription factor EB	23440187	Insufficient sleep affects the human blood transcriptome, disrupts its circadian regulation, and intensifies the effects of acute total sleep deprivation.
cg03152913	RBM45	2q31.2	2.76033e-10	0.000238768	78.2609	85.2273	-6.9664	0.824653	0.705079	0.944227	RBM45	RNA-binding protein 45	23440187	Insufficient sleep affects the human blood transcriptome, disrupts its circadian regulation, and intensifies the effects of acute total sleep deprivation.
cg09504352	CDK4	12q14.1	1.28454e-08	0.0111113	7.19613	3.02497	4.17115	0.822917	0.702811	0.943023	CDK4	Cyclin-dependent kinase 4	23440187	Insufficient sleep affects the human blood transcriptome, disrupts its circadian regulation, and intensifies the effects of acute total sleep deprivation.
cg09111264	CUL4A	13q34	1.12612e-11	9.74095e-06	71.097	79.904	-8.80707	0.822917	0.702811	0.943023	CUL4A	Cullin-4A	23440187	Insufficient sleep affects the human blood transcriptome, disrupts its circadian regulation, and intensifies the effects of acute total sleep deprivation.
cg16014422	ABHD4	14q11.2	2.05362e-08	0.0177639	18.9504	12.8052	6.1452	0.822917	0.702811	0.943023	ABHD4	Protein ABHD4	23440187	Insufficient sleep affects the human blood transcriptome, disrupts its circadian regulation, and intensifies the effects of acute total sleep deprivation.
cg01567825	DOCK4	7q31.1	8.07365e-12	6.98371e-06	63.2863	73.3583	-10.072	0.822917	0.702811	0.943023	DOCK4	Dedicator of cytokinesis protein 4	23440187	Insufficient sleep affects the human blood transcriptome, disrupts its circadian regulation, and intensifies the effects of acute total sleep deprivation.
cg26561020	RHOBTB1	10q21.2	5.25707e-10	0.000454736	75.0793	82.537	-7.45766	0.821181	0.700547	0.941815	RHOBTB1	Rho-related BTB domain-containing protein 1	23440187	Insufficient sleep affects the human blood transcriptome, disrupts its circadian regulation, and intensifies the effects of acute total sleep deprivation.
cg13393195	TPCN1	12q24.13	8.11897e-10	0.000702291	10.7428	5.55475	5.18802	0.821181	0.700547	0.941815	TPCN1	Two pore calcium channel protein 1	23440187	Insufficient sleep affects the human blood transcriptome, disrupts its circadian regulation, and intensifies the effects of acute total sleep deprivation.
cg25228562	PRKCA	17q24.2	1.52325e-09	0.00131761	69.1734	77.391	-8.21752	0.821181	0.700547	0.941815	PRKCA	Protein kinase C alpha type	23440187	Insufficient sleep affects the human blood transcriptome, disrupts its circadian regulation, and intensifies the effects of acute total sleep deprivation.
cg03067068	IQCK	16p12.3	2.67271e-08	0.0231189	8.56242	4.20858	4.35384	0.817708	0.696031	0.939386	IQCK	IQ domain-containing protein K	23440187	Insufficient sleep affects the human blood transcriptome, disrupts its circadian regulation, and intensifies the effects of acute total sleep deprivation.
cg07826747	SIN3B	19p13.11	2.20391e-10	0.000190638	50.1124	60.6606	-10.5481	0.817708	0.696031	0.939386	SIN3B	Paired amphipathic helix protein Sin3b	23440187	Insufficient sleep affects the human blood transcriptome, disrupts its circadian regulation, and intensifies the effects of acute total sleep deprivation.
cg01052666	PPM1F	22q11.22	5.6744e-08	0.0490836	8.94052	4.6087	4.33181	0.817708	0.696031	0.939386	PPM1F	Protein phosphatase 1F	23440187	Insufficient sleep affects the human blood transcriptome, disrupts its circadian regulation, and intensifies the effects of acute total sleep deprivation.
cg11796910	ROCK2	2p25.1	4.07459e-09	0.00352452	58.0125	67.3054	-9.29288	0.817708	0.696031	0.939386	ROCK2	Rho-associated protein kinase 2	26765251	BMAL1, CAPRIN1, HSPA1B, MKNK2, PER1, PER3, ROCK2, SIRT1, STAT3, THRA1 and TRIB1 showed statistically significant results according to either the nonlinear curve fitting or nonlinear mixed model method, and at the same time statistically significant rhythms were observed in at least 25% of the individuals according to the cosinor method.
cg27243409	APPL1	3p14.3	2.37106e-09	0.00205097	14.8116	9.00234	5.80922	0.817708	0.696031	0.939386	APPL1	DCC-interacting protein 13-alpha	23440187	Insufficient sleep affects the human blood transcriptome, disrupts its circadian regulation, and intensifies the effects of acute total sleep deprivation.
cg22663489	CCDC88B	11q13.1	1.27724e-13	1.10481e-07	19.5334	11.6298	7.9036	0.815972	0.693779	0.938165	CCDC88B	Coiled-coil domain-containing protein 88B	23440187	Insufficient sleep affects the human blood transcriptome, disrupts its circadian regulation, and intensifies the effects of acute total sleep deprivation.
cg12379452	TRIM25	17q22	2.23412e-08	0.0193252	64.2233	72.4839	-8.2606	0.815972	0.693779	0.938165	TRIM25	E3 ubiquitin/ISG15 ligase TRIM25	23440187	Insufficient sleep affects the human blood transcriptome, disrupts its circadian regulation, and intensifies the effects of acute total sleep deprivation.
cg04719949	ZNF135	19q13.43	4.63107e-08	0.0400588	76.7992	83.1594	-6.36027	0.814236	0.691532	0.936941	ZNF135	Zinc finger protein 135	23440187	Insufficient sleep affects the human blood transcriptome, disrupts its circadian regulation, and intensifies the effects of acute total sleep deprivation.
cg08343347	ARAP2	4p14	5.02403e-17	4.34578e-11	53.0101	66.4161	-13.406	0.814236	0.691532	0.936941	ARAP2	Arf-GAP with Rho-GAP domain, ANK repeat and PH domain-containing protein 2	23440187	Insufficient sleep affects the human blood transcriptome, disrupts its circadian regulation, and intensifies the effects of acute total sleep deprivation.
cg13956401	ESYT2	7q36.3	3.44219e-11	2.9775e-05	87.9865	93.0521	-5.06563	0.814236	0.691532	0.936941	ESYT2	Extended synaptotagmin-2	23440187	Insufficient sleep affects the human blood transcriptome, disrupts its circadian regulation, and intensifies the effects of acute total sleep deprivation.
cg14599315	ZNF256	19q13.43	4.95132e-11	4.28289e-05	65.9044	75.2672	-9.36279	0.8125	0.689288	0.935712	ZNF256	Zinc finger protein 256	23440187	Insufficient sleep affects the human blood transcriptome, disrupts its circadian regulation, and intensifies the effects of acute total sleep deprivation.
cg10002977	SOD2	6q25.3	2.57721e-08	0.0222928	11.6247	6.70328	4.9214	0.8125	0.689288	0.935712	SOD2	Superoxide dismutase [Mn], mitochondrial	23440187	Insufficient sleep affects the human blood transcriptome, disrupts its circadian regulation, and intensifies the effects of acute total sleep deprivation.
cg09564133	MXD3	5q35.3	1.8889e-37	1.6339e-31	13.7187	6.41775	7.30096	0.810764	0.687049	0.934479	MSH3	DNA mismatch repair protein Msh3	23440187	Insufficient sleep affects the human blood transcriptome, disrupts its circadian regulation, and intensifies the effects of acute total sleep deprivation.
cg17290554	ZNF789	7q22.1	1.79843e-08	0.0155565	74.6399	81.5326	-6.89268	0.810764	0.687049	0.934479	ZNF789	Zinc finger protein 789	23440187	Insufficient sleep affects the human blood transcriptome, disrupts its circadian regulation, and intensifies the effects of acute total sleep deprivation.
cg07129253	WRN	8p12	1.04282e-29	9.02043e-24	17.6316	34.4707	-16.8391	0.810764	0.687049	0.934479	WRN	Werner syndrome ATP-dependent helicase	23440187	Insufficient sleep affects the human blood transcriptome, disrupts its circadian regulation, and intensifies the effects of acute total sleep deprivation.
cg25194720	KCNJ1	11q24.3	1.53715e-08	0.0132963	70.63	78.1619	-7.53194	0.809028	0.684813	0.933243	KCNJ1	ATP-sensitive inward rectifier potassium channel 1	23440187	Insufficient sleep affects the human blood transcriptome, disrupts its circadian regulation, and intensifies the effects of acute total sleep deprivation.
cg07987311	MCTP2	15q26.2	3.90425e-10	0.000337718	63.2567	72.5479	-9.29118	0.809028	0.684813	0.933243	MCTP2	Multiple C2 and transmembrane domain-containing protein 2	23440187	Insufficient sleep affects the human blood transcriptome, disrupts its circadian regulation, and intensifies the effects of acute total sleep deprivation.
cg00973938	CPNE7	16q24.3	7.63935e-31	6.60804e-25	75.8889	88.3242	-12.4353	0.809028	0.684813	0.933243	CPNE7	Copine-7	23440187	Insufficient sleep affects the human blood transcriptome, disrupts its circadian regulation, and intensifies the effects of acute total sleep deprivation.
cg03112782	MEAF6	1p34.3	3.65339e-09	0.00316018	11.7734	6.56925	5.20419	0.809028	0.684813	0.933243	MEAF6	Chromatin modification-related protein MEAF6	23440187	Insufficient sleep affects the human blood transcriptome, disrupts its circadian regulation, and intensifies the effects of acute total sleep deprivation.
cg20276962	SDCCAG8	1q43-q44	2.01185e-08	0.0174025	66.6581	74.6584	-8.00022	0.809028	0.684813	0.933243	SDCCAG8	Serologically defined colon cancer antigen 8	23440187	Insufficient sleep affects the human blood transcriptome, disrupts its circadian regulation, and intensifies the effects of acute total sleep deprivation.
cg25631436	PCDH9	13q21.32	1.75999e-08	0.0152239	66.7172	74.741	-8.02389	0.807292	0.682581	0.932002	PASK	PAS domain-containing serine/threonine-protein kinase	23440187	Insufficient sleep affects the human blood transcriptome, disrupts its circadian regulation, and intensifies the effects of acute total sleep deprivation.
cg21930668	PADI3	1p36.13	3.03591e-08	0.0262606	61.219	69.7136	-8.49459	0.807292	0.682581	0.932002	PACSIN1	Protein kinase C and casein kinase substrate in neurons protein 1	23440187	Insufficient sleep affects the human blood transcriptome, disrupts its circadian regulation, and intensifies the effects of acute total sleep deprivation.
cg01869067	WNT7B	22q13.31	1.47829e-11	1.27872e-05	11.8495	5.99749	5.85197	0.807292	0.682581	0.932002	WNT7B	Protein Wnt	23440187	Insufficient sleep affects the human blood transcriptome, disrupts its circadian regulation, and intensifies the effects of acute total sleep deprivation.
cg08122652	DTX3L	3q21.1	5.2968e-08	0.0458173	58.1207	66.739	-8.61826	0.807292	0.682581	0.932002	DTX3L	E3 ubiquitin-protein ligase DTX3L	23440187	Insufficient sleep affects the human blood transcriptome, disrupts its circadian regulation, and intensifies the effects of acute total sleep deprivation.
cg06298244	KRT23	17q21.2	6.48478e-15	5.60933e-09	58.8788	70.8102	-11.9314	0.805556	0.680354	0.930757	KRT23	Keratin, type I cytoskeletal 23	23440187	Insufficient sleep affects the human blood transcriptome, disrupts its circadian regulation, and intensifies the effects of acute total sleep deprivation.
cg23253914	DNAJC16	1p36.21	1.64398e-13	1.42204e-07	92.3626	96.6749	-4.31228	0.805556	0.680354	0.930757	DNAJC16	DnaJ (Hsp40) homolog, subfamily C, member 16, isoform CRA_a	23440187	Insufficient sleep affects the human blood transcriptome, disrupts its circadian regulation, and intensifies the effects of acute total sleep deprivation.
cg21857668	PHLDB2	3q13.2	4.31155e-08	0.0372949	76.5845	82.9938	-6.40925	0.805556	0.680354	0.930757	PHLDB2	Pleckstrin homology-like domain family B member 2	23440187	Insufficient sleep affects the human blood transcriptome, disrupts its circadian regulation, and intensifies the effects of acute total sleep deprivation.
cg25671484	GNMT	6p21.1	1.3104e-08	0.0113349	44.4763	54.1019	-9.62557	0.803819	0.67813	0.929509	GNMT	Glycine N-methyltransferase	23440187	Insufficient sleep affects the human blood transcriptome, disrupts its circadian regulation, and intensifies the effects of acute total sleep deprivation.
cg06552549	MKNK2	19p13.3	2.41974e-13	2.09307e-07	22.208	33.0229	-10.8149	0.802083	0.67591	0.928257	MKNK2	MAP kinase-interacting serine/threonine-protein kinase 2	26527095	The MKNK2 gene was significantly rhythmic in the sleep/sleep deprivation but not the constant routine study, which implies that its rhythmic expression is exogenously driven.
cg21824413	NR1D2	3p24.2	2.39957e-12	2.07563e-06	13.1615	6.84454	6.317	0.802083	0.67591	0.928257	NQO2	Ribosyldihydronicotinamide dehydrogenase [quinone]	23440187	Insufficient sleep affects the human blood transcriptome, disrupts its circadian regulation, and intensifies the effects of acute total sleep deprivation.
cg08185061	EXOC2	6p25.3	1.91404e-14	1.65565e-08	92.3481	96.7983	-4.45014	0.802083	0.67591	0.928257	EXOC2	Exocyst complex component 2	23440187	Insufficient sleep affects the human blood transcriptome, disrupts its circadian regulation, and intensifies the effects of acute total sleep deprivation.
cg23060191	TOP1	20q12	1.2269e-09	0.00106126	69.4135	77.6392	-8.22569	0.800347	0.673694	0.927001	TOP1	DNA topoisomerase 1	26141947	4 genes involved in irinotecan pharmacokinetics-pharmacodynamics (CES2, ABCB1, UGT1A1, TOP1) displayed circadian variations in controls.
cg08655493	URB1	21q22.11	2.62524e-13	2.27083e-07	12.5002	6.10161	6.39863	0.800347	0.673694	0.927001	URB1	Nucleolar pre-ribosomal-associated protein 1	23440187	Insufficient sleep affects the human blood transcriptome, disrupts its circadian regulation, and intensifies the effects of acute total sleep deprivation.
cg27480957	AXIN1	16p13.3	1.77786e-11	1.53785e-05	53.7973	64.7019	-10.9046	0.798611	0.671481	0.925741	AXIN1	Axin-1	23440187	Insufficient sleep affects the human blood transcriptome, disrupts its circadian regulation, and intensifies the effects of acute total sleep deprivation.
cg05489143	RPL14	3p22.1	2.09034e-18	1.80814e-12	25.8725	39.4523	-13.5798	0.798611	0.671481	0.925741	RPL14	60S ribosomal protein L14	23440187	Insufficient sleep affects the human blood transcriptome, disrupts its circadian regulation, and intensifies the effects of acute total sleep deprivation.
cg08144586	TNFSF10	3q26.31	1.36469e-08	0.0118045	13.7233	8.34683	5.37646	0.798611	0.671481	0.925741	TNFSF10	Tumor necrosis factor ligand superfamily member 10	23440187	Insufficient sleep affects the human blood transcriptome, disrupts its circadian regulation, and intensifies the effects of acute total sleep deprivation.
cg02083376	EXT2	11p11.2	3.9737e-13	3.43725e-07	67.9926	77.8848	-9.89222	0.796875	0.669272	0.924478	EXT2	Exostosin-2	23440187	Insufficient sleep affects the human blood transcriptome, disrupts its circadian regulation, and intensifies the effects of acute total sleep deprivation.
cg07032258	ARNTL	11p15.3	3.74146e-11	3.23636e-05	22.9697	15.2323	7.73737	0.796875	0.669272	0.924478	ARNTL	Aryl hydrocarbon receptor nuclear translocator-like protein 1	17541024	The mRNA level of Bmal1 is under circadian control in aortic smooth muscle cells of human.
cg26936593	ALPL	1p36.12	4.95742e-10	0.000428817	12.0861	6.57792	5.50823	0.796875	0.669272	0.924478	ALPL	Alkaline phosphatase, tissue-nonspecific isozyme	23440187	Insufficient sleep affects the human blood transcriptome, disrupts its circadian regulation, and intensifies the effects of acute total sleep deprivation.
cg14041232	KDM4C	9p24.1	8.37165e-11	7.24148e-05	39.9701	50.9315	-10.9614	0.796875	0.669272	0.924478	KDM4C	Lysine-specific demethylase 4C	23440187	Insufficient sleep affects the human blood transcriptome, disrupts its circadian regulation, and intensifies the effects of acute total sleep deprivation.
cg21147709	PLOD1	1p36.22	3.61684e-10	0.000312857	60.7112	70.31	-9.59882	0.795139	0.667068	0.92321	PLOD1	Procollagen-lysine,2-oxoglutarate 5-dioxygenase 1	23440187	Insufficient sleep affects the human blood transcriptome, disrupts its circadian regulation, and intensifies the effects of acute total sleep deprivation.
cg11497924	MACROD2	20p12.1	5.8317e-10	0.000504442	62.629	71.9075	-9.2785	0.795139	0.667068	0.92321	MACROD2	O-acetyl-ADP-ribose deacetylase MACROD2	23440187	Insufficient sleep affects the human blood transcriptome, disrupts its circadian regulation, and intensifies the effects of acute total sleep deprivation.
cg15652280	MDC1	6p21.33	3.03969e-08	0.0262933	67.8973	75.6458	-7.7485	0.795139	0.667068	0.92321	MDC1	Mediator of DNA damage checkpoint protein 1	23440187	Insufficient sleep affects the human blood transcriptome, disrupts its circadian regulation, and intensifies the effects of acute total sleep deprivation.
cg03535985	SNX29	16p13.13-p13.12	6.66732e-11	5.76723e-05	76.0383	83.6538	-7.61554	0.793403	0.664866	0.921939	SNX29	Sorting nexin-29	23440187	Insufficient sleep affects the human blood transcriptome, disrupts its circadian regulation, and intensifies the effects of acute total sleep deprivation.
cg23359706	EPOR	19p13.2	6.11147e-10	0.000528643	10.6461	5.44496	5.20109	0.793403	0.664866	0.921939	EPOR	Erythropoietin receptor	23440187	Insufficient sleep affects the human blood transcriptome, disrupts its circadian regulation, and intensifies the effects of acute total sleep deprivation.
cg04238871	FAM53B	10q26.13	4.06657e-12	3.51759e-06	10.2856	4.64062	5.64502	0.791667	0.662669	0.920665	FAM53B	Protein FAM53B	23440187	Insufficient sleep affects the human blood transcriptome, disrupts its circadian regulation, and intensifies the effects of acute total sleep deprivation.
cg11242552	DGCR8	22q11.21	4.23494e-17	3.66323e-11	85.216	92.2189	-7.00292	0.791667	0.662669	0.920665	DGCR8	Microprocessor complex subunit DGCR8	23440187	Insufficient sleep affects the human blood transcriptome, disrupts its circadian regulation, and intensifies the effects of acute total sleep deprivation.
cg02229100	ZFYVE1	14q24.2	2.92991e-08	0.0253437	71.3465	78.6369	-7.29041	0.789931	0.660475	0.919386	ZFYVE1	Zinc finger FYVE domain-containing protein 1	23440187	Insufficient sleep affects the human blood transcriptome, disrupts its circadian regulation, and intensifies the effects of acute total sleep deprivation.
cg20142972	KCNH2	7q36.1	7.81388e-09	0.00675901	20.503	13.9689	6.53407	0.788194	0.658285	0.918104	KCNH2	Potassium voltage-gated channel subfamily H member 2	17322986	HERG1a and HERG1b expression are closely linked to the cell cycle and to cell proliferation, a process dominated by clock gene activity and which controls cell division.
cg26519745	ABCG1	21q22.3	3.25575e-12	2.81623e-06	10.4513	4.74865	5.7027	0.788194	0.658285	0.918104	ABCG1	ATP-binding cassette sub-family G member 1	23440187	Insufficient sleep affects the human blood transcriptome, disrupts its circadian regulation, and intensifies the effects of acute total sleep deprivation.
cg10858369	TRIM3	11p15.4	1.35379e-14	1.17103e-08	69.523	79.6598	-10.1368	0.786458	0.656098	0.916819	TRIM3	Tripartite motif-containing protein 3	23440187	Insufficient sleep affects the human blood transcriptome, disrupts its circadian regulation, and intensifies the effects of acute total sleep deprivation.
cg18776460	LRIG3	12q14.1	4.28997e-12	3.71083e-06	71.9175	80.7373	-8.81971	0.786458	0.656098	0.916819	LRIG3	Leucine-rich repeats and immunoglobulin-like domains protein 3	23440187	Insufficient sleep affects the human blood transcriptome, disrupts its circadian regulation, and intensifies the effects of acute total sleep deprivation.
cg15344021	TSR1	17p13.3	2.10385e-08	0.0181983	11.665	6.7088	4.95617	0.786458	0.656098	0.916819	TSR1	Pre-rRNA-processing protein TSR1 homolog	23440187	Insufficient sleep affects the human blood transcriptome, disrupts its circadian regulation, and intensifies the effects of acute total sleep deprivation.
cg15355015	SH2B2	7q22.1	5.88456e-10	0.000509014	76.1485	83.3947	-7.24617	0.784722	0.653915	0.91553	SH2B2	SH2B adapter protein 2	23440187	Insufficient sleep affects the human blood transcriptome, disrupts its circadian regulation, and intensifies the effects of acute total sleep deprivation.
cg07472159	NT5DC1	6q22.1	3.12816e-08	0.0270586	56.8764	65.7323	-8.85593	0.782986	0.651735	0.914237	NT5C2	Cytosolic purine 5'-nucleotidase	23440187	Insufficient sleep affects the human blood transcriptome, disrupts its circadian regulation, and intensifies the effects of acute total sleep deprivation.
cg00894870	MRTO4	1p36.13	3.33881e-13	2.88807e-07	11.142	5.06996	6.072	0.78125	0.649559	0.912941	MRRF	Ribosome-recycling factor, mitochondrial	23440187	Insufficient sleep affects the human blood transcriptome, disrupts its circadian regulation, and intensifies the effects of acute total sleep deprivation.
cg18315248	FSTL5	4q32.2	2.87013e-08	0.0248266	65.871	73.8818	-8.0108	0.78125	0.649559	0.912941	FSTL5	Follistatin-related protein 5	23440187	Insufficient sleep affects the human blood transcriptome, disrupts its circadian regulation, and intensifies the effects of acute total sleep deprivation.
cg26731781	PDX1	13q12.2	1.28797e-09	0.0011141	15.9321	9.84368	6.08841	0.779514	0.647387	0.911641	PCDH9	Protocadherin 9	23440187	Insufficient sleep affects the human blood transcriptome, disrupts its circadian regulation, and intensifies the effects of acute total sleep deprivation.
cg01337508	STAT3	17q21.2	7.12019e-11	6.15896e-05	10.2701	4.91361	5.35647	0.779514	0.647387	0.911641	STAT3	Signal transducer and activator of transcription 3	26765251	BMAL1, CAPRIN1, HSPA1B, MKNK2, PER1, PER3, ROCK2, SIRT1, STAT3, THRA1 and TRIB1 showed statistically significant results according to either the nonlinear curve fitting or nonlinear mixed model method, and at the same time statistically significant rhythms were observed in at least 25% of the individuals according to the cosinor method.
cg27508769	STXBP2	19p13.2	4.38583e-11	3.79375e-05	11.9227	6.172	5.75068	0.779514	0.647387	0.911641	STXBP2	Syntaxin-binding protein 2	23440187	Insufficient sleep affects the human blood transcriptome, disrupts its circadian regulation, and intensifies the effects of acute total sleep deprivation.
cg15065896	GOLGA4	3p22.2	5.10039e-08	0.0441184	8.47697	4.21788	4.25909	0.779514	0.647387	0.911641	GOLGA4	Golgin subfamily A member 4	23440187	Insufficient sleep affects the human blood transcriptome, disrupts its circadian regulation, and intensifies the effects of acute total sleep deprivation.
cg18883682	AOAH	7p14.2	6.41149e-10	0.000554594	69.1963	77.5816	-8.38534	0.779514	0.647387	0.911641	AOAH	Acyloxyacyl hydrolase	23440187	Insufficient sleep affects the human blood transcriptome, disrupts its circadian regulation, and intensifies the effects of acute total sleep deprivation.
cg18788872	EIF3M	11p13	6.46519e-09	0.00559239	8.9616	4.36351	4.59809	0.777778	0.645218	0.910338	EIF3M	Eukaryotic translation initiation factor 3 subunit M	23440187	Insufficient sleep affects the human blood transcriptome, disrupts its circadian regulation, and intensifies the effects of acute total sleep deprivation.
cg21280914	USP14	18p11.32	3.59789e-09	0.00311218	69.1806	77.2221	-8.04144	0.777778	0.645218	0.910338	USP14	Ubiquitin carboxyl-terminal hydrolase 14	23440187	Insufficient sleep affects the human blood transcriptome, disrupts its circadian regulation, and intensifies the effects of acute total sleep deprivation.
cg09487931	DHRS13	17q11.2	2.80481e-11	2.42616e-05	11.2822	5.61622	5.66601	0.776042	0.643052	0.909031	DHRS13	Dehydrogenase/reductase SDR family member 13	23440187	Insufficient sleep affects the human blood transcriptome, disrupts its circadian regulation, and intensifies the effects of acute total sleep deprivation.
cg21209485	MMEL1	1p36.32	1.0636e-08	0.00920018	55.1386	64.4075	-9.26884	0.776042	0.643052	0.909031	MKNK2	MAP kinase-interacting serine/threonine-protein kinase 2	26765251	The use of three mRNA markers HSPA1B, MKNK2 and PER3 together with melatonin and cortisol generally enhanced the time prediction accuracy relative to the use of the two hormones alone.
cg15664943	GAS7	17p13.1	1.06905e-09	0.000924731	69.7126	77.9209	-8.20823	0.774306	0.64089	0.907721	GAS7	Growth arrest-specific protein 7	23440187	Insufficient sleep affects the human blood transcriptome, disrupts its circadian regulation, and intensifies the effects of acute total sleep deprivation.
cg18143869	P2RY12	3q25.1	1.22956e-08	0.0106357	60.7367	69.5069	-8.7702	0.774306	0.64089	0.907721	OTOR	Otoraplin	23440187	Insufficient sleep affects the human blood transcriptome, disrupts its circadian regulation, and intensifies the effects of acute total sleep deprivation.
cg03657281	SLC22A23	6p25.2	1.20661e-15	1.04372e-09	70.7381	59.7746	10.9635	0.772569	0.638732	0.906407	SLC22A23	Solute carrier family 22 member 23	23440187	Insufficient sleep affects the human blood transcriptome, disrupts its circadian regulation, and intensifies the effects of acute total sleep deprivation.
cg18732042	ANK3	10q21.2	1.34737e-10	0.000116548	71.2339	79.5901	-8.35618	0.772569	0.638732	0.906407	ANK3	Ankyrin-3	23440187	Insufficient sleep affects the human blood transcriptome, disrupts its circadian regulation, and intensifies the effects of acute total sleep deprivation.
cg12688788	FANCF	11p14.3	1.31864e-10	0.000114062	69.4261	78.0774	-8.65129	0.772569	0.638732	0.906407	FANCF	Fanconi anemia group F protein	23440187	Insufficient sleep affects the human blood transcriptome, disrupts its circadian regulation, and intensifies the effects of acute total sleep deprivation.
cg13892073	DIP2B	12q13.12	4.32836e-08	0.0374404	79.2192	85.1825	-5.96329	0.772569	0.638732	0.906407	DIP2B	Disco-interacting protein 2 homolog B	23440187	Insufficient sleep affects the human blood transcriptome, disrupts its circadian regulation, and intensifies the effects of acute total sleep deprivation.
cg22920418	RPS5	19q13.43	2.23687e-09	0.0019349	68.8756	77.0587	-8.18305	0.772569	0.638732	0.906407	RPS5	40S ribosomal protein S5	23440187	Insufficient sleep affects the human blood transcriptome, disrupts its circadian regulation, and intensifies the effects of acute total sleep deprivation.
cg09134179	CR2	1q32.2	9.67961e-10	0.000837286	69.9506	78.1423	-8.1917	0.772569	0.638732	0.906407	CR2	Complement receptor type 2	23440187	Insufficient sleep affects the human blood transcriptome, disrupts its circadian regulation, and intensifies the effects of acute total sleep deprivation.
cg01953317	CCDC88A	2p16.1	3.20346e-08	0.0277099	70.6888	78.053	-7.36415	0.772569	0.638732	0.906407	CCDC88A	Girdin	23440187	Insufficient sleep affects the human blood transcriptome, disrupts its circadian regulation, and intensifies the effects of acute total sleep deprivation.
cg04168675	DOCK10	2q36.2	3.84549e-13	3.32635e-07	70.3594	79.8411	-9.48165	0.772569	0.638732	0.906407	DOCK10	Dedicator of cytokinesis protein 10	23440187	Insufficient sleep affects the human blood transcriptome, disrupts its circadian regulation, and intensifies the effects of acute total sleep deprivation.
cg10036686	SNX10	7p15.2	7.45493e-09	0.00644851	72.7634	80.1244	-7.36103	0.772569	0.638732	0.906407	SNX10	Sorting nexin-10	23440187	Insufficient sleep affects the human blood transcriptome, disrupts its circadian regulation, and intensifies the effects of acute total sleep deprivation.
cg14297518	CSTF3	11p13	4.06963e-10	0.000352023	69.6219	78.0304	-8.40849	0.770833	0.636576	0.90509	CSTF3	Cleavage stimulation factor subunit 3	23440187	Insufficient sleep affects the human blood transcriptome, disrupts its circadian regulation, and intensifies the effects of acute total sleep deprivation.
cg03312124	RFFL	17q12	2.48769e-08	0.0215186	10.7988	6.02072	4.77811	0.770833	0.636576	0.90509	RFFL	E3 ubiquitin-protein ligase rififylin	23440187	Insufficient sleep affects the human blood transcriptome, disrupts its circadian regulation, and intensifies the effects of acute total sleep deprivation.
cg07737566	GRB10	7p12.1	1.57748e-15	1.36452e-09	74.1898	83.6562	-9.46636	0.770833	0.636576	0.90509	GRB10	Growth factor receptor-bound protein 10	23440187	Insufficient sleep affects the human blood transcriptome, disrupts its circadian regulation, and intensifies the effects of acute total sleep deprivation.
cg10664339	SMARCE1	17q21.2	1.37283e-09	0.0011875	66.4065	75.0307	-8.62422	0.769097	0.634424	0.90377	SMARCE1	SWI/SNF-related matrix-associated actin-dependent regulator of chromatin subfamily E member 1	23440187	Insufficient sleep affects the human blood transcriptome, disrupts its circadian regulation, and intensifies the effects of acute total sleep deprivation.
cg15803221	RARA	17q21.2	5.15951e-08	0.0446298	81.3969	86.9418	-5.54492	0.769097	0.634424	0.90377	RARA	Retinoic acid receptor alpha	23440187	Insufficient sleep affects the human blood transcriptome, disrupts its circadian regulation, and intensifies the effects of acute total sleep deprivation.
cg09273212	MYO7B	2q14.3	5.96634e-11	5.16089e-05	92.0154	96.0046	-3.9892	0.769097	0.634424	0.90377	MYO1F	Unconventional myosin-If	23440187	Insufficient sleep affects the human blood transcriptome, disrupts its circadian regulation, and intensifies the effects of acute total sleep deprivation.
cg02698037	NOP58	2q33.1	2.30748e-09	0.00199597	60.4861	69.6856	-9.19952	0.769097	0.634424	0.90377	NMNAT3	Nicotinamide/nicotinic acid mononucleotide adenylyltransferase 3	23440187	Insufficient sleep affects the human blood transcriptome, disrupts its circadian regulation, and intensifies the effects of acute total sleep deprivation.
cg23528488	WDFY3	4q21.23	3.07853e-09	0.00266293	68.4488	76.6258	-8.17705	0.769097	0.634424	0.90377	WDFY3	WD repeat and FYVE domain-containing protein 3	23440187	Insufficient sleep affects the human blood transcriptome, disrupts its circadian regulation, and intensifies the effects of acute total sleep deprivation.
cg24728468	FABP5	8q21.13	9.58662e-09	0.00829243	22.577	30.9985	-8.42156	0.769097	0.634424	0.90377	FABP5	Fatty acid-binding protein, epidermal	23440187	Insufficient sleep affects the human blood transcriptome, disrupts its circadian regulation, and intensifies the effects of acute total sleep deprivation.
cg23046896	ZFP14	19q13.12	5.52951e-08	0.0478302	75.0275	81.6361	-6.60858	0.767361	0.632276	0.902446	ZFP14	Zinc finger protein 14 homolog	23440187	Insufficient sleep affects the human blood transcriptome, disrupts its circadian regulation, and intensifies the effects of acute total sleep deprivation.
cg04365102	RAMP1	2q37.3	8.12814e-09	0.00703084	47.6487	57.3509	-9.70216	0.767361	0.632276	0.902446	RAMP1	Receptor activity-modifying protein 1	23440187	Insufficient sleep affects the human blood transcriptome, disrupts its circadian regulation, and intensifies the effects of acute total sleep deprivation.
cg24668618	FAM153A	5q35.3	5.24852e-08	0.0453997	69.902	77.2644	-7.36246	0.767361	0.632276	0.902446	FAM153A	Protein FAM153A	23440187	Insufficient sleep affects the human blood transcriptome, disrupts its circadian regulation, and intensifies the effects of acute total sleep deprivation.
cg27508021	NT5C2	10q24.32-q24.33	8.81967e-11	7.62901e-05	70.4901	79.0443	-8.55426	0.765625	0.630131	0.901119	NR1D2	NR1D2 protein	20798039	The mRNA level of Nr1d2 is under circadian control in human hair follicle cells.
cg26753721	CPPED1	16p13.12	2.49771e-11	2.16052e-05	84.0595	90.1041	-6.04457	0.765625	0.630131	0.901119	CPPED1	Serine/threonine-protein phosphatase CPPED1	23440187	Insufficient sleep affects the human blood transcriptome, disrupts its circadian regulation, and intensifies the effects of acute total sleep deprivation.
cg10180697	MSH3	5q14.1	9.55732e-09	0.00826708	68.8124	76.6993	-7.88695	0.765625	0.630131	0.901119	MRTO4	mRNA turnover protein 4 homolog	23440187	Insufficient sleep affects the human blood transcriptome, disrupts its circadian regulation, and intensifies the effects of acute total sleep deprivation.
cg00903375	SBDS	7q11.21	2.09622e-08	0.0181323	10.3914	5.66532	4.72607	0.765625	0.630131	0.901119	SBDS	Ribosome maturation protein SBDS	23440187	Insufficient sleep affects the human blood transcriptome, disrupts its circadian regulation, and intensifies the effects of acute total sleep deprivation.
cg09093137	SRPK2	7q22.3	1.53116e-08	0.0132445	9.37424	4.79852	4.57571	0.765625	0.630131	0.901119	SRPK2	SRSF protein kinase 2	23440187	Insufficient sleep affects the human blood transcriptome, disrupts its circadian regulation, and intensifies the effects of acute total sleep deprivation.
cg19699211	SDK2	17q25.1	2.14473e-12	1.85519e-06	12.1663	6.04825	6.118	0.763889	0.627989	0.899789	SDK2	Protein sidekick-2	23440187	Insufficient sleep affects the human blood transcriptome, disrupts its circadian regulation, and intensifies the effects of acute total sleep deprivation.
cg09755102	S100PBP	1p35.1	8.20761e-14	7.09958e-08	13.4459	6.72851	6.7174	0.763889	0.627989	0.899789	S100PBP	S100P-binding protein	23440187	Insufficient sleep affects the human blood transcriptome, disrupts its circadian regulation, and intensifies the effects of acute total sleep deprivation.
cg01788910	CBS	21q22.3	7.92211e-09	0.00685263	67.6007	75.6904	-8.08973	0.763889	0.627989	0.899789	CBS	Cystathionine beta-synthase	23440187	Insufficient sleep affects the human blood transcriptome, disrupts its circadian regulation, and intensifies the effects of acute total sleep deprivation.
cg20486407	RSAD2	2p25.2	2.34199e-08	0.0202582	63.1047	71.475	-8.37035	0.762153	0.62585	0.898455	RSAD2	Radical S-adenosyl methionine domain-containing protein 2	23440187	Insufficient sleep affects the human blood transcriptome, disrupts its circadian regulation, and intensifies the effects of acute total sleep deprivation.
cg03688118	KIF3A	5q31.1	9.69556e-10	0.000838666	71.886	79.7756	-7.88953	0.762153	0.62585	0.898455	KIF3A	Kinesin-like protein	23440187	Insufficient sleep affects the human blood transcriptome, disrupts its circadian regulation, and intensifies the effects of acute total sleep deprivation.
cg08356509	FAR1	11p15.3	1.10366e-08	0.00954665	69.0276	76.8541	-7.82647	0.758681	0.621583	0.895778	FAR1	Fatty acyl-CoA reductase 1	23440187	Insufficient sleep affects the human blood transcriptome, disrupts its circadian regulation, and intensifies the effects of acute total sleep deprivation.
cg02575406	CHST11	12q23.3	2.00905e-08	0.0173783	77.3161	83.7458	-6.42962	0.758681	0.621583	0.895778	CHST11	Carbohydrate sulfotransferase 11	23440187	Insufficient sleep affects the human blood transcriptome, disrupts its circadian regulation, and intensifies the effects of acute total sleep deprivation.
cg00935895	RBM43	2q23.3	9.56755e-10	0.000827593	68.7534	77.1252	-8.37186	0.756944	0.619455	0.894434	RBM43	RNA-binding protein 43	23440187	Insufficient sleep affects the human blood transcriptome, disrupts its circadian regulation, and intensifies the effects of acute total sleep deprivation.
cg14773480	CD38	4p15.32	2.81966e-08	0.02439	71.2552	78.5672	-7.31205	0.756944	0.619455	0.894434	CD38	ADP-ribosyl cyclase/cyclic ADP-ribose hydrolase 1	23440187	Insufficient sleep affects the human blood transcriptome, disrupts its circadian regulation, and intensifies the effects of acute total sleep deprivation.
cg11979875	EXOSC9	4q27	2.51593e-11	2.17628e-05	60.2243	70.447	-10.2226	0.756944	0.619455	0.894434	EXOSC9	Exosome complex component RRP45	23440187	Insufficient sleep affects the human blood transcriptome, disrupts its circadian regulation, and intensifies the effects of acute total sleep deprivation.
cg14299235	ABCA1	9q31.1	1.25966e-08	0.010896	60.7171	69.4833	-8.7662	0.756944	0.619455	0.894434	ABCA1	ATP-binding cassette sub-family A member 1	23440187	Insufficient sleep affects the human blood transcriptome, disrupts its circadian regulation, and intensifies the effects of acute total sleep deprivation.
cg08309747	SPON1	11p15.2	3.61334e-08	0.0312554	66.4355	74.3243	-7.88881	0.755208	0.617329	0.893088	SPON1	Spondin-1	23440187	Insufficient sleep affects the human blood transcriptome, disrupts its circadian regulation, and intensifies the effects of acute total sleep deprivation.
cg01512230	PELI2	14q22.3	5.8761e-14	5.08283e-08	61.3052	72.5382	-11.233	0.755208	0.617329	0.893088	PDX1	Pancreas/duodenum homeobox protein 1	23242133	HNF1A and PDX1 exhibited weak circadian oscillations, in phase with the REV-ERBα transcript.
cg03454669	KLF11	2p25.1	4.01325e-16	3.47146e-10	89.1242	94.7999	-5.67568	0.755208	0.617329	0.893088	KLF11	Krueppel-like factor 11	25007071	The mRNA level of KLF11 is under circadian control in human osteosarcoma cell line U2OS.
cg11519256	ASB13	10p15.1	2.24219e-08	0.0193949	12.2934	7.23497	5.05841	0.753472	0.615207	0.891738	ASB13	Ankyrin repeat and SOCS box protein 13	23440187	Insufficient sleep affects the human blood transcriptome, disrupts its circadian regulation, and intensifies the effects of acute total sleep deprivation.
cg09060823	SPRYD4	12q13.3	7.46385e-09	0.00645623	9.19153	4.56553	4.626	0.753472	0.615207	0.891738	SPRYD4	SPRY domain-containing protein 4	23440187	Insufficient sleep affects the human blood transcriptome, disrupts its circadian regulation, and intensifies the effects of acute total sleep deprivation.
cg09233429	PLCB2	15q15.1	1.73139e-10	0.000149766	88.3739	93.185	-4.81105	0.753472	0.615207	0.891738	PLCB2	1-phosphatidylinositol 4,5-bisphosphate phosphodiesterase beta-2	23440187	Insufficient sleep affects the human blood transcriptome, disrupts its circadian regulation, and intensifies the effects of acute total sleep deprivation.
cg23365178	FLCN	17p11.2	1.46341e-10	0.000126585	85.2142	90.7878	-5.57363	0.753472	0.615207	0.891738	FLCN	Folliculin	23440187	Insufficient sleep affects the human blood transcriptome, disrupts its circadian regulation, and intensifies the effects of acute total sleep deprivation.
cg27347523	SIGLEC5	19q13.41	2.36158e-39	2.04277e-33	62.4272	50.5593	11.8679	0.753472	0.615207	0.891738	SIGLEC5	Sialic acid-binding Ig-like lectin 5	23440187	Insufficient sleep affects the human blood transcriptome, disrupts its circadian regulation, and intensifies the effects of acute total sleep deprivation.
cg17408707	MED23	6q23.2	3.86954e-08	0.0334715	71.3648	78.5936	-7.22881	0.753472	0.615207	0.891738	MED23	Mediator of RNA polymerase II transcription subunit 23	23440187	Insufficient sleep affects the human blood transcriptome, disrupts its circadian regulation, and intensifies the effects of acute total sleep deprivation.
cg17408707	ARG1	6q23.2	3.86954e-08	0.0334715	71.3648	78.5936	-7.22881	0.753472	0.615207	0.891738	ARG1	Arginase-1	23440187	Insufficient sleep affects the human blood transcriptome, disrupts its circadian regulation, and intensifies the effects of acute total sleep deprivation.
cg14431266	ANKRD13D	11q13.2	2.4498e-09	0.00211908	11.3698	6.19173	5.17812	0.751736	0.613088	0.890384	ANKRD13D	Ankyrin repeat domain-containing protein 13D	23440187	Insufficient sleep affects the human blood transcriptome, disrupts its circadian regulation, and intensifies the effects of acute total sleep deprivation.
cg06077443	APCDD1	18p11.22	5.08782e-09	0.00440096	72.1142	79.6506	-7.5364	0.751736	0.613088	0.890384	APCDD1	Protein APCDD1	23440187	Insufficient sleep affects the human blood transcriptome, disrupts its circadian regulation, and intensifies the effects of acute total sleep deprivation.
cg18593708	OSBPL1A	18q11.2	2.15576e-10	0.000186473	74.4587	82.1782	-7.71952	0.751736	0.613088	0.890384	OSBPL10	Oxysterol-binding protein-related protein 10	23440187	Insufficient sleep affects the human blood transcriptome, disrupts its circadian regulation, and intensifies the effects of acute total sleep deprivation.
cg02170010	PARL	3q27.1	1.82694e-08	0.0158031	9.28415	4.74686	4.53729	0.751736	0.613088	0.890384	PAK1	Serine/threonine-protein kinase PAK 1	23440187	Insufficient sleep affects the human blood transcriptome, disrupts its circadian regulation, and intensifies the effects of acute total sleep deprivation.
cg16167782	TSHZ1	18q22.3	2.51401e-13	2.17462e-07	64.7627	75.2492	-10.4865	0.748264	0.608859	0.887668	TSHZ1	Teashirt homolog 1	23440187	Insufficient sleep affects the human blood transcriptome, disrupts its circadian regulation, and intensifies the effects of acute total sleep deprivation.
cg11037719	NQO2	6p25.2	3.70741e-09	0.00320691	10.7638	5.75171	5.01212	0.748264	0.608859	0.887668	NOP58	Nucleolar protein 58	23440187	Insufficient sleep affects the human blood transcriptome, disrupts its circadian regulation, and intensifies the effects of acute total sleep deprivation.
cg09281805	FOXK1	7p22.1	5.26597e-25	4.55506e-19	47.6103	64.3058	-16.6955	0.748264	0.608859	0.887668	FOXK1	Forkhead box protein K1	23440187	Insufficient sleep affects the human blood transcriptome, disrupts its circadian regulation, and intensifies the effects of acute total sleep deprivation.
cg15704358	GIMAP7	7q36.1	1.57309e-10	0.000136072	91.692	95.687	-3.99502	0.748264	0.608859	0.887668	GIMAP7	GTPase IMAP family member 7	23440187	Insufficient sleep affects the human blood transcriptome, disrupts its circadian regulation, and intensifies the effects of acute total sleep deprivation.
cg06341731	BCL11B	14q32.2	1.27723e-12	1.1048e-06	65.216	75.355	-10.139	0.746528	0.60675	0.886306	BCL11B	B-cell lymphoma/leukemia 11B	23440187	Insufficient sleep affects the human blood transcriptome, disrupts its circadian regulation, and intensifies the effects of acute total sleep deprivation.
cg07307078	TUBB6	18p11.21	3.09721e-10	0.000267909	12.4655	6.8281	5.63744	0.746528	0.60675	0.886306	TUBB6	Tubulin beta-6 chain	23440187	Insufficient sleep affects the human blood transcriptome, disrupts its circadian regulation, and intensifies the effects of acute total sleep deprivation.
cg14570632	RXRA	9q34.2	7.57967e-09	0.00655641	82.1025	87.8173	-5.71481	0.74566	0.605696	0.885623	RXRA	Retinoic acid receptor RXR-alpha	23440187	Insufficient sleep affects the human blood transcriptome, disrupts its circadian regulation, and intensifies the effects of acute total sleep deprivation.

## Sheet: Table S2
	Supplementary Table S2. Core clock genes with differences in methylation of CpG sites with Target ID, Gene ID, Chromosome location, FDR p-value, and percentage of methylation change in HS cases and controls
TargetID	Gene Name	Location	p-Val	FDR p-Val	% Methylation Cases	% Methylation Control	% Methlation change	AUC	CI_lower	CI_upper	Name
cg07032258	ARNTL	11p15.3	3.74146e-11	3.23636e-05	22.9697	15.2323	7.73737	0.796875	0.669272	0.924478	Aryl hydrocarbon receptor nuclear translocator like protein 1
cg23225911	ARNTL2	12p11.23	8.1929e-11	7.08686e-05	57.2158	67.4938	-10.278	0.814236	0.691532	0.936941	Aryl hydrocarbon receptor nuclear translocator like protein 2
cg21824413	NR1D2	3p24.2	2.39957e-12	2.07563e-06	13.1615	6.84454	6.317	0.802083	0.67591	0.928257	nuclear receptor subfamily 1 group D member 2
cg00811891	PER3	1p36.23	2.96792e-11	2.56725e-05	80.0877	86.9985	-6.91084	0.855903	0.746678	0.965127	period circadian regulator 3
cg27280396	RORA	15q22.2	3.05305e-39	2.64089e-33	27.2867	15.674	11.6127	0.894097	0.799872	0.988323	RAR related orphan receptor A
cg01066936	TEF	22q13.2	1.7911e-08	0.0154931	52.6325	61.9137	-9.28119	0.864583	0.758517	0.97065	death domain containing 1

## Sheet: Table S3
	Supplementary Table S3. Oscillating genes with 12h periodicity with differences in methylation of CpG sites with Target ID, Gene ID, Chromosome location, FDR p-value, and percentage of methylation change in HS cases and controls.
TargetID	Gene Name	location	p-Val	FDR p-Val	% Methylation Cases	% Methylation Control	% Methlation change	AUC	CI_lower	CI_upper	name
cg26987697	NFXL1	4p12	1.88562e-10	0.000163106	26.9597	36.9144	-9.95474	0.854167	0.744326	0.964007	nuclear transcription factor
cg17273285	USP46	4q12	2.53627e-10	0.000219388	71.189	79.4393	-8.25033	0.939236	0.867667	1	Ubiquitin-specific peptidase 46
cg04009887	GRPEL2	5q32	1.26528e-11	1.09446e-05	17.0199	10.1339	6.886	0.815972	0.693779	0.938165	GrpE like 2
cg06604206	RARS	5q34	3.95507e-10	0.000342114	71.3847	79.521	-8.1363	0.864583	0.758517	0.97065	Arginyl-trna synthetase 1
cg25629077	TFB1M	6q25.3,	1.00501e-08	0.00869336	79.4972	85.6615	-6.1643	0.821181	0.700547	0.941815	transcription factor B1
cg15387361	MAGOHB	12p13.2	6.63009e-13	5.73503e-07	75.5572	83.9444	-8.38716	0.817708	0.696031	0.939386	mago homolog B
cg02116794	KIF5B	10p11.22	4.50857e-08	0.0389991	77.2045	83.5031	-6.2986	0.842014	0.728002	0.956025	kinesin family member 5B
cg09085653	GTPBP4	10p15.3	9.28087e-11	8.02796e-05	64.7849	74.1788	-9.39394	0.784722	0.653915	0.91553	GTP binding protein 4
cg24309962	CWF19L1	10q24.31	3.45496e-08	0.0298854	79.2889	85.28	-5.99113	0.875	0.772907	0.977093	CWF19 like cell cycle control factor 1
cg12846232	MGEA5	10q24.32	5.19404e-09	0.00449285	73.2167	80.5761	-7.35934	0.782986	0.651735	0.914237	meningioma expressed antigen 5 (hyaluronidase)
cg03962527	ADD3	10q25.1-q25.2	1.71639e-09	0.00148468	49.3995	59.4606	-10.0611	0.883681	0.785065	0.982297	adducin 3
cg08854170	EIF3A	10q26.11	9.1264e-09	0.00789434	63.3668	71.9371	-8.57033	0.859375	0.751398	0.967352	eukaryotic translation initiation factor 3 subunit A
cg14297518	CSTF3	11p13	4.06963e-10	0.000352023	69.6219	78.0304	-8.40849	0.770833	0.636576	0.90509	cleavage stimulation factor subunit 3
cg25146879	FBXO3	11p13	5.36366e-09	0.00463957	55.5443	64.9631	-9.41881	0.838542	0.723382	0.953702	F-box protein 3
cg20332143	MED21	12p11.23	4.59725e-10	0.000397662	79.9897	86.5373	-6.5476	0.911458	0.825157	0.99776	mediator complex subunit 21
cg14737592	DDIT3	12q13.3	4.4711e-10	0.00038675	10.8592	5.58051	5.27866	0.824653	0.705079	0.944227	DNA damage inducible transcript 3
cg00331616	MPHOSPH8	13q12.11	1.32658e-08	0.0114749	63.1704	71.6728	-8.50241	0.866319	0.760901	0.971738	M-phase phosphoprotein 8
cg15269148	ING1	13q34	8.45568e-11	7.31416e-05	86.8498	92.1007	-5.25093	0.911458	0.825157	0.99776	inhibitor of growth family member 1
cg27280396	RORA	15q22.2	3.05305e-39	2.64089e-33	27.2867	15.674	11.6127	0.894097	0.799872	0.988323	RAR related orphan receptor A
cg27093605	DNAJA4	15q25.1	9.33523e-09	0.00807497	69.5611	77.3497	-7.78851	0.923611	0.843394	1	DnaJ heat shock protein family (Hsp40) member A4
cg16920189	MEF2A	15q26.3	1.54537e-10	0.000133674	12.6628	20.2853	-7.6225	0.770833	0.636576	0.90509	myocyte enhancer factor 2A
cg08365638	C16orf72	16p13.2	3.02338e-10	0.000261523	66.6826	75.5801	-8.89755	0.802083	0.67591	0.928257	chromosome 16 open reading frame 72
cg15344021	TSR1	17p13.3	2.10385e-08	0.0181983	11.665	6.7088	4.95617	0.786458	0.656098	0.916819	TSR1 ribosome maturation factor
cg00894559	IMPACT	18q11.2	6.61889e-12	5.72534e-06	71.6933	80.4825	-8.78913	0.822917	0.702811	0.943023	impact RWD domain protein
cg18593708	OSBPL1A	18q11.2	2.15576e-10	0.000186473	74.4587	82.1782	-7.71952	0.751736	0.613088	0.890384	oxysterol binding protein like 1A
cg01166180	POLR2I	19q13.12	1.11764e-10	9.66759e-05	10.0247	4.76637	5.25832	0.751736	0.613088	0.890384	RNA polymerase II subunit I
cg02129382	FMO4	1q24.3	1.75067e-09	0.00151433	66.7235	75.2544	-8.53094	0.831597	0.714195	0.949	flavin containing dimethylaniline monoxygenase 4
cg07562458	WDR26	1q42.11-q42.12	9.28674e-40	8.03303e-34	38.2725	25.4894	12.7831	0.932292	0.856749	1	WD repeat domain 26
cg21930061	RBM34	1q42.3	1.05643e-08	0.00913816	76.2056	82.9415	-6.73593	0.855903	0.746678	0.965127	RNA binding motif protein 34
cg23081194	UBE2G2	21q22.3	3.15151e-18	2.72606e-12	67.9707	79.5435	-11.5727	0.826389	0.707351	0.945426	ubiquitin conjugating enzyme E2 G2
cg09367092	ARFGAP3	22q13.2	9.85161e-10	0.000852164	72.685	80.4421	-7.75706	0.918403	0.835517	1	ADP ribosylation factor GTPase activating protein 3
cg14608581	SNRNP27	2p13.3	5.6949e-09	0.00492609	59.5575	68.6298	-9.07221	0.765625	0.630131	0.901119	small nuclear ribonucleoprotein U4/U6.U5 subunit 27
cg09455096	XPO1	2p15	1.80634e-09	0.00156249	9.23251	4.43587	4.79664	0.807292	0.682581	0.932002	exportin 1
cg14812594	SOCS5	2p21	1.3525e-12	1.16991e-06	63.1281	73.5575	-10.4294	0.859375	0.751398	0.967352	suppressor of cytokine signaling 5
cg04079263	NME6	3p21.31	5.99848e-14	5.18868e-08	66.167	76.6657	-10.4987	0.932292	0.856749	1	NME/NM23 nucleoside diphosphate kinase 6
cg15036157	VHL	3p25.3	5.08145e-10	0.000439546	55.6697	65.6603	-9.99061	0.822917	0.702811	0.943023	von Hippel-Lindau tumor suppressor
cg01409985	SRPRB	3q22.1	9.03672e-09	0.00781676	68.8324	76.7286	-7.89622	0.885417	0.787515	0.983318	SRP receptor subunit beta
cg00692151	UBA5	3q22.1	9.06363e-10	0.000784004	75.7878	83.027	-7.23922	0.848958	0.737301	0.960616	ubiquitin like modifier activating enzyme 5
cg10143433	KLHL24	3q27.1	3.16315e-25	2.73613e-19	34.1615	51.1369	-16.9754	0.923611	0.843394	1	kelch like family member 24
cg00919567	LRPAP1	4p16.3	1.6364e-09	0.00141549	71.4577	79.3166	-7.85893	0.899306	0.807373	0.991238	LDL receptor related protein associated protein 1
cg11355319	LYSMD3	5q14.3	6.40064e-10	0.000553655	9.52384	4.55442	4.96942	0.767361	0.632276	0.902446	LysM domain containing 3
cg02688903	SRP19	5q22.2	1.49863e-26	1.29631e-20	42.6071	60.0971	-17.49	0.944444	0.876014	1	signal recognition particle 19
cg11583863	PPP1R11	6p22.1	9.74077e-09	0.00842577	74.9489	81.9091	-6.96021	0.8125	0.689288	0.935712	protein phosphatase 1 regulatory inhibitor subunit 11
cg07964958	PGM3	6q14.1	5.45608e-12	4.71951e-06	78.3603	85.8679	-7.50761	0.923611	0.843394	1	phosphoglucomutase 3
cg23770887	NUS1	6q22.1	3.03413e-08	0.0262452	63.1668	71.4659	-8.29907	0.848958	0.737301	0.960616	NUS1 dehydrodolichyl diphosphate synthase subunit
cg00332305	TIAM2	6q25.2-q25.3	1.79522e-18	1.55287e-12	66.1399	78.1484	-12.0086	0.887153	0.789973	0.984333	TIAM Rac1 associated GEF 2
cg14694896	SLC25A32	8q22.3	2.50567e-08	0.021674	7.26383	12.6345	-5.37071	0.795139	0.667068	0.92321	solute carrier family 25 member 32
cg04482597	POLR1E	9p13.2	1.71751e-37	1.48565e-31	11.0343	3.62921	7.40513	0.848958	0.737301	0.960616	RNA polymerase I subunit E
cg03984733	HDHD3	9q32	5.47208e-09	0.00473335	9.22732	4.55778	4.66954	0.782986	0.651735	0.914237	haloacid dehalogenase like hydrolase domain containing 3

## Sheet: Table S4
	Supplementary Table S4. Oscillating genes with 8h periodicity with differences in methylation of CpG sites with Target ID, Gene ID, Chromosome location, FDR p-value, and percentage of methylation change in HS cases and controls.
TargetID	Gene Name	location	CHR	p-Val	FDR p-Val	% Methylation Cases	% Methylation Control	% Methlation change	AUC	CI_lower	CI_upper	Name
cg08922317	APOA2	1q23.3	1	1.74127e-10	0.00015062	77.2023	84.4457	-7.24343	0.907986	0.820033	0.995939	Apolipoprotein A-II
cg13853813	C9orf3	9q22.32	9	3.13826e-19	2.7146e-13	57.0825	70.8257	-13.7432	0.925347	0.846041	1	aminopeptidase O
cg06980252	CREB3L2	7q33	7	1.41349e-09	0.00122267	80.2083	86.5464	-6.33813	0.847222	0.734969	0.959475	cAMP responsive element binding protein 3 like 2
cg18537410	DNAJC11	1p36.31	1	9.20353e-09	0.00796105	75.1005	82.0466	-6.94606	0.940972	0.870433	1	DnaJ heat shock protein family (Hsp40) member C11
cg00001534	FAF1	1p32.3	1	3.63752e-11	3.14645e-05	79.9404	86.855	-6.91466	0.894097	0.799872	0.988323	Fas associated factor 1
cg08815506	GPM6A	4q34.2	4	1.98175e-08	0.0171421	57.8874	66.7881	-8.90067	0.842014	0.728002	0.956025	glycoprotein M6A
cg05856951	HMOX2	16p13.3	16	2.93028e-10	0.000253469	69.5964	78.0721	-8.47563	0.817708	0.696031	0.939386	heme oxygenase 2
cg23084441	MIER1	1p31.3	1	1.32516e-10	0.000114626	52.8963	63.4069	-10.5106	0.779514	0.647387	0.911641	MIER1 transcriptional regulator
cg08181258	MPP5	14q23.3	14	1.48877e-11	1.28779e-05	69.2939	78.3584	-9.0645	0.805556	0.680354	0.930757	M-Phase Phosphoprotein 5
cg04871131	PON1	7q21.3	7	3.87679e-12	3.35343e-06	66.5878	76.3215	-9.73369	0.810764	0.687049	0.934479	paraoxonase 1
cg18288967	PRDX1	1p34.1	1	2.50599e-08	0.0216768	41.6446	51.082	-9.43739	0.777778	0.645218	0.910338	peroxiredoxin 1
cg03824268	PSMC3	11p11.2,	11	3.67742e-22	3.18097e-16	81.4885	90.5315	-9.04293	0.960069	0.902089	1	proteasome 26S subunit
cg02182794	RAB28	4p15.33	4	1.97339e-18	1.70698e-12	56.161	69.7452	-13.5842	0.916667	0.832912	1	RAS-Associated protein 28
cg10604646	RGS5	1q23.3	1	3.59884e-12	3.113e-06	71.5127	80.434	-8.92125	0.947917	0.881664	1	regulator of G protein signaling 5
cg25582669	TGDS	13q32.1,	13	2.2932e-08	0.0198362	35.1492	44.4344	-9.2852	0.770833	0.636576	0.90509	TDP-Glucose 4,6-Dehydratase
cg02321903	VPS37C	11q12.2	11	2.67633e-08	0.0231503	69.6365	77.1852	-7.54875	0.894097	0.799872	0.988323	VPS37C subunit of ESCRT-I
cg02915805	ZNF644	1p22.2	1	2.50486e-08	0.0216671	77.2537	83.653	-6.39923	0.866319	0.760901	0.971738	zinc finger protein 644
