# Supplementary material for: DNA methylation patterns of circadian and ultradian genes are altered in the peripheral blood of patients with hidradenitis suppurativa
Source: Front Immunol. 2024 Nov 26;15:1475424. doi: 10.3389/fimmu.2024.1475424 (PMC11635105; doi:10.3389/fimmu.2024.1475424)
Supplement: Supplementary file 3 [file Table2.xls]

## Sheet: 24h pathways
Ingenuity Canonical Pathways	-log(p-value)	Ratio	z-score	Molecules
Xenobiotic Metabolism Signaling	12.5	0.112	#NUM!	ABCC2,CAMK1D,CAMK2B,CES1,CITED2,CREBBP,ESD,FMO1,FMO2,FMO5,GCLC,GSTA3,HRAS,IL4I1,MAP2K3,MAP2K4,MAP2K5,MAP2K6,MAP2K7,MAP3K1,NCOA1,NDST1,NFE2L2,NQO1,NQO2,NR1I2,NRIP1,PIK3R1,PPP2R1B,PPP2R2D,PPP2R5E,RAP1B,SULT1A1
Senescence Pathway	8.24	0.0903	2.746	ASXL2,CAPN2,CDK6,CREBBP,DMTF1,FOXO3,GADD45A,HBP1,HRAS,KAT2B,MAP2K3,MAP2K4,MAP2K5,MAP2K6,MAP2K7,PIK3R1,PPP2R1B,PPP2R2D,PPP2R5E,PPP3CA,PPP3R1,RAP1B,RING1,SMAD3,SOD2,YPEL3,ZFP36L1
NRF2-mediated Oxidative Stress Response	7.69	0.097	3.873	ABCC2,CREBBP,CYP2U1,DNAJB6,DNAJC5,FMO1,GCLC,GSTA3,HACD3,HRAS,MAP2K3,MAP2K4,MAP2K5,MAP2K6,MAP2K7,MAP3K1,NFE2L2,NQO1,NQO2,PIK3R1,RAP1B,SOD2,UBE2K
Xenobiotic Metabolism General Signaling Pathway	7.12	0.119	4	CREBBP,GCLC,GSTA3,HRAS,MAP2K3,MAP2K4,MAP2K5,MAP2K6,MAP2K7,MAP3K1,NFE2L2,NQO1,NQO2,NR1H4,NR1I2,PIK3R1,RAP1B
Pulmonary Fibrosis Idiopathic Signaling Pathway	6.87	0.0798	4.315	CCN2,COL18A1,COL3A1,COL4A1,COL4A2,CREBBP,F2R,FGFR2,FGFRL1,FOXO3,GNA12,GNA13,HRAS,JAK2,JARID2,MAP2K3,MAP2K4,MAP2K6,PDGFC,PIK3R1,RAP1B,SMAD3,TERT,WNT5B,WWTR1,YY1
HIF1α Signaling	6.71	0.0962	4.025	CAMK1D,CAMK2B,CREBBP,CUL2,GCK,HRAS,MAP2K3,MAP2K4,MAP2K5,MAP2K6,MAP2K7,MKNK2,NCOA1,PDGFC,PIK3R1,PLCG1,PPP3CA,PPP3R1,RAP1B,SLC2A5
Xenobiotic Metabolism CAR Signaling Pathway	6.53	0.0979	1.886	ABCC2,CITED2,CREBBP,FMO1,FMO2,FMO5,GSTA3,MAP2K3,MAP2K4,MAP2K5,MAP2K6,MAP2K7,NCOA1,NDST1,NRIP1,PPP2R1B,PPP2R2D,PPP2R5E,SULT1A1
Neurotrophin/TRK Signaling	5.55	0.141	3.317	CREBBP,GAB1,HRAS,MAP2K3,MAP2K4,MAP2K5,MAP2K6,MAP2K7,PIK3R1,PLCG1,RAP1B
Autophagy	5.18	0.0829	3.153	CREBBP,DAPK1,FOXO3,IRS1,MAP2K4,MAP2K7,PIK3R1,PPP2R1B,PPP2R2D,PPP2R5E,PPP3CA,PPP3R1,RIPK1,STK11,UVRAG,VPS16,WIPI1,WIPI2
CLEAR Signaling Pathway	5.13	0.0737	1.342	ATP6V0B,ATP6V1G1,CREBBP,FGFR2,FLCN,HPS1,HRAS,IGF2R,MCOLN1,MITF,NEU1,NR1H4,PLCG1,PPP2R1B,PPP2R2D,PPP2R5E,PPP3CA,PPP3R1,RAP1B,STK11,UVRAG
HIPPO signaling	5.13	0.128	-1.342	CUL1,PARD3,PPP1R11,PPP1R12A,PPP2R1B,PPP2R2D,PPP2R5E,RASSF6,SMAD3,TJP2,WWTR1
ERK5 Signaling	4.93	0.135	2.53	CREBBP,ELK4,FOXO3,GAB1,GNA12,GNA13,HRAS,MAP2K5,MEF2A,RAP1B
LPS/IL-1 Mediated Inhibition of RXR Function	4.72	0.0739	0.333	ABCB11,ABCC2,ACSL3,CPT1A,CYP2U1,FMO1,FMO2,FMO5,GSTA3,IL4I1,MAP2K4,MAP2K7,MAP3K1,NCOA1,NDST1,NR1H4,NR1I2,SLC10A1,SULT1A1
Regulation of the Epithelial Mesenchymal Transition by Growth Factors Pathway	4.7	0.0833	4	FGFR2,FGFRL1,GAB1,HRAS,JAK2,MAP2K3,MAP2K4,MAP2K5,MAP2K6,MAP2K7,MAP3K1,PDGFC,PIK3R1,RAP1B,SMAD3,WWTR1
Xenobiotic Metabolism PXR Signaling Pathway	4.62	0.0821	3.5	ABCC2,CAMK2B,CES1,CITED2,CREBBP,ESD,GSTA3,IL4I1,NCOA1,NDST1,NR1I2,NRIP1,PPM1A,PPP1R11,PPP1R12A,SULT1A1
Human Embryonic Stem Cell Pluripotency	4.45	0.0796	4	DVL1,FGFR2,FGFRL1,HRAS,JAK2,MAP2K3,MAP2K4,MAP2K5,MAP2K6,MAP2K7,PDGFC,PIK3R1,RAP1B,SMAD3,TERT,WNT5B
Role of NFAT in Cardiac Hypertrophy	4.43	0.0759	3.5	ADCY9,CAMK1D,CAMK2B,GNG12,HRAS,MAP2K3,MAP2K4,MAP2K6,MAP2K7,MAP3K1,MEF2A,PIK3R1,PLCG1,PPP3CA,PPP3R1,RAP1B,RCAN1
FGF Signaling	4.35	0.116	3.162	CREBBP,FGFR2,FGFRL1,GAB1,HRAS,MAP2K3,MAP2K6,MAP3K1,PIK3R1,PLCG1
Role of Tissue Factor in Cancer	4.3	0.0773	3	CCN2,F2R,F3,GNA12,GNA13,HRAS,JAK2,MAP2K3,MAP2K4,MAP2K5,MAP2K6,MAP2K7,PIK3R1,PPP2R2D,PPP2R5E,RAP1B
Cardiac Hypertrophy Signaling	4.11	0.069	3.742	ADCY9,CREBBP,GNA12,GNA13,GNG12,HRAS,IRS1,MAP2K3,MAP2K4,MAP2K6,MAP2K7,MAP3K1,MEF2A,PIK3R1,PLCG1,PPP3CA,PPP3R1,RAP1B
BER (Base Excision Repair) Pathway	4.07	0.159	2.646	MAP2K3,MAP2K4,MAP2K5,MAP2K6,MAP2K7,RPA1,UNG
Regulation of the Epithelial-Mesenchymal Transition Pathway	4.04	0.0769	#NUM!	DVL1,FGFR2,FGFRL1,GAB1,HRAS,JAK2,MAP2K3,MAP2K4,MAP2K5,MAP2K6,MAP2K7,PIK3R1,RAP1B,SMAD3,WNT5B
D-myo-inositol-5-phosphate Metabolism	4.02	0.0765	3	ALPL,ATP1A1,DUSP16,ENPP1,PLCG1,PPP1R11,PPP1R12A,PPP2R1B,PPP2R5E,PPP3CA,PPP3R1,PPTC7,PSPH,PTPN12,PTPRF
Circadian Rhythm Signaling	3.97	0.0672	#NUM!	ADCY9,BMAL1,CAMK2B,CREBBP,CSNK2A2,GNG12,HRAS,MAP2K3,MAP2K4,MAP2K5,MAP2K6,MAP2K7,MKNK2,NR1D2,PER3,PLCG1,RAP1B,RORA
D-myo-inositol (1,4,5,6)-Tetrakisphosphate Biosynthesis	3.86	0.0778	2.828	ALPL,ATP1A1,DUSP16,ENPP1,PPP1R11,PPP1R12A,PPP2R1B,PPP2R5E,PPP3CA,PPP3R1,PPTC7,PSPH,PTPN12,PTPRF
D-myo-inositol (3,4,5,6)-tetrakisphosphate Biosynthesis	3.86	0.0778	2.828	ALPL,ATP1A1,DUSP16,ENPP1,PPP1R11,PPP1R12A,PPP2R1B,PPP2R5E,PPP3CA,PPP3R1,PPTC7,PSPH,PTPN12,PTPRF
Fc Epsilon RI Signaling	3.84	0.0932	3.317	GAB1,HRAS,MAP2K3,MAP2K4,MAP2K6,MAP2K7,PIK3R1,PLA2G12B,PLCG1,RAP1B,VAV2
PFKFB4 Signaling Pathway	3.83	0.146	2.646	CREBBP,GCK,MAP2K3,MAP2K4,MAP2K5,MAP2K6,MAP2K7
3-phosphoinositide Biosynthesis	3.78	0.0728	3	ALPL,ATP1A1,DUSP16,ENPP1,PIK3R1,PPP1R11,PPP1R12A,PPP2R1B,PPP2R5E,PPP3CA,PPP3R1,PPTC7,PSPH,PTPN12,PTPRF
Protein Kinase A Signaling	3.69	0.056	1.147	ADCY9,AKAP11,CAMK2B,CREBBP,DUSP16,ENPP1,FLNB,GNA13,GNG12,MAP3K1,MYH10,PDE9A,PHKG2,PLCG1,PPP1R11,PPP1R12A,PPP3CA,PPP3R1,PTPN12,PTPRF,PTPRK,RAP1B,SMAD3
Superpathway of Inositol Phosphate Compounds	3.68	0.0684	3.162	ALPL,ATP1A1,DUSP16,ENPP1,PIK3R1,PLCG1,PPP1R11,PPP1R12A,PPP2R1B,PPP2R5E,PPP3CA,PPP3R1,PPTC7,PSPH,PTPN12,PTPRF
Sertoli Cell Germ Cell Junction Signaling Pathway (Enhanced)	3.64	0.0678	1	BCAR1,CAMK2B,CLDN1,HRAS,MAP2K3,MAP2K4,MAP2K6,MAP2K7,MAP3K1,PIK3R1,PPP2R1B,PPP2R2D,PPP2R5E,RAP1B,SMAD3,SORBS1
3-phosphoinositide Degradation	3.6	0.0733	2.828	ALPL,ATP1A1,DUSP16,ENPP1,PPP1R11,PPP1R12A,PPP2R1B,PPP2R5E,PPP3CA,PPP3R1,PPTC7,PSPH,PTPN12,PTPRF
PDGF Signaling	3.58	0.103	3	CSNK2A2,HRAS,JAK2,MAP2K4,MAP3K1,PDGFC,PIK3R1,PLCG1,RAP1B
Endocannabinoid Developing Neuron Pathway	3.56	0.0866	2.53	ADCY9,CREBBP,GNG12,HRAS,MAP2K3,MAP2K4,MAP2K5,MAP2K6,MAP2K7,PIK3R1,RAP1B
Molecular Mechanisms of Cancer	3.52	0.0533	#NUM!	ADCY9,BCL2L11,CAMK2B,CDK6,CREBBP,DAXX,DVL1,FAS,GAB1,GNA12,GNA13,GNG12,HRAS,IRS1,JAK2,MAP2K3,MAP2K4,MAP2K6,PIK3R1,PRKDC,RAP1B,SIN3A,SMAD3,WNT5B
AMPK Signaling	3.51	0.0661	1.667	CPT1A,CREBBP,FOXO3,GNA12,GNA13,GNG12,IRS1,KAT2B,MAP2K3,PIK3R1,PPM1A,PPP2R1B,PPP2R2D,PPP2R5E,SMARCE1,STK11
Hepatic Fibrosis Signaling Pathway	3.51	0.0544	3.838	BRD4,CCN2,COL18A1,COL3A1,CREBBP,CSNK1G3,DVL1,HRAS,JAK2,MAP2K3,MAP2K4,MAP2K5,MAP2K6,MAP2K7,PDGFC,PIK3R1,PLCG1,RAP1B,RIPK1,SMAD3,SOD2,VCAM1,WNT5B
Melatonin Signaling	3.45	0.111	2.121	CAMK2B,MAP2K3,MAP2K4,MAP2K5,MAP2K6,MAP2K7,PLCG1,RORA
Ferroptosis Signaling Pathway	3.44	0.084	0.905	ARF3,CBS/LOC102724560,DPP4,GCLC,HRAS,NFE2L2,PHKG2,RAP1B,SLC39A8,VDAC2,WWTR1
Ceramide Signaling	3.43	0.0989	1.89	HRAS,MAP2K4,MAP3K1,PIK3R1,PPP2R1B,PPP2R2D,PPP2R5E,RAP1B,S1PR1
Acute Myeloid Leukemia Signaling	3.43	0.0989	3	HRAS,KITLG,MAP2K3,MAP2K4,MAP2K5,MAP2K6,MAP2K7,PIK3R1,RAP1B
Cardiac Hypertrophy Signaling (Enhanced)	3.41	0.0498	5	ADCY9,CAMK2B,DVL1,ENPP1,FGFR2,FGFRL1,GNA12,GNA13,GNG12,HRAS,JAK2,MAP2K3,MAP2K4,MAP2K5,MAP2K6,MAP2K7,MAP3K1,MEF2A,MKNK2,PDE9A,PIK3R1,PLCG1,PPP3CA,PPP3R1,RAP1B,RCAN1,WNT5B
EGF Signaling	3.4	0.125	2.646	CSNK2A2,HRAS,MAP2K4,MAP2K7,MAP3K1,PIK3R1,PLCG1
Protein Ubiquitination Pathway	3.39	0.0623	#NUM!	CUL1,CUL2,DNAJB6,DNAJC22,DNAJC5,NEDD4L,PSMD1,PSMD2,PSMD8,PSMD9,UBE2E2,UBE2F,UBE2G2,UBE2H,UBE2K,UBE2L3,UBE4B
Gα12/13 Signaling	3.38	0.0827	3.317	F2R,GNA12,GNA13,HRAS,MAP2K4,MAP2K7,MAP3K1,MEF2A,PIK3R1,RAP1B,VAV2
Apelin Liver Signaling Pathway	3.37	0.185	2.236	COL18A1,COL3A1,FAS,IRS1,MAP2K4
Estrogen Receptor Signaling	3.32	0.0538	3.71	ADCY9,CREBBP,FOXO3,GNA12,GNA13,GNG12,HNRNPD,HRAS,IGF2R,JAK2,MED13L,NCOA1,NCOA2,NRIP1,PDGFC,PIK3R1,PLCG1,PPP1R12A,PRKDC,RAP1B,SOD2,TBL1XR1
Hypoxia Signaling in the Cardiovascular System	3.29	0.105	#NUM!	CREBBP,NQO1,UBE2E2,UBE2F,UBE2G2,UBE2H,UBE2K,UBE2L3
Opioid Signaling Pathway	3.27	0.0607	2.673	ADCY9,CAMK1D,CAMK2B,CREBBP,GNA12,GNA13,GNG12,GRK5,HRAS,MAP2K3,MAP2K4,MAP2K5,MAP2K6,MAP2K7,PPP3CA,PPP3R1,RAP1B
Role of Macrophages, Fibroblasts and Endothelial Cells in Rheumatoid Arthritis	3.27	0.0572	#NUM!	CAMK2B,CREBBP,CSNK1G3,DVL1,HRAS,JAK2,MAP2K3,MAP2K4,MAP2K6,MAP2K7,PDGFC,PIK3R1,PLCG1,PPP3CA,PPP3R1,RAP1B,RIPK1,VCAM1,WNT5B
Polyamine Regulation in Colon Cancer	3.26	0.119	1.89	BCL2L11,CSNK2A2,MAP2K3,MAP2K4,MAP2K5,MAP2K6,MAP2K7
IL-1 Signaling	3.26	0.0938	2.236	ADCY9,GNA12,GNA13,GNG12,MAP2K3,MAP2K4,MAP2K6,MAP2K7,MAP3K1
Role of Osteoclasts in Rheumatoid Arthritis Signaling Pathway	3.23	0.0584	3.771	COL18A1,COL3A1,COL4A1,COL4A2,CREBBP,FOXO3,HRAS,MAP2K3,MAP2K4,MAP2K5,MAP2K6,MAP2K7,MITF,PIK3R1,PLCG1,PPP3CA,PPP3R1,RAP1B
UDP-D-xylose and UDP-D-glucuronate Biosynthesis	3.23	1	#NUM!	UGDH,UXS1
Salvage Pathways of Pyrimidine Ribonucleotides	3.23	0.0928	3	CDK6,CMPK2,DAPK1,GRK5,MAP2K3,MAP2K4,MAP2K6,PCK1,UPP2
Adipogenesis pathway	3.22	0.0791	-0.302	BMAL1,BSCL2,FGFR2,FGFRL1,KAT2B,LPIN1,SAP30L,SIN3A,SIN3B,SMAD3,TBL1XR1
GADD45 Signaling	3.21	0.117	2.646	FOXO3,GADD45A,MAP2K3,MAP2K4,MAP2K6,MAP2K7,SMAD3
Cholecystokinin/Gastrin-mediated Signaling	3.18	0.084	3.162	BCAR1,GNA12,GNA13,HRAS,MAP2K3,MAP2K4,MAP2K5,MAP2K6,MEF2A,RAP1B
Apelin Endothelial Signaling Pathway	3.17	0.078	2.333	ADCY9,GNA12,GNA13,GNG12,HRAS,MAP2K4,MEF2A,PIK3R1,RAP1B,SMAD3,VCAM1
Transcriptional Regulatory Network in Embryonic Stem Cells	3.16	0.0732	2.887	FGFR2,FGFRL1,HRAS,IGF2R,JAK2,PIK3R1,RAP1B,RFX4,SMAD3,TRIM24,WNT5B,ZFHX3
Dopamine Receptor Signaling	3.14	0.1	#NUM!	ADCY9,DDC,IL4I1,PPP1R11,PPP1R12A,PPP2R1B,PPP2R2D,PPP2R5E
Germ Cell-Sertoli Cell Junction Signaling	3.02	0.0706	#NUM!	BCAR1,HRAS,MAP2K3,MAP2K4,MAP2K6,MAP2K7,MAP3K1,PIK3R1,RAP1B,SORBS1,TUBB,TUBB6
PPARα/RXRα Activation	3.01	0.067	-1.732	ADCY9,CREBBP,GPD2,HRAS,IRS1,JAK2,MAP2K3,MAP2K4,MAP2K6,MAP2K7,PLCG1,RAP1B,SMAD3
Glioma Signaling	3.01	0.08	2.828	CAMK1D,CAMK2B,CDK6,HRAS,IGF2R,PDGFC,PIK3R1,PLCG1,RAP1B,SIN3A
Apoptosis Signaling	3.01	0.0865	1	BCL2L11,CAPN2,FAS,HRAS,LMNA,MAP2K4,MAP2K7,PLCG1,RAP1B
Serotonin Receptor Signaling	2.9	0.049	3.962	ADCY9,CAMK2B,CD38,CREBBP,DDC,FOXO3,GNA12,GNA13,GNG12,HRAS,IL4I1,JAK2,KALRN,MAP2K3,MAP2K4,MAP2K5,MAP2K6,MAP2K7,PIK3R1,PLA2G12B,PLCG1,PPP1R12A,RAP1B
Xenobiotic Metabolism AHR Signaling Pathway	2.9	0.092	2.828	ABCG2,CREBBP,GSTA3,NCOA1,NCOA2,NQO1,NQO2,NRIP1
Chronic Myeloid Leukemia Signaling	2.87	0.0576	2.5	BCL2L11,CDK6,DVL1,FAS,FOXO3,HRAS,JAK2,MSI2,PIK3R1,PLCG1,PPP3CA,PPP3R1,RAP1B,SIN3A,SMAD3,WNT5B
Necroptosis Signaling Pathway	2.83	0.071	3.317	CAMK2B,CAPN2,CYLD,DAPK1,FAS,IRF9,PLA2G12B,PPP3CA,PPP3R1,RIPK1,VDAC2
GM-CSF Signaling	2.81	0.1	2.236	CAMK2B,HRAS,JAK2,PIK3R1,PPP3CA,PPP3R1,RAP1B
Cardiac β-adrenergic Signaling	2.81	0.0667	-0.447	ADCY9,AKAP11,ENPP1,GNA12,GNA13,GNG12,PDE9A,PPP1R11,PPP1R12A,PPP2R1B,PPP2R2D,PPP2R5E
RANK Signaling in Osteoclasts	2.77	0.0879	2.828	MAP2K4,MAP2K6,MAP2K7,MAP3K1,MITF,PIK3R1,PPP3CA,PPP3R1
Huntington's Disease Signaling	2.77	0.0563	0	CAPN2,CREBBP,DCTN1,DNAJC5,GNG12,HRAS,MAP2K4,MAP2K7,PIK3R1,PSMD1,PSMD2,PSMD8,PSMD9,SIN3A,VAMP3,VTI1A
Role of PKR in Interferon Induction and Antiviral Response	2.74	0.0735	2.53	FAS,IFNAR2,IRF9,MAP2K3,MAP2K4,MAP2K6,MAP2K7,METAP2,PDGFC,RIGI
Role of MAPK Signaling in Promoting the Pathogenesis of Influenza	2.73	0.0789	3	ATP6V0B,ATP6V1G1,HRAS,MAP2K3,MAP2K4,MAP2K6,MAP2K7,PLA2G12B,RAP1B
Microautophagy Signaling Pathway	2.72	0.0688	2.646	COL18A1,COL3A1,COL4A1,COL4A2,PSMD1,PSMD2,PSMD8,PSMD9,RETREG1,STAM,VPS16
Acute Phase Response Signaling	2.71	0.0649	2.887	CP,HRAS,JAK2,MAP2K3,MAP2K4,MAP2K6,MAP2K7,MAP3K1,PIK3R1,RAP1B,RIPK1,SOD2
Insulin Receptor Signaling	2.64	0.0714	1.897	FOXO3,GAB1,HRAS,IRS1,JAK2,PIK3R1,PPP1R11,PPP1R12A,PTPRF,RAP1B
Death Receptor Signaling	2.63	0.0833	2.828	DAXX,FAS,LMNA,MAP2K4,MAP2K7,PARP12,RIPK1,TIPARP
ERK/MAPK Signaling	2.62	0.0605	1.732	BCAR1,CREBBP,HRAS,MKNK2,PIK3R1,PLA2G12B,PLCG1,PPP1R11,PPP1R12A,PPP2R1B,PPP2R5E,RAP1B,RAPGEF4
GDNF Family Ligand-Receptor Interactions	2.61	0.0921	2.646	GAB1,HRAS,IRS1,MAP2K4,PIK3R1,PLCG1,RAP1B
CD27 Signaling in Lymphocytes	2.59	0.105	2.449	MAP2K3,MAP2K4,MAP2K5,MAP2K6,MAP2K7,MAP3K1
Production of Nitric Oxide and Reactive Oxygen Species in Macrophages	2.59	0.0628	1.265	CREBBP,JAK2,MAP2K4,MAP2K7,MAP3K1,PIK3R1,PLCG1,PPP1R11,PPP1R12A,PPP2R1B,PPP2R5E,RAP1B
Sertoli Cell-Sertoli Cell Junction Signaling	2.58	0.0576	3.742	CLDN1,CREBBP,HRAS,MAP2K3,MAP2K4,MAP2K7,MAP3K1,PIK3R1,RAP1B,SORBS1,SPTBN1,TJP2,TUBB,TUBB6
Activin Inhibin Signaling Pathway	2.58	0.0599	3.606	CCN2,COL18A1,COL3A1,CREBBP,FOXO3,MAP2K3,MAP2K4,MAP2K5,MAP2K6,MAP2K7,MAP3K1,PIK3R1,SMAD3
NGF Signaling	2.57	0.075	3	CREBBP,GAB1,HRAS,MAP2K4,MAP3K1,PIK3R1,PLCG1,RAP1B,TRIO
p38 MAPK Signaling	2.57	0.075	2.828	CREBBP,DAXX,FAS,MAP2K3,MAP2K4,MAP2K6,MEF2A,MKNK2,PLA2G12B
Melanocyte Development and Pigmentation Signaling	2.57	0.0816	2.828	ADCY9,CREBBP,HRAS,KITLG,MITF,PIK3R1,PLCG1,RAP1B
Actin Cytoskeleton Signaling	2.57	0.0574	3.051	BAIAP2,BCAR1,F2R,GNA12,GNA13,GNG12,HRAS,MYH10,PDGFC,PIK3R1,PPP1R12A,RAP1B,TRIO,VAV2
Cancer Drug Resistance by Drug Efflux	2.56	0.103	2.449	ABCC2,ABCG2,FOXO3,HRAS,PIK3R1,RAP1B
Hepatic Fibrosis / Hepatic Stellate Cell Activation	2.54	0.0619	#NUM!	CCN2,COL18A1,COL3A1,COL4A1,COL4A2,FAS,FGFR2,IFNAR2,MYH10,PDGFC,SMAD3,VCAM1
Endocannabinoid Cancer Inhibition Pathway	2.49	0.068	0	ADCY9,CREBBP,GNA13,MAP2K3,MAP2K4,MAP2K5,MAP2K6,MAP2K7,PDGFC,PIK3R1
Glutathione Redox Reactions II	2.47	0.5	#NUM!	GLRX,TXNDC12
Gap Junction Signaling	2.46	0.0606	#NUM!	ADCY9,CSNK1G3,HRAS,MAP2K5,PIK3R1,PLCG1,PPP3CA,PPP3R1,RAP1B,TJP2,TUBB,TUBB6
Wound Healing Signaling Pathway	2.44	0.0556	3.742	COL18A1,COL3A1,COL4A1,COL4A2,FGFR2,HRAS,JAK2,MAP2K3,MAP2K4,MAP2K5,MAP2K6,MAP2K7,PDGFC,RAP1B
Semaphorin Neuronal Repulsive Signaling Pathway	2.43	0.0667	-1.897	MAP2K3,MAP2K4,MAP2K5,MAP2K6,MAP2K7,PIK3R1,PLCG1,PLXNA2,PPP1R12A,STK11
ILK Signaling	2.41	0.0597	1.667	CREBBP,FLNB,IRS1,MAP2K4,MAP2K6,MYH10,PDGFC,PIK3R1,PPP1R12A,PPP2R1B,PPP2R2D,PPP2R5E
14-3-3-mediated Signaling	2.41	0.0709	1.633	HRAS,MAP2K4,PIK3R1,PLCG1,RAP1B,SRPK2,STK11,TUBB,TUBB6
PTEN Signaling	2.41	0.0662	-2.333	BCAR1,BCL2L11,CSNK2A2,FGFR2,FOXO3,HRAS,IGF2R,MAGI1,PIK3R1,RAP1B
Oxytocin Signaling Pathway	2.4	0.0532	3.357	CREBBP,GNA12,GNA13,GNG12,HRAS,MAP2K4,MAP2K5,MYH10,NFE2L2,PIK3R1,PLA2G12B,PPP1R12A,PPP3CA,PPP3R1,RAP1B
IGF-1 Signaling	2.39	0.0762	2.449	CCN2,CSNK2A2,FOXO3,HRAS,IRS1,JAK2,PIK3R1,RAP1B
IL-6 Signaling	2.36	0.0698	2.333	CSNK2A2,HRAS,JAK2,MAP2K3,MAP2K4,MAP2K6,MAP2K7,PIK3R1,RAP1B
Role of MAPK Signaling in the Pathogenesis of Influenza	2.36	0.0833	#NUM!	HRAS,MAP2K3,MAP2K4,MAP2K6,MAP2K7,PLA2G12B,RAP1B
RAR Activation	2.35	0.0466	2.683	ADCY9,CAMK2B,CITED2,COL3A1,CREBBP,CSNK2A2,ENPP1,JAK2,KAT2B,MAP2K4,MAP3K1,NCOA1,NRIP1,PDE9A,PIK3R1,RDH10,RDH11,SMAD3,SMARCE1,TRIM24
ISGylation Signaling Pathway	2.31	0.0741	0.707	CREBBP,FLNB,IFNAR2,IRF9,MAP2K4,RIGI,TRIM25,UBE2L3
Pyridoxal 5'-phosphate Salvage Pathway	2.31	0.0923	2.449	CDK6,DAPK1,GRK5,MAP2K3,MAP2K4,MAP2K6
Synaptic Long Term Potentiation	2.3	0.0682	1.667	CAMK2B,CREBBP,HRAS,PLCG1,PPP1R11,PPP1R12A,PPP3CA,PPP3R1,RAP1B
α-Adrenergic Signaling	2.29	0.0734	2	ADCY9,GNA12,GNA13,GNG12,HRAS,PHKG2,PLCG1,RAP1B
Epithelial Adherens Junction Signaling	2.27	0.0633	1	BAIAP2,HRAS,MAGI1,MYH10,PPP2R1B,PPP2R2D,PPP2R5E,RAP1B,STK11,VAV2
CD40 Signaling	2.24	0.0896	2.449	MAP2K3,MAP2K4,MAP2K5,MAP2K6,MAP2K7,PIK3R1
Nicotine Degradation II	2.24	0.0896	2.449	CYP2U1,EXT2,FMO1,FMO2,FMO5,POR
Dopamine-DARPP32 Feedback in cAMP Signaling	2.22	0.0591	1.667	ADCY9,CREBBP,CSNK1G3,PLCG1,PPP1R11,PPP1R12A,PPP2R1B,PPP2R2D,PPP2R5E,PPP3CA,PPP3R1
mTOR Signaling	2.2	0.0561	1.134	DGKZ,EIF3A,EIF4A2,HRAS,IRS1,PDGFC,PIK3R1,PPP2R1B,PPP2R2D,PPP2R5E,RAP1B,STK11
RAC Signaling	2.2	0.0657	2.828	BAIAP2,ELK4,HRAS,MAP2K4,MAP2K7,MAP3K1,PARD3,PIK3R1,RAP1B
Myelination Signaling Pathway	2.18	0.0489	3.5	CNP,CREBBP,FGFR2,FGFRL1,HRAS,IGF2R,IRS1,PDGFC,PIK3R1,PLCG1,PPP3CA,PPP3R1,RAP1B,SMAD3,WNT5B,YY1
Colorectal Cancer Metastasis Signaling	2.17	0.0517	3	ADCY9,DVL1,GNA12,GNA13,GNG12,HRAS,JAK2,MAP2K4,MSH3,PDGFC,PIK3R1,RAP1B,SMAD3,WNT5B
CDK5 Signaling	2.15	0.0696	0.816	ADCY9,HRAS,PPP1R11,PPP1R12A,PPP2R1B,PPP2R2D,PPP2R5E,RAP1B
GNRH Signaling	2.14	0.0576	3.162	ADCY9,CAMK2B,CREBBP,GNG12,HRAS,MAP2K3,MAP2K4,MAP2K6,MAP2K7,MAP3K1,RAP1B
ERBB Signaling	2.12	0.0753	2.646	HRAS,MAP2K3,MAP2K4,MAP2K6,PIK3R1,PLCG1,RAP1B
G-Protein Coupled Receptor Signaling	2.11	0.0398	4.041	ADCY9,AVPR1A,CAMK2B,CREBBP,ENPP1,F2R,FOXO3,GNA12,GNA13,GNG12,GRK5,HRAS,MAP2K3,MAP2K4,MAP2K5,MAP2K6,MAP2K7,MAP3K1,MEF2A,PDE9A,PIK3R1,PLCG1,PPP3CA,PPP3R1,RAP1B,RAPGEF4,S1PR1,WWTR1
HMGB1 Signaling	2.1	0.0599	3.162	HRAS,KAT2B,MAP2K3,MAP2K4,MAP2K5,MAP2K6,MAP2K7,PIK3R1,RAP1B,VCAM1
Non-Small Cell Lung Cancer Signaling	2.1	0.0745	1.342	CDK6,FOXO3,HRAS,PIK3R1,PLCG1,RAP1B,SIN3A
Ephrin B Signaling	2.09	0.0833	2.236	GNA12,GNA13,GNG12,HRAS,KALRN,VAV2
Prolactin Signaling	2.07	0.0737	2.449	CREBBP,HRAS,IRS1,JAK2,PIK3R1,PLCG1,RAP1B
TGF-β Signaling	2.05	0.0729	2.646	CREBBP,HRAS,MAP2K3,MAP2K4,MAP2K6,RAP1B,SMAD3
Thrombin Signaling	2.03	0.0533	2.53	ADCY9,CAMK1D,CAMK2B,F2R,GNA12,GNA13,GNG12,HRAS,PIK3R1,PLCG1,PPP1R12A,RAP1B
Renin-Angiotensin Signaling	2.02	0.0661	2.646	ADCY9,HRAS,JAK2,MAP2K4,MAP3K1,PIK3R1,PLCG1,RAP1B
p53 Signaling	2	0.0714	0.816	FAS,GADD45A,KAT2B,PIK3R1,PRKDC,SCO2,SERPINE2
UVA-Induced MAPK Signaling	2	0.0714	2	HRAS,MAP2K4,PARP12,PIK3R1,PLCG1,RAP1B,TIPARP
ID1 Signaling Pathway	1.98	0.0547	2.714	CCN2,CREBBP,FGFR2,FGFRL1,FOXO3,HRAS,PDGFC,PIK3R1,PLXNB2,RAP1B,SMAD3
IL-15 Production	1.98	0.065	2.828	CLK2,FGFR2,JAK2,MAP2K3,MAP2K4,MAP2K5,MAP2K6,MAP2K7
Sperm Motility	1.98	0.0506	#NUM!	CLK2,FGFR2,GNA12,GNA13,GNG12,JAK2,MAP2K3,MAP2K4,MAP2K5,MAP2K6,MAP2K7,PLA2G12B,PLCG1
Ephrin Receptor Signaling	1.97	0.0545	3.162	BCAR1,CREBBP,GNA12,GNA13,GNG12,HRAS,JAK2,KALRN,PDGFC,RAP1B,SORBS1
ATM Signaling	1.96	0.07	#NUM!	CBX3,CREBBP,GADD45A,MAP2K4,PPP2R1B,PPP2R2D,PPP2R5E
CSDE1 Signaling Pathway	1.94	0.0893	0.447	HNRNPC,HNRNPD,PTBP1,PUM1,TRIO
Coronavirus Pathogenesis Pathway	1.94	0.0539	-0.905	BCL2L11,DPP9,IFNAR2,IRF9,MAP2K4,RIGI,RIPK1,SIN3A,SMAD3,TNPO1,TRIM25
FXR/RXR Activation	1.92	0.0635	#NUM!	ABCB11,ABCB4,ABCC2,CREBBP,MAP2K4,NR1H4,NR1I2,SLC10A1
GP6 Signaling Pathway	1.9	0.063	2.449	COL18A1,COL3A1,COL4A1,COL4A2,PIK3R1,PLCG1,RAP1B,VAV2
IL-3 Signaling	1.9	0.0759	2.449	HRAS,JAK2,PIK3R1,PPP3CA,PPP3R1,RAP1B
Renal Cell Carcinoma Signaling	1.9	0.0759	2	CREBBP,CUL2,GAB1,HRAS,PIK3R1,RAP1B
Sirtuin Signaling Pathway	1.9	0.0479	3.317	BCL2L11,BMAL1,CPT1A,FOXO3,GADD45A,NAMPT,NFE2L2,NQO1,NR1H4,PCK1,PRKDC,SOD2,STK11,VDAC2
Sumoylation Pathway	1.89	0.068	1.134	CREBBP,DAXX,FAS,MAP2K4,RPA1,SENP6,SUMO3
Cell Cycle Regulation by BTG Family Proteins	1.88	0.105	#NUM!	BTG1,PPP2R1B,PPP2R2D,PPP2R5E
Chemokine Signaling	1.85	0.0741	1.633	CAMK1D,CAMK2B,HRAS,PLCG1,PPP1R12A,RAP1B
fMLP Signaling in Neutrophils	1.83	0.0611	2.236	GNA12,GNA13,GNG12,HRAS,PIK3R1,PPP3CA,PPP3R1,RAP1B
Histidine Degradation III	1.82	0.25	#NUM!	MTHFD1L,UROC1
Superoxide Radicals Degradation	1.82	0.25	#NUM!	NQO1,SOD2
HGF Signaling	1.81	0.0606	2.828	GAB1,HRAS,MAP2K4,MAP2K7,MAP3K1,PIK3R1,PLCG1,RAP1B
PPAR Signaling	1.81	0.0654	0.378	CITED2,CREBBP,HRAS,NCOA1,NRIP1,PDGFC,RAP1B
Aryl Hydrocarbon Receptor Signaling	1.8	0.0566	1.633	CDK6,FAS,GSTA3,NCOA2,NFE2L2,NFIX,NQO1,NQO2,NRIP1
Telomerase Signaling	1.79	0.0648	1.342	HRAS,PIK3R1,PPP2R1B,PPP2R2D,PPP2R5E,RAP1B,TERT
CCR3 Signaling in Eosinophils	1.77	0.0597	2	GNA12,GNA13,GNG12,HRAS,PIK3R1,PLA2G12B,PPP1R12A,RAP1B
LPS-stimulated MAPK Signaling	1.76	0.0706	2.449	HRAS,MAP2K3,MAP2K4,MAP2K6,PIK3R1,RAP1B
Cyclins and Cell Cycle Regulation	1.76	0.0706	#NUM!	CDK6,CUL1,PPP2R1B,PPP2R2D,PPP2R5E,SIN3A
Insulin Secretion Signaling Pathway	1.75	0.0473	3.464	ADCY9,CAMK2B,CREBBP,EIF4A2,GCK,JAK2,PIK3R1,PLCG1,RAP1B,RAPGEF4,SLC2A5,VAMP3,VTI1A
SNARE Signaling Pathway	1.74	0.0588	2.828	ADCY9,CAMK2B,DNAJC5,MYH10,STXBP2,SYT1,VAMP3,VTI1A
Thrombopoietin Signaling	1.73	0.0794	2.236	HRAS,JAK2,PIK3R1,PLCG1,RAP1B
Inhibition of ARE-Mediated mRNA Degradation Pathway	1.73	0.0552	-2	PARN,PPP2R1B,PPP2R2D,PPP2R5E,PSMD1,PSMD2,PSMD8,PSMD9,ZFP36L1
Neutrophil Extracellular Trap Signaling Pathway	1.73	0.0426	2.183	COL18A1,COL3A1,COL4A1,COL4A2,GSDMD,MAP2K3,MAP2K4,MAP2K5,MAP2K6,MAP2K7,PIK3R1,PLA2G12B,PLCG1,PPP3CA,PPP3R1,RIPK1,VDAC2
Hepatic Cholestasis	1.73	0.0524	#NUM!	ABCB11,ABCB4,ABCC2,ADCY9,ATP8B1,MAP2K4,NR1H4,NR1I2,SLC10A1,TJP2
Reelin Signaling in Neurons	1.71	0.058	2.828	CAMK2B,MAP2K3,MAP2K4,MAP2K5,MAP2K6,MAP2K7,PIK3R1,RAP1B
Pyrimidine Ribonucleotides De Novo Biosynthesis	1.7	0.093	2	CMPK2,DHX9,PCK1,UMPS
PXR/RXR Activation	1.68	0.0769	1.342	ABCB11,ABCC2,CPT1A,NCOA1,NR1I2
Activation of IRF by Cytosolic Pattern Recognition Receptors	1.68	0.0769	2.236	CREBBP,IRF9,MAP2K4,RIGI,RIPK1
Induction of Apoptosis by HIV1	1.68	0.0769	2.236	DAXX,FAS,MAP2K4,MAP2K7,RIPK1
CXCR4 Signaling	1.66	0.0536	1.89	ADCY9,BCAR1,GNA12,GNA13,GNG12,HRAS,MAP2K4,PIK3R1,RAP1B
Cysteine Biosynthesis III (mammalia)	1.66	0.12	#NUM!	CBS/LOC102724560,MRM2,PRMT3
Role of Chondrocytes in Rheumatoid Arthritis Signaling Pathway	1.66	0.0567	2.828	CAPN2,FOXO3,JAK2,MAP2K4,PDGFC,PPP3CA,PPP3R1,RIPK1
WNT/Ca+ pathway	1.66	0.0758	2.236	CREBBP,DVL1,PLCG1,PPP3CA,WNT5B
Synaptogenesis Signaling Pathway	1.64	0.0444	3.051	ADCY9,CAMK2B,CREBBP,DNAJC5,HRAS,KALRN,LRRTM2,PIK3R1,PLCG1,RAP1B,STXBP2,SYT1,VAMP3,VTI1A
Hereditary Breast Cancer Signaling	1.64	0.0563	#NUM!	CDK6,CREBBP,GADD45A,HRAS,PIK3R1,RAP1B,RPA1,SMARCE1
Natural Killer Cell Signaling	1.63	0.0505	1.897	COL18A1,COL3A1,HRAS,JAK2,MAP2K3,MAP3K1,PIK3R1,PLCG1,RAP1B,VAV2
Ribonucleotide Reductase Signaling Pathway	1.63	0.0529	2.333	CDK6,CREBBP,CUL1,FOXO3,MAP2K4,PARP12,PIK3R1,SMARCE1,TIPARP
Neuroinflammation Signaling Pathway	1.62	0.0442	1.941	CREBBP,FAS,JAK2,MAP2K4,NFE2L2,PIK3R1,PLA2G12B,PLCG1,PPP3CA,PPP3R1,RIPK1,SLC1A2,SOD2,VCAM1
Adrenomedullin signaling pathway	1.62	0.0503	3.162	ADCY9,HRAS,MAP2K3,MAP2K4,MAP2K5,MAP2K6,MAP2K7,PIK3R1,PLCG1,RAP1B
Role of Osteoblasts, Osteoclasts and Chondrocytes in Rheumatoid Arthritis	1.62	0.0482	#NUM!	ALPL,CSNK1G3,DVL1,MAP2K3,MAP2K4,MAP2K6,MAP2K7,PIK3R1,PPP3CA,PPP3R1,WNT5B
Adenine and Adenosine Salvage VI	1.61	1	#NUM!	ADK
4-hydroxybenzoate Biosynthesis	1.61	1	#NUM!	TAT
D-mannose Degradation	1.61	1	#NUM!	MPI
4-hydroxyphenylpyruvate Biosynthesis	1.61	1	#NUM!	TAT
ABRA Signaling Pathway	1.61	0.0652	2.449	CCN2,MAP2K4,MEF2A,PDGFC,PPP3CA,PPP3R1
Superpathway of Melatonin Degradation	1.61	0.0735	2.236	CYP2U1,EXT2,IL4I1,POR,SULT1A1
Role of RIG1-like Receptors in Antiviral Innate Immunity	1.6	0.087	#NUM!	CREBBP,RIGI,RIPK1,TRIM25
Virus Entry via Endocytic Pathways	1.6	0.0593	#NUM!	AP1G1,AP3B1,FLNB,HRAS,PIK3R1,PLCG1,RAP1B
Agrin Interactions at Neuromuscular Junction	1.58	0.0725	2	DVL1,HRAS,MAP2K4,RAP1B,UTRN
Role of JAK1 and JAK3 in γc Cytokine Signaling	1.58	0.0725	#NUM!	HRAS,IRS1,JAK2,PIK3R1,RAP1B
Sphingosine-1-phosphate Signaling	1.56	0.0583	1.89	ADCY9,GNA12,GNA13,PDGFC,PIK3R1,PLCG1,S1PR1
Pentose Phosphate Pathway	1.55	0.182	#NUM!	H6PD,RPIA
Glucocorticoid Receptor Signaling	1.55	0.0378	#NUM!	BCL2L11,CREBBP,FOXO3,HRAS,JAK2,KAT2B,MAP2K4,MAP2K7,MAP3K1,NCOA1,NCOA2,NRIP1,PCK1,PIK3R1,PLA2G12B,PPP3CA,PPP3R1,RAP1B,SMAD3,SMARCE1,TAT,VCAM1
Retinol Biosynthesis	1.54	0.0833	2	CES1,ESD,RDH10,RDH11
cAMP-mediated signaling	1.52	0.0466	3	ADCY9,AKAP11,CAMK1D,CAMK2B,CREBBP,ENPP1,PDE9A,PPP3CA,PPP3R1,RAPGEF4,S1PR1
Clathrin-mediated Endocytosis Signaling	1.5	0.0481	#NUM!	AP1G1,AP3B1,CSNK2A2,F2R,PDGFC,PIK3R1,PPP3CA,PPP3R1,SH3GLB1,STAM
NAD Signaling Pathway	1.5	0.053	2.828	BMAL1,CD38,NADK,NAMPT,PARP12,PIK3R1,SOD2,TIPARP
Role of NANOG in Mammalian Embryonic Stem Cell Pluripotency	1.5	0.0565	2.236	DVL1,GAB1,HRAS,JAK2,PIK3R1,RAP1B,WNT5B
Melanoma Signaling	1.48	0.08	#NUM!	HRAS,MITF,PIK3R1,RAP1B
Cell Cycle: G2/M DNA Damage Checkpoint Regulation	1.48	0.08	#NUM!	CUL1,GADD45A,KAT2B,PRKDC
IL-8 Signaling	1.48	0.0476	3	GNA12,GNA13,GNG12,HRAS,LASP1,MAP2K4,PDGFC,PIK3R1,RAP1B,VCAM1
VEGF Signaling	1.47	0.0606	2.236	FOXO3,HRAS,PDGFC,PIK3R1,PLCG1,RAP1B
Integrin Signaling	1.46	0.0472	2.333	ARF3,BCAR1,BCAR3,CAPN2,HRAS,MAP2K4,PIK3R1,PLCG1,PPP1R12A,RAP1B
Relaxin Signaling	1.44	0.0516	#NUM!	ADCY9,ENPP1,GNA12,GNA13,GNG12,PDE9A,PIK3R1,RAP1B
Regulation of eIF4 and p70S6K Signaling	1.44	0.0489	1.342	EIF3A,EIF4A2,HRAS,IRS1,PIK3R1,PPP2R1B,PPP2R2D,PPP2R5E,RAP1B
Macropinocytosis Signaling	1.42	0.0658	2	HRAS,PDGFC,PIK3R1,PLCG1,RAP1B
Assembly of RNA Polymerase I Complex	1.41	0.154	#NUM!	TAF1D,UBTF
MicroRNA Biogenesis Signaling Pathway	1.4	0.0481	1.667	DDX17,EWSR1,GLE1,HNRNPD,HRAS,PIK3R1,QKI,RAP1B,SMAD3
NF-κB Activation by Viruses	1.38	0.0641	2.236	HRAS,MAP3K1,PIK3R1,RAP1B,RIPK1
Role of WNT/GSK-3β Signaling in the Pathogenesis of Influenza	1.38	0.0641	#NUM!	CSNK1G3,DVL1,NCOA1,NCOA2,WNT5B
Mouse Embryonic Stem Cell Pluripotency	1.38	0.0577	2.449	CREBBP,DVL1,HRAS,JAK2,PIK3R1,RAP1B
Role of MAPK Signaling in Inhibiting the Pathogenesis of Influenza	1.36	0.0633	2.236	MAP2K3,MAP2K4,MAP2K6,MAP2K7,PLA2G12B
Mitochondrial Dysfunction	1.36	0.0406	1.069	ATP1A1,CAMK2B,CAPN2,CREBBP,GPD2,MAP2K4,MAP2K7,NFE2L2,OPA1,PIK3R1,PPP3CA,PPP3R1,SOD2,VDAC2
P2Y Purigenic Receptor Signaling Pathway	1.36	0.0526	2.449	ADCY9,CREBBP,GNG12,HRAS,PIK3R1,PLCG1,RAP1B
Colanic Acid Building Blocks Biosynthesis	1.35	0.143	#NUM!	MPI,UGDH
Axonal Guidance Signaling	1.35	0.0373	#NUM!	AFG3L2,BAIAP2,BCAR1,GNA12,GNA13,GNG12,HRAS,KALRN,PDGFC,PIK3R1,PLCG1,PLXNA2,PLXNB2,PPP3CA,PPP3R1,RAP1B,TUBB,TUBB6,WNT5B
Paxillin Signaling	1.33	0.0561	1.633	BCAR1,HRAS,MAP2K4,PIK3R1,PTPN12,RAP1B
Leukocyte Extravasation Signaling	1.33	0.0466	2.828	BCAR1,CLDN1,MAP2K4,PIK3R1,PLCG1,RAP1B,RAPGEF4,VAV2,VCAM1
Triacylglycerol Biosynthesis	1.33	0.0714	#NUM!	ASPG,ELOVL6,LPIN1,PLPP1
Phagosome Maturation	1.32	0.0488	#NUM!	ATP6V0B,ATP6V1G1,DCTN4,TUBB,TUBB6,VAMP3,VPS16,VTI1A
Asparagine Degradation I	1.32	0.5	#NUM!	ASPG
All-trans-decaprenyl Diphosphate Biosynthesis	1.32	0.5	#NUM!	PDSS2
Glycerol-3-phosphate Shuttle	1.32	0.5	#NUM!	GPD2
Cysteine Biosynthesis/Homocysteine Degradation	1.32	0.5	#NUM!	CBS/LOC102724560
Formaldehyde Oxidation II (Glutathione-dependent)	1.32	0.5	#NUM!	ESD
Endothelin-1 Signaling	1.32	0.0464	2.333	ADCY9,GAB1,GNA12,GNA13,HRAS,PIK3R1,PLA2G12B,PLCG1,RAP1B
Estrogen-Dependent Breast Cancer Signaling	1.31	0.061	2	CREBBP,HRAS,PIK3R1,RAP1B,TERT
BEX2 Signaling Pathway	1.31	0.061	0	MAP2K4,PDGFC,PPP2R1B,PPP2R2D,PPP2R5E
CNTF Signaling	1.3	0.0702	2	HRAS,JAK2,PIK3R1,RAP1B
Role of IL-17A in Arthritis	1.3	0.0702	#NUM!	MAP2K3,MAP2K4,MAP2K6,PIK3R1
FAT10 Signaling Pathway	1.3	0.0702	#NUM!	PSMD1,PSMD2,PSMD8,PSMD9
DHCR24 Signaling Pathway	1.3	0.0511	1.89	HRAS,NR1H4,NR1I2,PDGFC,PIK3R1,RAP1B,VCAM1
Iron homeostasis signaling pathway	1.3	0.0511	#NUM!	ATP6V0B,ATP6V1G1,CP,CUL1,JAK2,MCOLN1,SMAD3
HER-2 Signaling in Breast Cancer	1.29	0.0441	1	ARF3,BCL2L11,FOXO3,GLE1,HRAS,PARD3,PIK3R1,PLCG1,RAP1B,SMAD3
Role of CHK Proteins in Cell Cycle Checkpoint Control	1.28	0.069	#NUM!	PPP2R1B,PPP2R2D,PPP2R5E,RPA1
Synaptic Long Term Depression	1.27	0.0455	1.89	GNA12,GNA13,HRAS,PLA2G12B,PLCG1,PPP2R1B,PPP2R2D,PPP2R5E,RAP1B
VEGF Family Ligand-Receptor Interactions	1.27	0.0595	2.236	HRAS,PIK3R1,PLA2G12B,PLCG1,RAP1B
PEDF Signaling	1.27	0.0595	1.342	FAS,HRAS,PIK3R1,RAP1B,SOD2
Androgen Signaling	1.26	0.0473	0.447	CREBBP,GNA12,GNA13,GNG12,KAT2B,NCOA1,NCOA2,SMAD3
Nicotine Degradation III	1.26	0.0678	#NUM!	CYP2U1,EXT2,FMO5,POR
Gαi Signaling	1.26	0.05	1	ADCY9,GNA12,GNA13,GNG12,HRAS,RAP1B,S1PR1
Glutaminergic Receptor Signaling Pathway (Enhanced)	1.26	0.04	3.606	ADCY9,CAMK2B,CREBBP,DGKZ,PIK3R1,PLA2G12B,PLCG1,PPP3CA,PPP3R1,SLC1A2,SLC38A4,VAMP3,VTI1A
PI3K/AKT Signaling	1.25	0.045	0.447	FOXO3,GAB1,HRAS,JAK2,PIK3R1,PPP2R1B,PPP2R2D,PPP2R5E,RAP1B
Gαq Signaling	1.25	0.0471	2.236	AVPR1A,GNA12,GNA13,GNG12,PIK3R1,PLCG1,PPP3CA,PPP3R1
Interferon Signaling	1.25	0.0833	#NUM!	IFNAR2,IRF9,JAK2
Endometrial Cancer Signaling	1.24	0.0667	1	FOXO3,HRAS,PIK3R1,RAP1B
Role of Hypercytokinemia/hyperchemokinemia in the Pathogenesis of Influenza	1.23	0.0581	1.342	IFNAR2,IRF9,RIGI,RSAD2,S1PR1
Antioxidant Action of Vitamin C	1.22	0.0526	-2	GLRX,JAK2,MAP2K4,PLA2G12B,PLCG1,SLC2A5
IL-17A Signaling in Fibroblasts	1.22	0.0575	2.236	COL18A1,COL3A1,JAK2,MAP2K4,VCAM1
IL-12 Signaling and Production in Macrophages	1.21	0.0426	1.897	CD47,COL18A1,COL3A1,JAK2,MAP2K3,MAP2K6,NCOA1,PIK3R1,PRKDC,RIGI
WNT/β-catenin Signaling	1.2	0.046	1.342	CREBBP,CSNK1G3,CSNK2A2,DVL1,PPP2R1B,PPP2R2D,PPP2R5E,WNT5B
RAN Signaling	1.2	0.118	#NUM!	KPNA1,TNPO1
Dermatan Sulfate Degradation (Metazoa)	1.2	0.118	#NUM!	FGFRL1,OGA
IL-2 Signaling	1.19	0.0645	#NUM!	CSNK2A2,HRAS,PIK3R1,RAP1B
Superpathway of Methionine Degradation	1.19	0.0789	#NUM!	CBS/LOC102724560,MRM2,PRMT3
Melatonin Degradation I	1.17	0.0635	2	CYP2U1,EXT2,POR,SULT1A1
Regulation of Cellular Mechanics by Calpain Protease	1.17	0.0556	1	CAPN2,CAST,CDK6,HRAS,RAP1B
Mismatch Repair in Eukaryotes	1.16	0.111	#NUM!	MSH3,RPA1
Pathogen Induced Cytokine Storm Signaling Pathway	1.15	0.0377	2.673	AP3B1,COL18A1,COL3A1,COL4A1,COL4A2,GSDMD,IFNAR2,IRF9,JAK2,PDGFC,RIGI,RIPK1,SLC2A5,STXBP2
1,25-dihydroxyvitamin D3 Biosynthesis	1.15	0.333	#NUM!	POR
Glutathione Biosynthesis	1.15	0.333	#NUM!	GCLC
Ascorbate Recycling (Cytosolic)	1.15	0.333	#NUM!	GLRX
Uridine-5'-phosphate Biosynthesis	1.15	0.333	#NUM!	UMPS
Tumor Microenvironment Pathway	1.15	0.0447	1.134	COL3A1,FAS,FOXO3,HRAS,JAK2,PDGFC,PIK3R1,RAP1B
Pyrimidine Ribonucleotides Interconversion	1.14	0.075	#NUM!	CMPK2,DHX9,PCK1
Tight Junction Signaling	1.13	0.0444	#NUM!	CLDN1,MYH10,PPP2R1B,PPP2R2D,PPP2R5E,TJP2,VAMP3,VTI1A
Dilated Cardiomyopathy Signaling Pathway	1.13	0.0467	0.816	ADCY9,CAMK1D,CAMK2B,GAB1,LMNA,MYH10,UTRN
Actin Nucleation by ARP-WASP Complex	1.12	0.0538	1.342	BAIAP2,GNA12,HRAS,PPP1R12A,RAP1B
γ-linolenate Biosynthesis II (Animals)	1.11	0.105	#NUM!	ACSL3,FADS2
Mitochondrial L-carnitine Shuttle Pathway	1.11	0.105	#NUM!	ACSL3,CPT1A
Mitotic Roles of Polo-Like Kinase	1.1	0.0597	#NUM!	PPP2R1B,PPP2R2D,PPP2R5E,RAD21
Type II Diabetes Mellitus Signaling	1.1	0.0458	1.633	ACSL3,GCK,IRS1,MAP2K4,MAP2K7,MAP3K1,PIK3R1
April Mediated Signaling	1.09	0.0714	#NUM!	MAP2K4,MAP2K7,MAP3K1
ERBB4 Signaling	1.08	0.0588	2	HRAS,PIK3R1,PLCG1,RAP1B
Cell Cycle: G1/S Checkpoint Regulation	1.08	0.0588	#NUM!	CDK6,CUL1,SIN3A,SMAD3
B Cell Activating Factor Signaling	1.06	0.0698	#NUM!	MAP2K4,MAP2K7,MAP3K1
Oncostatin M Signaling	1.06	0.0698	#NUM!	HRAS,JAK2,RAP1B
IL-17 Signaling	1.06	0.0428	2.828	HRAS,JAK2,MAP2K3,MAP2K4,MAP2K6,PDGFC,PIK3R1,RAP1B
SPINK1 General Cancer Pathway	1.06	0.058	2	HRAS,JAK2,PIK3R1,RAP1B
Pancreatic Adenocarcinoma Signaling	1.06	0.0476	2	JAK2,MAP2K4,PDGFC,PIK3R1,SIN3A,SMAD3
Gαs Signaling	1.06	0.0476	#NUM!	ADCY9,CREBBP,GNA12,GNA13,GNG12,RAPGEF4
Calcium Signaling	1.05	0.0409	2.646	CAMK1D,CAMK2B,CREBBP,MEF2A,MYH10,PPP3CA,PPP3R1,RAP1B,RCAN1
Ovarian Cancer Signaling	1.04	0.0443	2	DVL1,HRAS,PDGFC,PIK3R1,RAP1B,SIN3A,WNT5B
TR/RXR Activation	1.03	0.0469	1.633	NCOA1,NCOA2,PCK1,PDGFC,PIK3R1,TBL1XR1
Catecholamine Biosynthesis	1.03	0.25	#NUM!	DDC
Taurine Biosynthesis	1.03	0.25	#NUM!	FMO1
Melatonin Degradation II	1.03	0.25	#NUM!	IL4I1
Growth Hormone Signaling	1.03	0.0563	2	IRS1,JAK2,PIK3R1,PLCG1
G Beta Gamma Signaling	1.02	0.0465	2.449	GNA12,GNA13,GNG12,HRAS,PLCG1,RAP1B
Role of OCT4 in Mammalian Embryonic Stem Cell Pluripotency	0.997	0.0652	#NUM!	JARID2,MEF2A,SH3GLB1
IL-23 Signaling Pathway	0.997	0.0652	#NUM!	JAK2,PIK3R1,RORA
Glioma Invasiveness Signaling	0.992	0.0548	2	F2R,HRAS,PIK3R1,RAP1B
HOTAIR Regulatory Pathway	0.986	0.0429	2.449	BRD4,COL3A1,CREBBP,JARID2,PIK3R1,WNT5B,YY1
nNOS Signaling in Neurons	0.976	0.0638	#NUM!	CAPN2,PPP3CA,PPP3R1
Ephrin A Signaling	0.976	0.0638	#NUM!	BCAR1,PIK3R1,VAV2
Atherosclerosis Signaling	0.975	0.0451	#NUM!	COL18A1,COL3A1,F3,PDGFC,PLA2G12B,VCAM1
Pyrimidine Deoxyribonucleotides De Novo Biosynthesis I	0.972	0.087	#NUM!	CMPK2,PCK1
Methionine Degradation I (to Homocysteine)	0.972	0.087	#NUM!	MRM2,PRMT3
Apelin Muscle Signaling Pathway	0.955	0.0625	#NUM!	GNA12,GNA13,GNG12
STAT3 Pathway	0.952	0.0444	2.449	FGFR2,HRAS,IGF2R,JAK2,MAP2K4,RAP1B
Leptin Signaling in Obesity	0.945	0.0526	#NUM!	ADCY9,JAK2,PIK3R1,PLCG1
The Visual Cycle	0.941	0.0833	#NUM!	RDH10,RDH11
Cachexia Signaling Pathway	0.937	0.0353	2.496	ADCY9,CAPN2,FBXO21,FOXO3,IRS1,MAP2K4,PIK3R1,PSMD1,PSMD2,PSMD8,PSMD9,S1PR1,SMAD3
Pentose Phosphate Pathway (Oxidative Branch)	0.937	0.2	#NUM!	H6PD
Tetrahydrofolate Salvage from 5,10-methenyltetrahydrofolate	0.937	0.2	#NUM!	MTHFD1L
Tyrosine Degradation I	0.937	0.2	#NUM!	TAT
Folate Polyglutamylation	0.937	0.2	#NUM!	MTHFD1L
Antiproliferative Role of Somatostatin Receptor 2	0.929	0.0519	#NUM!	GNG12,HRAS,PIK3R1,RAP1B
PD-1, PD-L1 cancer immunotherapy pathway	0.922	0.0467	-1.342	CSNK2A2,JAK2,PIK3R1,PLCG1,SMAD3
MYC Mediated Apoptosis Signaling	0.916	0.06	#NUM!	BCL2L11,CREBBP,FAS
VDR/RXR Activation	0.914	0.0513	#NUM!	GADD45A,NCOA1,NCOA2,YY1
Toll-like Receptor Signaling	0.914	0.0513	2	MAP2K3,MAP2K4,MAP2K6,MAP3K1
Bupropion Degradation	0.911	0.08	#NUM!	CYP2U1,POR
Glioblastoma Multiforme Signaling	0.906	0.0409	2.449	CDK6,HRAS,PDGFC,PIK3R1,PLCG1,RAP1B,WNT5B
Thyroid Cancer Signaling	0.9	0.0506	2	HRAS,IRS1,PIK3R1,RAP1B
MSP-RON Signaling in Cancer Cells Pathway	0.898	0.0429	2.449	CREBBP,HRAS,PDGFC,PIK3R1,RAP1B,TRIM24
TNFR1 Signaling	0.897	0.0588	#NUM!	MAP2K4,MAP3K1,RIPK1
UVC-Induced MAPK Signaling	0.897	0.0588	#NUM!	HRAS,MAP2K4,RAP1B
Role of JAK1, JAK2 and TYK2 in Interferon Signaling	0.883	0.0769	#NUM!	IFNAR2,JAK2
Serotonin and Melatonin Biosynthesis	0.863	0.167	#NUM!	DDC
Pentose Phosphate Pathway (Non-oxidative Branch)	0.863	0.167	#NUM!	RPIA
Glycerol Degradation I	0.863	0.167	#NUM!	GPD2
Selenocysteine Biosynthesis II (Archaea and Eukaryotes)	0.863	0.167	#NUM!	SEPHS1
NAD Biosynthesis III	0.863	0.167	#NUM!	NAMPT
GDP-mannose Biosynthesis	0.863	0.167	#NUM!	MPI
Breast Cancer Regulation by Stathmin1	0.863	0.032	2.357	AVPR1A,CAMK1D,CAMK2B,CDK6,CREBBP,F2R,GNA13,GNG12,HRAS,PDGFC,PIK3R1,PPP1R11,PPP1R12A,PPP2R1B,PPP2R5E,RAP1B,S1PR1,TUBB,TUBB6
FLT3 Signaling in Hematopoietic Progenitor Cells	0.857	0.0488	2	CREBBP,HRAS,PIK3R1,RAP1B
JAK/STAT Signaling	0.857	0.0488	2	HRAS,JAK2,PIK3R1,RAP1B
Tryptophan Degradation X (Mammalian, via Tryptamine)	0.857	0.0741	#NUM!	DDC,IL4I1
Heparan Sulfate Biosynthesis (Late Stages)	0.844	0.0482	2	EXT2,EXTL2,NDST1,SULT1A1
Prostate Cancer Signaling	0.839	0.0439	#NUM!	CREBBP,HRAS,PIK3R1,RAP1B,SIN3A
Lymphotoxin β Receptor Signaling	0.826	0.0545	#NUM!	CREBBP,PIK3R1,VCAM1
BAG2 Signaling Pathway	0.817	0.0471	#NUM!	PSMD1,PSMD2,PSMD8,PSMD9
Amyotrophic Lateral Sclerosis Signaling	0.817	0.0431	0.447	CAPN2,PDGFC,PIK3R1,PPP3CA,SLC1A2
Bladder Cancer Signaling	0.817	0.0431	#NUM!	DAPK1,HRAS,PDGFC,RAP1B,SIN3A
Endocannabinoid Neuronal Synapse Pathway	0.808	0.0403	1	ABHD6,ADCY9,GNG12,PLCG1,PPP3CA,PPP3R1
PAK Signaling	0.806	0.0427	2.236	HRAS,MAP2K4,PDGFC,PIK3R1,RAP1B
Trehalose Degradation II (Trehalase)	0.801	0.143	#NUM!	GCK
MSP-RON Signaling in Macrophages Pathway	0.785	0.042	1.342	CREBBP,HRAS,JAK2,PIK3R1,RAP1B
Role of p14/p19ARF in Tumor Suppression	0.783	0.0667	#NUM!	PIK3R1,UBTF
Triacylglycerol Degradation	0.778	0.0517	#NUM!	ABHD6,CES1,NDST1
Factors Promoting Cardiogenesis in Vertebrates	0.771	0.0392	2.449	CAMK2B,CREBBP,DVL1,MAP2K4,PLCG1,WNT5B
Heparan Sulfate Biosynthesis	0.755	0.0444	2	EXT2,EXTL2,NDST1,SULT1A1
Unfolded protein response	0.755	0.0444	#NUM!	DNAJB6,DNAJC5,MAP2K7,NFE2L2
PCP (Planar Cell Polarity) Pathway	0.748	0.05	#NUM!	DVL1,MAP2K4,WNT5B
BMP signaling pathway	0.743	0.044	2	CREBBP,HRAS,MAP2K4,RAP1B
TNFR2 Signaling	0.74	0.0625	#NUM!	MAP2K4,MAP3K1
Dopamine Degradation	0.74	0.0625	#NUM!	IL4I1,SULT1A1
Role of JAK2 in Hormone-like Cytokine Signaling	0.719	0.0484	#NUM!	IRS1,JAK2,PDGFC
Acetylcholine Receptor Signaling Pathway	0.712	0.0361	2.646	ADCY9,CAMK2B,CREBBP,JAK2,NFE2L2,PIK3R1,PLCG1
Fcγ Receptor-mediated Phagocytosis in Macrophages and Monocytes	0.709	0.0426	2	PIK3R1,PLCG1,VAMP3,VAV2
Phosphatidylethanolamine Biosynthesis II	0.702	0.111	#NUM!	PIGF
Folate Transformations I	0.702	0.111	#NUM!	MTHFD1L
Inhibition of Angiogenesis by TSP1	0.7	0.0588	#NUM!	CD47,MAP2K4
Fatty Acid β-oxidation I	0.7	0.0588	#NUM!	ACSL3,ECHDC3
Signaling by Rho Family GTPases	0.691	0.0337	1.342	BAIAP2,GNA12,GNA13,GNG12,MAP2K4,MAP2K7,PARD3,PIK3R1,PPP1R12A
Coagulation System	0.681	0.0571	#NUM!	F2R,F3
IL-9 Signaling	0.681	0.0571	#NUM!	IRS1,PIK3R1
ERB2-ERBB3 Signaling	0.678	0.0462	#NUM!	HRAS,PIK3R1,RAP1B
Oxytocin in Brain Signaling Pathway	0.675	0.0352	2.646	CREBBP,GNG12,HRAS,MEF2A,PIK3R1,PLA2G12B,RAP1B
Pulmonary Healing Signaling Pathway	0.675	0.0352	2.646	FGFR2,HRAS,MAP2K4,PDGFC,RAP1B,WNT5B,WWTR1
Adrenergic Receptor Signaling Pathway (Enhanced)	0.668	0.035	2.646	ADCY9,ATP6V0B,ATP6V1G1,DDC,IL4I1,PLCG1,SLC1A2
DNA Methylation and Transcriptional Repression Signaling	0.667	0.0408	2	CDK6,GADD45A,MBD2,SIN3A
Glutamate Receptor Signaling	0.665	0.0455	#NUM!	GNG12,HOMER2,SLC1A2
Ketolysis	0.661	0.1	#NUM!	BDH1
Systemic Lupus Erythematosus in T Cell Signaling Pathway	0.653	0.0295	0.243	CREBBP,FAS,GADD45A,GNA12,GNA13,HRAS,MAP2K3,MAP2K4,MAP2K5,MAP2K6,MAP2K7,PIK3R1,PLCG1,PPP2R1B,PPP2R2D,PPP2R5E,PPP3CA,PPP3R1,RAP1B
IL-17A Signaling in Airway Cells	0.653	0.0448	#NUM!	JAK2,MAP2K4,PIK3R1
Orexin Signaling Pathway	0.65	0.0336	2.828	ADCY9,ATP6V0B,ATP6V1G1,CAMK2B,GNG12,PIK3R1,PLA2G12B,PLCG1
Neuropathic Pain Signaling in Dorsal Horn Neurons	0.637	0.0396	2	CAMK1D,CAMK2B,PIK3R1,PLCG1
Docosahexaenoic Acid (DHA) Signaling	0.628	0.0526	#NUM!	BIK,PIK3R1
Ketogenesis	0.625	0.0909	#NUM!	BDH1
Glycogen Degradation II	0.625	0.0909	#NUM!	AGL
GDP-glucose Biosynthesis	0.625	0.0909	#NUM!	GCK
Stearate Biosynthesis I (Animals)	0.616	0.0429	#NUM!	ACSL3,ASPG,ELOVL6
Role of Osteoblasts in Rheumatoid Arthritis Signaling Pathway	0.613	0.0328	0	ALPL,CSNK1G3,DVL1,IGF2R,JAK2,PDGFC,PIK3R1,WNT5B
Serotonin Degradation	0.594	0.0417	#NUM!	EXT2,IL4I1,SULT1A1
Hematopoiesis from Multipotent Stem Cells	0.592	0.0833	#NUM!	KITLG
Glucose and Glucose-1-phosphate Degradation	0.592	0.0833	#NUM!	GCK
Oleate Biosynthesis II (Animals)	0.592	0.0833	#NUM!	FADS2
γ-glutamyl Cycle	0.592	0.0833	#NUM!	GCLC
WNK Renal Signaling Pathway	0.59	0.0377	#NUM!	CUL1,CUL2,IRS1,PIK3R1
Erythropoietin Signaling Pathway	0.589	0.0341	1.633	FOXO3,HRAS,JAK2,PIK3R1,PLCG1,RAP1B
Thyroid Hormone Metabolism II (via Conjugation and/or Degradation)	0.58	0.0488	#NUM!	EXT2,SULT1A1
Intrinsic Prothrombin Activation Pathway	0.566	0.0476	#NUM!	COL18A1,COL3A1
Acetone Degradation I (to Methylglyoxal)	0.566	0.0476	#NUM!	CYP2U1,POR
Cleavage and Polyadenylation of Pre-mRNA	0.563	0.0769	#NUM!	WDR33
Glycogen Degradation III	0.563	0.0769	#NUM!	AGL
NAD Phosphorylation and Dephosphorylation	0.563	0.0769	#NUM!	NADK
UDP-N-acetyl-D-galactosamine Biosynthesis II	0.563	0.0769	#NUM!	GCK
Kinetochore Metaphase Signaling Pathway	0.555	0.0364	-1	PPP1R11,PPP1R12A,PPP2R5E,RAD21
Retinoate Biosynthesis I	0.551	0.0465	#NUM!	RDH10,RDH11
Angiopoietin Signaling	0.551	0.0395	#NUM!	HRAS,PIK3R1,RAP1B
RHOGDI Signaling	0.541	0.0318	#NUM!	CREBBP,DGKZ,GNA12,GNA13,GNG12,MYH10,PPP1R12A
MIF Regulation of Innate Immunity	0.538	0.0455	#NUM!	MAP2K4,PLA2G12B
DNA Double-Strand Break Repair by Homologous Recombination	0.536	0.0714	#NUM!	RPA1
DNA Double-Strand Break Repair by Non-Homologous End Joining	0.536	0.0714	#NUM!	PRKDC
Mevalonate Pathway I	0.536	0.0714	#NUM!	PMVK
Phenylalanine Degradation IV (Mammalian, via Side Chain)	0.536	0.0714	#NUM!	IL4I1
IL-33 Signaling Pathway	0.531	0.0324	2.449	CREBBP,JAK2,LPIN1,MAP2K4,PIK3R1,VCAM1
Coronavirus Replication Pathway	0.524	0.0444	#NUM!	TUBB,TUBB6
Role of JAK family kinases in IL-6-type Cytokine Signaling	0.521	0.038	#NUM!	JAK2,MAP2K4,PDGFC
Role of BRCA1 in DNA Damage Response	0.512	0.0375	#NUM!	GADD45A,RPA1,SMARCE1
tRNA Splicing	0.512	0.0435	#NUM!	ENPP1,PDE9A
Estrogen Biosynthesis	0.512	0.0435	#NUM!	CYP2U1,POR
Apelin Pancreas Signaling Pathway	0.512	0.0435	#NUM!	MAP2K4,PIK3R1
Assembly of RNA Polymerase III Complex	0.511	0.0667	#NUM!	GTF3C6
Fatty Acid Activation	0.511	0.0667	#NUM!	ACSL3
Corticotropin Releasing Hormone Signaling	0.508	0.0329	2.236	ADCY9,CREBBP,MEF2A,PLCG1,RAP1B
NOD1/2 Signaling Pathway	0.506	0.0317	1.633	IFNAR2,MAP2K3,MAP2K4,MAP2K6,MAP2K7,RIGI
iNOS Signaling	0.499	0.0426	#NUM!	CREBBP,JAK2
Neuregulin Signaling	0.499	0.0342	2	HRAS,PIK3R1,PLCG1,RAP1B
GPCR-Mediated Nutrient Sensing in Enteroendocrine Cells	0.491	0.0339	2	ADCY9,GNG12,PLCG1,RAPGEF4
Granzyme B Signaling	0.488	0.0625	#NUM!	PRKDC
Extrinsic Prothrombin Activation Pathway	0.488	0.0625	#NUM!	F3
Chondroitin Sulfate Degradation (Metazoa)	0.488	0.0625	#NUM!	OGA
Bile Acid Biosynthesis, Neutral Pathway	0.488	0.0625	#NUM!	AKR1D1
EIF2 Signaling	0.486	0.0304	2	EIF3A,EIF4A2,HRAS,PIK3R1,PTBP1,RAP1B,RPL22
eNOS Signaling	0.482	0.0321	2	ADCY9,AQP11,PDGFC,PIK3R1,PLCG1
SAPK/JNK Signaling	0.472	0.0279	3.051	DAXX,GAB1,GADD45A,GNA12,GNA13,GNG12,HRAS,IRS1,MAP2K4,MAP2K7,MAP3K1,PIK3R1,RAP1B,RIPK1
Isoleucine Degradation I	0.466	0.0588	#NUM!	ECHDC3
Dermatan Sulfate Biosynthesis (Late Stages)	0.464	0.04	#NUM!	NDST1,SULT1A1
Osteoarthritis Pathway	0.456	0.0297	0.816	ALPL,CREBBP,FOXO3,NAMPT,PDGFC,SLC39A8,SMAD3
Amyloid Processing	0.453	0.0392	#NUM!	CAPN2,CSNK2A2
RHOA Signaling	0.449	0.0323	1	BAIAP2,GNA12,GNA13,PPP1R12A
Superpathway of Geranylgeranyldiphosphate Biosynthesis I (via Mevalonate)	0.446	0.0556	#NUM!	PMVK
UVB-Induced MAPK Signaling	0.442	0.0385	#NUM!	MAP2K4,PIK3R1
Chondroitin Sulfate Biosynthesis (Late Stages)	0.432	0.0377	#NUM!	NDST1,SULT1A1
Immunogenic Cell Death Signaling Pathway	0.427	0.0333	#NUM!	DAPK1,IFNAR2,RIPK1
NER (Nucleotide Excision Repair, Enhanced Pathway)	0.427	0.0333	#NUM!	CUL4A,POLE4,RPA1
Valine Degradation I	0.41	0.05	#NUM!	ECHDC3
Pyroptosis Signaling Pathway	0.404	0.0323	#NUM!	DHX9,FOXO3,GSDMD
Cell Cycle Control of Chromosomal Replication	0.402	0.0357	#NUM!	CDK6,RPA1
GABA Receptor Signaling	0.398	0.0303	#NUM!	ADCY9,GNA12,GNA13,GNG12
Endoplasmic Reticulum Stress Pathway	0.394	0.0476	#NUM!	TAOK3
Aldosterone Signaling in Epithelial Cells	0.391	0.0291	#NUM!	DNAJB6,DNAJC22,DNAJC5,PIK3R1,PLCG1
MSP-RON Signaling Pathway	0.384	0.0345	#NUM!	JAK2,PIK3R1
Small Cell Lung Cancer Signaling	0.383	0.0312	#NUM!	CDK6,PIK3R1,SIN3A
S100 Family Signaling Pathway	0.383	0.0259	4.025	AHNAK,AVPR1A,CAMK2B,CREBBP,F2R,FGFR2,FGFRL1,MAP2K3,MAP2K4,MAP2K5,MAP2K6,MAP2K7,PDGFC,PIK3R1,PLA2G12B,PLCG1,S1PR1,SMAD3,VCAM1,WNT5B
Pregnenolone Biosynthesis	0.379	0.0455	#NUM!	FDX1
Putrescine Degradation III	0.379	0.0455	#NUM!	IL4I1
Phagosome Formation	0.372	0.0259	4.243	AP1G1,AVPR1A,BCAR1,F2R,HRAS,MAP2K3,MAP2K4,MAP2K5,MAP2K6,MAP2K7,MYH10,PIK3R1,PLA2G12B,PLCG1,RAP1B,RAPGEF4,S1PR1,VAV2
Retinoic acid Mediated Apoptosis Signaling	0.367	0.0333	#NUM!	PARP12,TIPARP
Role of Lipids/Lipid Rafts in the Pathogenesis of Influenza	0.364	0.0435	#NUM!	RSAD2
Histidine Degradation VI	0.364	0.0435	#NUM!	UROC1
Vitamin-C Transport	0.364	0.0435	#NUM!	GLRX
Apelin Cardiac Fibroblast Signaling Pathway	0.364	0.0435	#NUM!	CCN2
White Adipose Tissue Browning Pathway	0.364	0.029	2	ADCY9,CREBBP,FGFR2,FGFRL1
Chondroitin Sulfate Biosynthesis	0.358	0.0328	#NUM!	NDST1,SULT1A1
IL-22 Signaling	0.351	0.0417	#NUM!	MAP2K4
Tumoricidal Function of Hepatic Natural Killer Cells	0.351	0.0417	#NUM!	FAS
Multiple Sclerosis Signaling Pathway	0.343	0.027	2.449	CAPN2,FAS,JARID2,PARP12,TIPARP,YY1
Dermatan Sulfate Biosynthesis	0.342	0.0317	#NUM!	NDST1,SULT1A1
IL-17A Signaling in Gastric Cells	0.325	0.0385	#NUM!	MAP2K4
D-myo-inositol (1,4,5)-Trisphosphate Biosynthesis	0.325	0.0385	#NUM!	PLCG1
Macrophage Classical Activation Signaling Pathway	0.312	0.0265	#NUM!	IFNAR2,IRF9,JAK2,JARID2,YY1
Macrophage Alternative Activation Signaling Pathway	0.312	0.0265	2.236	CREBBP,IRS1,JAK2,NR1H4,PIK3R1
Remodeling of Epithelial Adherens Junctions	0.306	0.0294	#NUM!	TUBB,TUBB6
Cellular Effects of Sildenafil (Viagra)	0.304	0.0267	#NUM!	ADCY9,MYH10,PLCG1,PPP1R12A
CDP-diacylglycerol Biosynthesis I	0.303	0.0357	#NUM!	GPD2
Phospholipases	0.299	0.029	#NUM!	PLA2G12B,PLCG1
Superpathway of Cholesterol Biosynthesis	0.292	0.0345	#NUM!	PMVK
CREB Signaling in Neurons	0.292	0.0247	3.464	ADCY9,AVPR1A,CAMK2B,CREBBP,F2R,FGFR2,GNA12,GNA13,GNG12,HRAS,IGF2R,PIK3R1,PLCG1,RAP1B,S1PR1
IL-10 Signaling	0.287	0.026	-1	CREBBP,MAP2K3,MAP2K4,MAP2K6
Phosphatidylglycerol Biosynthesis II (Non-plastidic)	0.282	0.0333	#NUM!	GPD2
Basal Cell Carcinoma Signaling	0.28	0.0278	#NUM!	DVL1,WNT5B
Netrin Signaling	0.28	0.0278	#NUM!	PPP3CA,PPP3R1
Caveolar-mediated Endocytosis Signaling	0.262	0.0267	#NUM!	FLNB,FLOT1
GPCR-Mediated Integration of Enteroendocrine Signaling Exemplified by an L Cell	0.262	0.0267	#NUM!	ADCY9,PLCG1
TREM1 Signaling	0.251	0.026	#NUM!	JAK2,PLCG1
4-1BB Signaling in T Lymphocytes	0.246	0.0294	#NUM!	MAP2K4
IL-7 Signaling Pathway	0.245	0.0256	#NUM!	FOXO3,PIK3R1
Th1 Pathway	0.243	0.0246	#NUM!	JAK2,MAP2K6,PIK3R1
Maturity Onset Diabetes of Young (MODY) Signaling	0.24	0.0253	#NUM!	CREBBP,GCK
Oxytocin in Spinal Neurons Signaling Pathway	0.238	0.0286	#NUM!	AVPR1A
Nucleotide Excision Repair Pathway	0.238	0.0286	#NUM!	RPA1
MIF-mediated Glucocorticoid Regulation	0.231	0.0278	#NUM!	PLA2G12B
TWEAK Signaling	0.223	0.027	#NUM!	RIPK1
Glutathione-mediated Detoxification	0.223	0.027	#NUM!	GSTA3
Noradrenaline and Adrenaline Degradation	0.223	0.027	#NUM!	IL4I1
Notch Signaling	0.216	0.0263	#NUM!	DTX4
tRNA Charging	0.21	0.0256	#NUM!	NARS2
Mechanisms of Viral Exit from Host Cells	0.197	0.0244	#NUM!	SH3GLB1
Neurovascular Coupling Signaling Pathway	0	0.0129	#NUM!	PLA2G12B,PPP1R12A,SLC1A2
IL-13 Signaling Pathway	0	0.0172	#NUM!	JAK2,PIK3R1
CDX Gastrointestinal Cancer Signaling Pathway	0	0.0198	0	JAK2,NR1H4,PIK3R1,WNT5B
Chaperone Mediated Autophagy Signaling Pathway	0	0.0205	-0.277	ATP6V0B,ATP6V1G1,BMAL1,CREBBP,KAT2B,MAP2K4,MEF2A,NFE2L2,PIK3R1,PPP3CA,PPP3R1,RCAN1,SNX10
GABAergic Receptor Signaling Pathway (Enhanced)	0	0.0144	#NUM!	ADCY9,GNG12
NFKBIE Signaling Pathway	0	0.00445	#NUM!	ANKRD28,RIPK1
LXR/RXR Activation	0	0.00813	#NUM!	NR1H4
Regulation of Actin-based Motility by Rho	0	0.0174	#NUM!	BAIAP2,PPP1R12A
Role of Pattern Recognition Receptors in Recognition of Bacteria and Viruses	0	0.0192	#NUM!	MAP2K4,PIK3R1,RIGI
Role of NFAT in Regulation of the Immune Response	0	0.0135	2.714	CSNK1G3,GNA12,GNA13,GNG12,HRAS,KPNA1,MEF2A,PIK3R1,PLCG1,PPP3CA,PPP3R1,RAP1B,RCAN1,TNPO1
FcγRIIB Signaling in B Lymphocytes	0	0.0075	2	HRAS,MAP2K4,PIK3R1,RAP1B
CCR5 Signaling in Macrophages	0	0.012	#NUM!	FAS,GNA12,GNA13,GNG12,MAP2K4,PLCG1
Calcium-induced T Lymphocyte Apoptosis	0	0.0087	2	CAPN2,PLCG1,PPP3CA,PPP3R1
Cytotoxic T Lymphocyte-mediated Apoptosis of Target Cells	0	0.00235	#NUM!	FAS
CTLA4 Signaling in Cytotoxic T Lymphocytes	0	0.0164	0.333	AP1G1,HRAS,MAP2K4,PIK3R1,PLCG1,PPP2R1B,PPP2R2D,PPP2R5E,RAP1B,VAV2
CD28 Signaling in T Helper Cells	0	0.0116	2.449	MAP2K4,MAP3K1,PIK3R1,PLCG1,PPP3CA,PPP3R1
IL-15 Signaling	0	0.00758	2	HRAS,JAK2,PIK3R1,RAP1B
Dendritic Cell Maturation	0	0.0118	2.646	COL18A1,COL3A1,CREBBP,JAK2,MAP2K4,PIK3R1,PLCG1
Semaphorin Signaling in Neurons	0	0.0164	#NUM!	PLXNA2
ICOS-ICOSL Signaling in T Helper Cells	0	0.00986	2.236	CAMK2B,PIK3R1,PLCG1,PPP3CA,PPP3R1
Type I Diabetes Mellitus Signaling	0	0.0138	2.646	FAS,JAK2,MAP2K3,MAP2K4,MAP2K6,MAP2K7,RIPK1
Primary Immunodeficiency Signaling	0	0.0167	#NUM!	UNG
Allograft Rejection Signaling	0	0.00205	#NUM!	FAS
Autoimmune Thyroid Disease Signaling	0	0.00218	#NUM!	FAS
Graft-versus-Host Disease Signaling	0	0.00224	#NUM!	FAS
p70S6K Signaling	0	0.0155	1.89	F2R,HRAS,IRS1,PIK3R1,PLCG1,PPP2R1B,PPP2R2D,PPP2R5E,RAP1B
G Protein Signaling Mediated by Tubby	0	0.015	2.646	GNA12,GNA13,GNG12,JAK2,NAMPT,PLCG1,VAV2
Crosstalk between Dendritic Cells and Natural Killer Cells	0	0.022	#NUM!	CAMK2B,FAS
Systemic Lupus Erythematosus Signaling	0	0.00562	#NUM!	HNRNPC,HRAS,PIK3R1,PLCG1,PRPF39,RAP1B
CDC42 Signaling	0	0.0122	1	BAIAP2,EXOC4,EXOC6,MAP2K4,PARD3,PPP1R12A,VAV2
FAK Signaling	0	0.0144	3.357	AVPR1A,BCAR1,BCAR3,CAPN2,COL18A1,COL3A1,F2R,HRAS,MAP2K4,MAP2K5,PIK3R1,PLCG1,PTPN12,RAP1B,S1PR1
Phospholipase C Signaling	0	0.0116	2.714	ADCY9,AHNAK,CREBBP,GNA13,GNG12,HRAS,MEF2A,PLA2G12B,PLCG1,PPP1R12A,PPP3CA,PPP3R1,RAP1B
Altered T Cell and B Cell Signaling in Rheumatoid Arthritis	0	0.00106	#NUM!	FAS
Neuroprotective Role of THOP1 in Alzheimer's Disease	0	0.00826	#NUM!	DPP4
Regulation of IL-2 Expression in Activated and Anergic T Lymphocytes	0	0.0216	2.53	HRAS,MAP2K4,MAP2K7,MAP3K1,PLCG1,PPP3CA,PPP3R1,RAP1B,SMAD3,VAV2
Granzyme A Signaling	0	0.0133	#NUM!	F2R
NUR77 Signaling in T Lymphocytes	0	0.00975	0.447	MAP2K5,PPP3CA,PPP3R1,SIN3A,SIN3B
PKCθ Signaling in T Lymphocytes	0	0.0179	3.162	CAMK2B,HRAS,MAP2K4,MAP3K1,PIK3R1,PLCG1,PPP3CA,PPP3R1,RAP1B,VAV2
Role of PI3K/AKT Signaling in the Pathogenesis of Influenza	0	0.0152	#NUM!	PIK3R1
Antiproliferative Role of TOB in T Cell Signaling	0	0.00469	#NUM!	CUL1,SMAD3
OX40 Signaling Pathway	0	0.00209	#NUM!	MAP2K4
PI3K Signaling in B Lymphocytes	0	0.0186	3	CAMK2B,FOXO3,HRAS,IRS1,PIK3AP1,PIK3R1,PLCG1,PPP3CA,PPP3R1,RAP1B,VAV2
Spliceosomal Cycle	0	0.0189	#NUM!	DDX46
Role of IL-17F in Allergic Inflammatory Airway Diseases	0	0.0213	#NUM!	CREBBP
Hematopoiesis from Pluripotent Stem Cells	0	0.00224	#NUM!	KITLG
nNOS Signaling in Skeletal Muscle Cells	0	0.0208	#NUM!	SNTB1
Oxidative Ethanol Degradation III	0	0.0179	#NUM!	CYP2U1
Agranulocyte Adhesion and Diapedesis	0	0.0143	#NUM!	CLDN1,MYH10,VCAM1
Granulocyte Adhesion and Diapedesis	0	0.0106	#NUM!	CLDN1,VCAM1
TEC Kinase Signaling	0	0.0156	2.449	FAS,GNA12,GNA13,GNG12,JAK2,MAP2K4,PIK3R1,PLCG1,VAV2
Nitric Oxide Signaling in the Cardiovascular System	0	0.0167	#NUM!	PDGFC,PIK3R1
IL-4 Signaling	0	0.0191	2.714	COL18A1,COL3A1,COL4A1,COL4A2,CREBBP,FAS,GAB1,HRAS,IRS1,PIK3R1,RAP1B
B Cell Receptor Signaling	0	0.0236	3.873	CAMK2B,CREBBP,GAB1,HRAS,MAP2K3,MAP2K4,MAP2K6,MAP2K7,MAP3K1,PIK3AP1,PIK3R1,PPP3CA,PPP3R1,RAP1B,VAV2
NF-κB Signaling	0	0.021	3.464	AZI2,CREBBP,CSNK2A2,FGFR2,HRAS,IGF2R,MAP2K6,MAP2K7,MAP3K1,PIK3R1,RAP1B,RIPK1
T Cell Receptor Signaling	0	0.0211	3.051	FOXO3,HRAS,MAP2K3,MAP2K4,MAP2K6,MAP2K7,MAP3K1,PIK3R1,PLCG1,PPP3CA,PPP3R1,RAP1B,VAV2
Gustation Pathway	0	0.00495	#NUM!	ADCY9
Th1 and Th2 Activation Pathway	0	0.0233	#NUM!	JAK2,MAP2K6,PIK3R1,S1PR1
Th2 Pathway	0	0.0219	#NUM!	JAK2,PIK3R1,S1PR1
Th17 Activation Pathway	0	0.00413	#NUM!	JAK2,RORA
SPINK1 Pancreatic Cancer Pathway	0	0.0167	#NUM!	SMAD3
Apelin Adipocyte Signaling Pathway	0	0.011	#NUM!	ADCY9
Apelin Cardiomyocyte Signaling Pathway	0	0.0202	#NUM!	PIK3R1,PLCG1
FAT10 Cancer Signaling Pathway	0	0.02	#NUM!	SMAD3
T Cell Exhaustion Signaling Pathway	0	0.0229	1.414	FOXP1,HRAS,IFNAR2,IRF9,JAK2,MAP2K4,PIK3R1,PLCG1,PPP2R1B,PPP2R2D,PPP2R5E,RAP1B,SMAD3
Systemic Lupus Erythematosus in B Cell Signaling Pathway	0	0.0166	2.309	BCL2L11,FOXO3,GAB1,HRAS,IFNAR2,IRF9,JAK2,PIK3AP1,PIK3R1,PPP3CA,PPP3R1,RAP1B
Regulation of the Epithelial Mesenchymal Transition in Development Pathway	0	0.023	#NUM!	DVL1,WNT5B
Eicosanoid Signaling	0	0.0143	#NUM!	PLA2G12B

## Sheet: 24h disese functions
© 2000-2023 QIAGEN. All rights reserved.
Categories	Functions	Diseases or Functions Annotation	p-value	B-H p-value	Predicted Activation State	Activation z-score	Molecules	# Molecules
Cancer,Organismal Injury and Abnormalities	tumorigenesis	Tumorigenesis of tissue	4.13e-42	3.82e-38		-1.006	AACS,ABCB11,ABCB4,ABCC2,ABCG2,ABHD4,ABHD6,ABTB2,ACSL3,ADCY9,ADK,ADO,ADPRH,ADRM1,AFG3L2,AGL,AHNAK,AKAP11,AKR1D1,ALCAM,ALKBH7,ALPL,ANGEL2,ANK3,ANKLE2,ANKRD28,ANXA11,AP1G1,AP3B1,APBB2,ARF3,ARL2BP,ASAP2,ASB13,ASB7,ASPA,ASPG,ASXL2,ATL2,ATP11A,ATP1A1,ATP6V0B,ATP8B1,AVPR1A,AZI2,B3GALT1,BAIAP2,BCAR1,BCAR3,BCAS3,BCL2L11,BDH1,BIK,BLCAP,BMAL1,BMP2K,BNIP3L,BRD4,BRD8,BSCL2,BTG1,C11orf24,C1orf174,C1orf198,C21o…	569
Cancer,Organismal Injury and Abnormalities	malignant solid tumor	Malignant solid tumor	7.41e-42	3.82e-38		-1.4	AACS,ABCB11,ABCB4,ABCC2,ABCG2,ABHD4,ABHD6,ABTB2,ACSL3,ADCY9,ADK,ADO,ADPRH,ADRM1,AFG3L2,AGL,AHNAK,AKAP11,AKR1D1,ALCAM,ALKBH7,ALPL,ANGEL2,ANK3,ANKLE2,ANKRD28,ANXA11,AP1G1,AP3B1,APBB2,ARF3,ARL2BP,ASAP2,ASB13,ASB7,ASPA,ASPG,ASXL2,ATL2,ATP11A,ATP1A1,ATP6V0B,ATP8B1,AVPR1A,AZI2,B3GALT1,BAIAP2,BCAR1,BCAR3,BCAS3,BCL2L11,BDH1,BIK,BLCAP,BMAL1,BMP2K,BNIP3L,BRD4,BRD8,BSCL2,BTG1,C11orf24,C1orf174,C1orf198,C21o…	576
Cancer,Organismal Injury and Abnormalities	non-hematological solid tumor	Non-hematological solid tumor	8.37e-42	3.82e-38		-0.039	AACS,ABCB11,ABCB4,ABCC2,ABCG2,ABHD4,ABHD6,ABTB2,ACSL3,ADCY9,ADK,ADO,ADPRH,ADRM1,AFG3L2,AGL,AHNAK,AKAP11,AKR1D1,ALCAM,ALKBH7,ALPL,ANGEL2,ANK3,ANKLE2,ANKRD28,ANXA11,AP1G1,AP3B1,APBB2,ARF3,ARL2BP,ASAP2,ASB13,ASB7,ASPA,ASPG,ASXL2,ATL2,ATP11A,ATP1A1,ATP6V0B,ATP8B1,AVPR1A,AZI2,B3GALT1,BAIAP2,BCAR1,BCAR3,BCAS3,BCL2L11,BDH1,BIK,BLCAP,BMAL1,BMP2K,BNIP3L,BRD4,BRD8,BSCL2,BTG1,C11orf24,C1orf174,C1orf198,C21o…	572
Cancer,Organismal Injury and Abnormalities	nonhematologic malignant neoplasm	Nonhematologic malignant neoplasm	9.14e-41	3.13e-37		-0.889	AACS,ABCB11,ABCB4,ABCC2,ABCG2,ABHD4,ABHD6,ABTB2,ACSL3,ADCY9,ADK,ADO,ADPRH,ADRM1,AFG3L2,AGL,AHNAK,AKAP11,AKR1D1,ALCAM,ALKBH7,ALPL,ANGEL2,ANK3,ANKLE2,ANKRD28,ANXA11,AP1G1,AP3B1,APBB2,ARF3,ARL2BP,ASAP2,ASB13,ASB7,ASPA,ASPG,ASXL2,ATL2,ATP11A,ATP1A1,ATP6V0B,ATP8B1,AVPR1A,AZI2,B3GALT1,BAIAP2,BCAR1,BCAR3,BCAS3,BCL2L11,BDH1,BIK,BLCAP,BMAL1,BMP2K,BNIP3L,BRD4,BRD8,BSCL2,BTG1,C11orf24,C1orf174,C1orf198,C21o…	570
Cancer,Organismal Injury and Abnormalities	extracranial solid tumor	Extracranial solid tumor	2.08e-40	5.71e-37		-0.751	AACS,ABCB11,ABCB4,ABCC2,ABCG2,ABHD4,ABHD6,ABTB2,ACSL3,ADCY9,ADK,ADO,ADPRH,ADRM1,AFG3L2,AGL,AHNAK,AKAP11,AKR1D1,ALCAM,ALKBH7,ALPL,ANGEL2,ANK3,ANKLE2,ANKRD28,ANXA11,AP1G1,AP3B1,APBB2,ARF3,ARL2BP,ASAP2,ASB13,ASB7,ASPA,ASPG,ASXL2,ATL2,ATP11A,ATP1A1,ATP6V0B,ATP8B1,AVPR1A,AZI2,B3GALT1,BAIAP2,BCAR1,BCAR3,BCAS3,BCL2L11,BDH1,BIK,BLCAP,BMAL1,BMP2K,BNIP3L,BRD4,BRD8,BSCL2,BTG1,C11orf24,C1orf174,C1orf198,C21o…	574
Cancer,Organismal Injury and Abnormalities	non-melanoma solid tumor	Non-melanoma solid tumor	5.6e-40	1.21e-36		-1.805	AACS,ABCB11,ABCB4,ABCC2,ABCG2,ABHD4,ABHD6,ABTB2,ACSL3,ADCY9,ADK,ADO,ADPRH,ADRM1,AFG3L2,AGL,AHNAK,AKAP11,AKR1D1,ALCAM,ALKBH7,ALPL,ANGEL2,ANK3,ANKLE2,ANKRD28,ANXA11,AP1G1,AP3B1,APBB2,ARF3,ARL2BP,ASAP2,ASB13,ASB7,ASPA,ASPG,ASXL2,ATL2,ATP11A,ATP1A1,ATP6V0B,ATP8B1,AVPR1A,AZI2,B3GALT1,BAIAP2,BCAR1,BCAR3,BCAS3,BCL2L11,BDH1,BIK,BLCAP,BMAL1,BMP2K,BNIP3L,BRD4,BRD8,BSCL2,BTG1,C11orf24,C1orf174,C1orf198,C21o…	569
Cancer,Organismal Injury and Abnormalities	non-central nervous system malignant neoplasm	Non-central nervous system malignant neoplasm	6.17e-40	1.21e-36		-1.053	AACS,ABCB11,ABCB4,ABCC2,ABCG2,ABHD4,ABHD6,ABTB2,ACSL3,ADCY9,ADK,ADO,ADPRH,ADRM1,AFG3L2,AGL,AHNAK,AKAP11,AKR1D1,ALCAM,ALKBH7,ALPL,ANGEL2,ANK3,ANKLE2,ANKRD28,ANXA11,AP1G1,AP3B1,APBB2,ARF3,ARL2BP,ASAP2,ASB13,ASB7,ASPA,ASPG,ASXL2,ATL2,ATP11A,ATP1A1,ATP6V0B,ATP8B1,AVPR1A,AZI2,B3GALT1,BAIAP2,BCAR1,BCAR3,BCAS3,BCL2L11,BDH1,BIK,BLCAP,BMAL1,BMP2K,BNIP3L,BRD4,BRD8,BSCL2,BTG1,C11orf24,C1orf174,C1orf198,C21o…	573
Cancer,Organismal Injury and Abnormalities	extrapancreatic malignant tumor	Extrapancreatic malignant tumor	4.04e-39	6.92e-36		-1.22	AACS,ABCB11,ABCB4,ABCC2,ABCG2,ABHD4,ABHD6,ABTB2,ACSL3,ADCY9,ADK,ADPRH,ADRM1,AFG3L2,AGL,AHNAK,AKAP11,AKR1D1,ALCAM,ALKBH7,ALPL,ANGEL2,ANK3,ANKLE2,ANKRD28,ANXA11,AP1G1,AP3B1,APBB2,ARF3,ARL2BP,ASAP2,ASB13,ASB7,ASPA,ASPG,ASXL2,ATL2,ATP11A,ATP1A1,ATP8B1,AVPR1A,AZI2,B3GALT1,BAIAP2,BCAR1,BCAR3,BCAS3,BCL2L11,BDH1,BIK,BLCAP,BMAL1,BMP2K,BNIP3L,BRD4,BRD8,BSCL2,BTG1,C11orf24,C1orf174,C1orf198,C21orf91,CAMK1D,…	565
Cancer,Organismal Injury and Abnormalities	neoplasia	Epithelial neoplasm	7.7e-39	1.17e-35		-0.989	AACS,ABCB11,ABCB4,ABCC2,ABCG2,ABHD4,ABHD6,ABTB2,ACSL3,ADCY9,ADK,ADO,ADPRH,ADRM1,AFG3L2,AGL,AHNAK,AKAP11,AKR1D1,ALCAM,ALKBH7,ALPL,ANGEL2,ANK3,ANKLE2,ANKRD28,ANXA11,AP1G1,AP3B1,APBB2,ARF3,ARL2BP,ASAP2,ASB13,ASB7,ASPA,ASPG,ASXL2,ATL2,ATP11A,ATP1A1,ATP6V0B,ATP8B1,AVPR1A,AZI2,B3GALT1,BAIAP2,BCAR1,BCAR3,BCAS3,BCL2L11,BDH1,BIK,BLCAP,BMAL1,BMP2K,BNIP3L,BRD4,BRD8,BSCL2,BTG1,C11orf24,C1orf174,C1orf198,C21o…	565
Cancer,Organismal Injury and Abnormalities	carcinoma	Carcinoma	1.89e-38	2.59e-35		-1.982	AACS,ABCB11,ABCB4,ABCC2,ABCG2,ABHD4,ABHD6,ABTB2,ACSL3,ADCY9,ADK,ADO,ADPRH,ADRM1,AFG3L2,AGL,AHNAK,AKAP11,AKR1D1,ALCAM,ALKBH7,ALPL,ANGEL2,ANK3,ANKLE2,ANKRD28,ANXA11,AP1G1,AP3B1,APBB2,ARF3,ARL2BP,ASAP2,ASB13,ASB7,ASPA,ASPG,ASXL2,ATL2,ATP11A,ATP1A1,ATP6V0B,ATP8B1,AVPR1A,AZI2,B3GALT1,BAIAP2,BCAR1,BCAR3,BCAS3,BCL2L11,BDH1,BIK,BLCAP,BMAL1,BMP2K,BNIP3L,BRD4,BRD8,BSCL2,BTG1,C11orf24,C1orf174,C1orf198,C21o…	564
Cancer,Organismal Injury and Abnormalities	head and neck neoplasia	Head and neck tumor	2.53e-38	3.16e-35		0.943	AACS,ABCB11,ABCB4,ABCC2,ABCG2,ABHD4,ABTB2,ACSL3,ADCY9,ADO,ADPRH,ADRM1,AFG3L2,AGL,AHNAK,AKAP11,AKR1D1,ALCAM,ALKBH7,ALPL,ANGEL2,ANK3,ANKLE2,ANKRD28,ANXA11,AP1G1,AP3B1,APBB2,ARF3,ARL2BP,ASAP2,ASB13,ASB7,ASPA,ASPG,ASXL2,ATL2,ATP11A,ATP1A1,ATP6V0B,ATP8B1,AVPR1A,AZI2,B3GALT1,BAIAP2,BCAR1,BCAR3,BCAS3,BCL2L11,BDH1,BIK,BLCAP,BMP2K,BNIP3L,BRD4,BRD8,BTG1,C11orf24,C1orf174,C21orf91,CAMK1D,CAMK2B,CAPN2,CAST,C…	526
Organismal Injury and Abnormalities	abdominal lesion	Abdominal lesion	6.24e-38	7.13e-35		-0.811	AACS,ABCB11,ABCB4,ABCC2,ABCG2,ABHD4,ABHD6,ABTB2,ACSL3,ADCY9,ADK,ADPRH,ADRM1,AFG3L2,AGL,AHNAK,AKAP11,AKR1D1,ALCAM,ALKBH7,ALPL,ANGEL2,ANK3,ANKLE2,ANKRD28,ANXA11,AP1G1,AP3B1,APBB2,ARF3,ARL2BP,ASAP2,ASB13,ASB7,ASPA,ASPG,ASXL2,ATL2,ATP11A,ATP1A1,ATP8B1,AVPR1A,AZI2,B3GALT1,BAIAP2,BCAR1,BCAR3,BCAS3,BCL2L11,BDH1,BIK,BLCAP,BMAL1,BMP2K,BNIP3L,BRD4,BRD8,BSCL2,BTG1,C11orf24,C1orf174,C1orf198,C21orf91,CAMK1D,…	553
Cancer,Organismal Injury and Abnormalities	abdominal carcinoma	Abdominal carcinoma	4.26e-36	4.49e-33		-1.766	AACS,ABCB11,ABCB4,ABCC2,ABCG2,ABHD4,ABHD6,ABTB2,ACSL3,ADCY9,ADK,ADPRH,ADRM1,AFG3L2,AGL,AHNAK,AKAP11,AKR1D1,ALCAM,ALKBH7,ALPL,ANGEL2,ANK3,ANKLE2,ANKRD28,ANXA11,AP1G1,AP3B1,APBB2,ARF3,ARL2BP,ASAP2,ASB13,ASB7,ASPA,ASPG,ASXL2,ATL2,ATP11A,ATP1A1,ATP8B1,AVPR1A,AZI2,B3GALT1,BAIAP2,BCAR1,BCAR3,BCAS3,BCL2L11,BDH1,BIK,BLCAP,BMAL1,BMP2K,BNIP3L,BRD4,BRD8,BSCL2,C11orf24,C1orf174,C1orf198,C21orf91,CAMK1D,CAMK2…	538
Cancer,Organismal Injury and Abnormalities	intraabdominal organ tumor	Intraabdominal organ tumor	6.33e-36	6.2e-33		-1.633	AACS,ABCB11,ABCB4,ABCC2,ABCG2,ABHD4,ABHD6,ABTB2,ACSL3,ADCY9,ADK,ADPRH,ADRM1,AFG3L2,AGL,AHNAK,AKAP11,AKR1D1,ALCAM,ALKBH7,ALPL,ANGEL2,ANK3,ANKLE2,ANKRD28,ANXA11,AP1G1,AP3B1,APBB2,ARF3,ARL2BP,ASAP2,ASB13,ASB7,ASPA,ASPG,ASXL2,ATL2,ATP11A,ATP1A1,ATP8B1,AVPR1A,AZI2,B3GALT1,BAIAP2,BCAR1,BCAR3,BCAS3,BCL2L11,BDH1,BIK,BLCAP,BMAL1,BMP2K,BNIP3L,BRD4,BRD8,BSCL2,BTG1,C11orf24,C1orf174,C1orf198,C21orf91,CAMK1D,…	545
Cancer,Organismal Injury and Abnormalities	abdominal neoplasm	Abdominal neoplasm	1.49e-35	1.37e-32		-1.525	AACS,ABCB11,ABCB4,ABCC2,ABCG2,ABHD4,ABHD6,ABTB2,ACSL3,ADCY9,ADK,ADPRH,ADRM1,AFG3L2,AGL,AHNAK,AKAP11,AKR1D1,ALCAM,ALKBH7,ALPL,ANGEL2,ANK3,ANKLE2,ANKRD28,ANXA11,AP1G1,AP3B1,APBB2,ARF3,ARL2BP,ASAP2,ASB13,ASB7,ASPA,ASPG,ASXL2,ATL2,ATP11A,ATP1A1,ATP8B1,AVPR1A,AZI2,B3GALT1,BAIAP2,BCAR1,BCAR3,BCAS3,BCL2L11,BDH1,BIK,BLCAP,BMAL1,BMP2K,BNIP3L,BRD4,BRD8,BSCL2,BTG1,C11orf24,C1orf174,C1orf198,C21orf91,CAMK1D,…	549
Cancer,Organismal Injury and Abnormalities	abdominal adenocarcinoma	Abdominal adenocarcinoma	2.19e-35	1.87e-32		-0.862	AACS,ABCB11,ABCB4,ABCC2,ABCG2,ABHD4,ABHD6,ABTB2,ACSL3,ADCY9,ADK,ADPRH,ADRM1,AFG3L2,AGL,AHNAK,AKAP11,AKR1D1,ALCAM,ALKBH7,ALPL,ANGEL2,ANK3,ANKLE2,ANKRD28,ANXA11,AP1G1,AP3B1,APBB2,ARF3,ARL2BP,ASAP2,ASB13,ASB7,ASPA,ASPG,ASXL2,ATL2,ATP11A,ATP1A1,ATP8B1,AVPR1A,AZI2,B3GALT1,BAIAP2,BCAR1,BCAR3,BCAS3,BCL2L11,BDH1,BIK,BLCAP,BMP2K,BNIP3L,BRD4,BRD8,BSCL2,C11orf24,C1orf174,C1orf198,C21orf91,CAMK1D,CAMK2B,CAPN…	521
Cancer,Organismal Injury and Abnormalities	abdominal cancer	Abdominal cancer	9.13e-35	7.36e-32		-0.981	AACS,ABCB11,ABCB4,ABCC2,ABCG2,ABHD4,ABHD6,ABTB2,ACSL3,ADCY9,ADK,ADPRH,ADRM1,AFG3L2,AGL,AHNAK,AKAP11,AKR1D1,ALCAM,ALKBH7,ALPL,ANGEL2,ANK3,ANKLE2,ANKRD28,ANXA11,AP1G1,AP3B1,APBB2,ARF3,ARL2BP,ASAP2,ASB13,ASB7,ASPA,ASPG,ASXL2,ATL2,ATP11A,ATP1A1,ATP8B1,AVPR1A,AZI2,B3GALT1,BAIAP2,BCAR1,BCAR3,BCAS3,BCL2L11,BDH1,BIK,BLCAP,BMAL1,BMP2K,BNIP3L,BRD4,BRD8,BSCL2,BTG1,C11orf24,C1orf174,C1orf198,C21orf91,CAMK1D,…	545
Cancer,Organismal Injury and Abnormalities	adenocarcinoma	Adenocarcinoma	1.5e-34	1.14e-31		-1.85	AACS,ABCB11,ABCB4,ABCC2,ABCG2,ABHD4,ABHD6,ABTB2,ACSL3,ADCY9,ADK,ADPRH,ADRM1,AFG3L2,AGL,AHNAK,AKAP11,AKR1D1,ALCAM,ALKBH7,ALPL,ANGEL2,ANK3,ANKLE2,ANKRD28,ANXA11,AP1G1,AP3B1,APBB2,ARF3,ARL2BP,ASAP2,ASB13,ASB7,ASPA,ASPG,ASXL2,ATL2,ATP11A,ATP1A1,ATP8B1,AVPR1A,AZI2,B3GALT1,BAIAP2,BCAR1,BCAR3,BCAS3,BCL2L11,BDH1,BIK,BLCAP,BMP2K,BNIP3L,BRD4,BRD8,BSCL2,C11orf24,C1orf174,C1orf198,C21orf91,CAMK1D,CAMK2B,CAPN…	526
Cancer,Gastrointestinal Disease,Organismal Injury and Abnormalities	digestive organ tumor	Digestive organ tumor	4.69e-34	3.39e-31		-0.653	AACS,ABCB11,ABCB4,ABCC2,ABCG2,ABHD4,ABTB2,ACSL3,ADCY9,ADK,ADPRH,ADRM1,AFG3L2,AGL,AHNAK,AKAP11,AKR1D1,ALCAM,ALKBH7,ALPL,ANGEL2,ANK3,ANKLE2,ANKRD28,ANXA11,AP1G1,AP3B1,APBB2,ARF3,ARL2BP,ASAP2,ASB13,ASB7,ASPG,ASXL2,ATL2,ATP11A,ATP1A1,ATP8B1,AVPR1A,AZI2,B3GALT1,BAIAP2,BCAR1,BCAR3,BCAS3,BCL2L11,BDH1,BLCAP,BMAL1,BMP2K,BNIP3L,BRD4,BRD8,BSCL2,BTG1,C11orf24,C1orf174,C1orf198,C21orf91,CAMK1D,CAMK2B,CAPN2,CA…	529
Cancer,Gastrointestinal Disease,Organismal Injury and Abnormalities	gastrointestinal carcinoma	Gastrointestinal carcinoma	1.83e-32	1.25e-29		0.132	AACS,ABCB11,ABCB4,ABCC2,ABCG2,ABHD4,ABTB2,ACSL3,ADCY9,ADK,ADRM1,AFG3L2,AGL,AHNAK,AKAP11,AKR1D1,ALCAM,ALPL,ANGEL2,ANK3,ANKLE2,ANKRD28,ANXA11,AP1G1,AP3B1,APBB2,ARF3,ARL2BP,ASAP2,ASB13,ASB7,ASPG,ASXL2,ATL2,ATP11A,ATP1A1,ATP8B1,AVPR1A,AZI2,B3GALT1,BAIAP2,BCAR1,BCAR3,BCAS3,BCL2L11,BDH1,BLCAP,BMP2K,BNIP3L,BRD4,BRD8,BSCL2,C11orf24,C1orf198,C21orf91,CAMK1D,CAMK2B,CAPN2,CAST,CBS/LOC102724560,CBX3,CCBE1,CC…	487
Cancer,Gastrointestinal Disease,Organismal Injury and Abnormalities	digestive system cancer	Digestive system cancer	7.09e-32	4.63e-29		-0.547	AACS,ABCB11,ABCB4,ABCC2,ABCG2,ABHD4,ABTB2,ACSL3,ADCY9,ADK,ADRM1,AFG3L2,AGL,AHNAK,AKAP11,AKR1D1,ALCAM,ALKBH7,ALPL,ANGEL2,ANK3,ANKLE2,ANKRD28,ANXA11,AP1G1,AP3B1,APBB2,ARF3,ARL2BP,ASAP2,ASB13,ASB7,ASPG,ASXL2,ATL2,ATP11A,ATP1A1,ATP8B1,AVPR1A,AZI2,B3GALT1,BAIAP2,BCAR1,BCAR3,BCAS3,BCL2L11,BDH1,BLCAP,BMAL1,BMP2K,BNIP3L,BRD4,BRD8,BSCL2,BTG1,C11orf24,C1orf198,C21orf91,CAMK1D,CAMK2B,CAPN2,CAST,CBS/LOC10272…	521
Cancer,Gastrointestinal Disease,Organismal Injury and Abnormalities	neoplasia	Gastrointestinal tumor	1.57e-30	9.82e-28		-0.545	AACS,ABCB11,ABCB4,ABCC2,ABCG2,ABHD4,ABTB2,ACSL3,ADCY9,ADK,ADRM1,AFG3L2,AGL,AHNAK,AKAP11,AKR1D1,ALCAM,ALPL,ANGEL2,ANK3,ANKLE2,ANKRD28,ANXA11,AP1G1,AP3B1,APBB2,ARF3,ARL2BP,ASAP2,ASB13,ASB7,ASPG,ASXL2,ATL2,ATP11A,ATP1A1,ATP8B1,AVPR1A,AZI2,B3GALT1,BAIAP2,BCAR1,BCAR3,BCAS3,BCL2L11,BDH1,BLCAP,BMP2K,BNIP3L,BRD4,BRD8,BSCL2,BTG1,C11orf24,C1orf198,C21orf91,CAMK1D,CAMK2B,CAPN2,CAST,CBS/LOC102724560,CBX3,CCB…	496
Cancer,Gastrointestinal Disease,Organismal Injury and Abnormalities	gastrointestinal tract cancer	Gastrointestinal tract cancer	3.8e-30	2.26e-27		0.115	AACS,ABCB11,ABCB4,ABCC2,ABCG2,ABHD4,ABTB2,ACSL3,ADCY9,ADK,ADRM1,AFG3L2,AGL,AHNAK,AKAP11,AKR1D1,ALCAM,ALPL,ANGEL2,ANK3,ANKLE2,ANKRD28,ANXA11,AP1G1,AP3B1,APBB2,ARF3,ARL2BP,ASAP2,ASB13,ASB7,ASPG,ASXL2,ATL2,ATP11A,ATP1A1,ATP8B1,AVPR1A,AZI2,B3GALT1,BAIAP2,BCAR1,BCAR3,BCAS3,BCL2L11,BDH1,BLCAP,BMP2K,BNIP3L,BRD4,BRD8,BSCL2,BTG1,C11orf24,C1orf198,C21orf91,CAMK1D,CAMK2B,CAPN2,CAST,CBS/LOC102724560,CBX3,CCB…	494
Cancer,Endocrine System Disorders,Organismal Injury and Abnormalities	nonpituitary endocrine tumor	Nonpituitary endocrine tumor	1.44e-29	8.22e-27			AACS,ABCB11,ABCB4,ABCC2,ABCG2,ABTB2,ACSL3,ADCY9,ADO,ADRM1,AFG3L2,AGL,AHNAK,AKAP11,AKR1D1,ALCAM,ALKBH7,ALPL,ANGEL2,ANK3,ANKLE2,ANKRD28,ANXA11,AP1G1,AP3B1,APBB2,ARL2BP,ASAP2,ASB13,ASB7,ASPA,ASPG,ASXL2,ATL2,ATP11A,ATP1A1,ATP6V0B,ATP8B1,AVPR1A,AZI2,BAIAP2,BCAR1,BCAR3,BCAS3,BCL2L11,BDH1,BIK,BLCAP,BMP2K,BRD4,BRD8,BTG1,C21orf91,CAMK1D,CAMK2B,CAPN2,CAST,CBS/LOC102724560,CBX3,CCBE1,CCN2,CD38,CD47,CDK6,CES…	470
Cancer,Gastrointestinal Disease,Organismal Injury and Abnormalities	gastrointestinal adenocarcinoma	Gastrointestinal adenocarcinoma	2.78e-29	1.52e-26			AACS,ABCB11,ABCB4,ABCC2,ABCG2,ABHD4,ABTB2,ACSL3,ADCY9,ADK,ADRM1,AFG3L2,AGL,AHNAK,AKAP11,ALCAM,ALPL,ANGEL2,ANK3,ANKLE2,ANKRD28,ANXA11,AP1G1,AP3B1,APBB2,ARF3,ARL2BP,ASAP2,ASB13,ASB7,ASPG,ASXL2,ATL2,ATP11A,ATP1A1,ATP8B1,AVPR1A,AZI2,B3GALT1,BAIAP2,BCAR1,BCAR3,BCAS3,BCL2L11,BDH1,BLCAP,BMP2K,BNIP3L,BRD4,BRD8,BSCL2,C11orf24,C1orf198,C21orf91,CAMK1D,CAMK2B,CAPN2,CAST,CBS/LOC102724560,CBX3,CCBE1,CCDC12,CD…	466
Cancer,Organismal Injury and Abnormalities	head and neck cancer	Head and neck cancer	6.18e-29	3.14e-26		1.067	AACS,ABCB11,ABCB4,ABCC2,ABCG2,ABHD4,ABTB2,ACSL3,ADCY9,ADO,ADPRH,ADRM1,AFG3L2,AGL,AHNAK,AKAP11,AKR1D1,ALCAM,ALKBH7,ALPL,ANGEL2,ANK3,ANKLE2,ANKRD28,ANXA11,AP1G1,AP3B1,APBB2,ARF3,ARL2BP,ASAP2,ASB13,ASB7,ASPA,ASPG,ASXL2,ATL2,ATP11A,ATP1A1,ATP6V0B,ATP8B1,AVPR1A,AZI2,BAIAP2,BCAR1,BCAR3,BCAS3,BCL2L11,BDH1,BIK,BLCAP,BMP2K,BRD4,BRD8,BTG1,C21orf91,CAMK1D,CAMK2B,CAPN2,CAST,CBS/LOC102724560,CBX3,CCBE1,CCN2,C…	490
Cancer,Gastrointestinal Disease,Organismal Injury and Abnormalities	large intestine carcinoma	Large intestine carcinoma	6.19e-29	3.14e-26			AACS,ABCB11,ABCB4,ABCC2,ABCG2,ABHD4,ABTB2,ADCY9,ADK,ADRM1,AFG3L2,AGL,AHNAK,AKAP11,ALCAM,ALPL,ANGEL2,ANK3,ANKLE2,ANKRD28,ANXA11,AP1G1,AP3B1,APBB2,ARF3,ARL2BP,ASAP2,ASB13,ASB7,ASPG,ASXL2,ATL2,ATP11A,ATP1A1,ATP8B1,AVPR1A,AZI2,B3GALT1,BAIAP2,BCAR1,BCAR3,BCAS3,BCL2L11,BDH1,BLCAP,BNIP3L,BRD4,BRD8,BSCL2,C11orf24,C1orf198,C21orf91,CAMK1D,CAMK2B,CAPN2,CAST,CBS/LOC102724560,CBX3,CCBE1,CCDC12,CD38,CDK6,CES1…	457
Cancer,Organismal Injury and Abnormalities	formation	Formation of solid tumor	8.88e-29	4.35e-26		-1.783	ABCB11,ABCB4,ABCC2,ABCG2,ABHD4,ABHD6,ABTB2,ACSL3,ADCY9,ADK,ADPRH,AFG3L2,AGL,AHNAK,AKAP11,AKR1D1,ALCAM,ALKBH7,ALPL,ANK3,ANKLE2,ANKRD28,ANXA11,AP1G1,AP3B1,APBB2,ARF3,ARL2BP,ASAP2,ASB13,ASB7,ASPA,ASPG,ASXL2,ATL2,ATP11A,ATP1A1,ATP8B1,AVPR1A,AZI2,B3GALT1,BAIAP2,BCAR1,BCAR3,BCAS3,BCL2L11,BDH1,BIK,BLCAP,BMP2K,BNIP3L,BRD4,BRD8,BSCL2,C11orf24,C1orf174,C21orf91,CAMK1D,CAMK2B,CAPN2,CAST,CBS/LOC102724560,CBX…	510
Cancer,Organismal Injury and Abnormalities	generation	Generation of tumor	2.62e-28	1.24e-25	Decreased	-2.304	ABCB11,ABCB4,ABCC2,ABCG2,ABHD4,ABHD6,ABTB2,ACSL3,ADCY9,ADK,ADPRH,AFG3L2,AGL,AHNAK,AKAP11,AKR1D1,ALCAM,ALKBH7,ALPL,ANK3,ANKLE2,ANKRD28,ANXA11,AP1G1,AP3B1,APBB2,ARF3,ARL2BP,ASAP2,ASB13,ASB7,ASPA,ASPG,ASXL2,ATL2,ATP11A,ATP1A1,ATP8B1,AVPR1A,AZI2,B3GALT1,BAIAP2,BCAR1,BCAR3,BCAS3,BCL2L11,BDH1,BLCAP,BMP2K,BNIP3L,BRD4,BRD8,BSCL2,C11orf24,C1orf174,C21orf91,CAMK1D,CAMK2B,CAPN2,CAST,CBS/LOC102724560,CBX3,CC…	502
Cancer,Endocrine System Disorders,Organismal Injury and Abnormalities	endocrine gland tumor	Endocrine gland tumor	3.55e-28	1.62e-25		-1.091	AACS,ABCB11,ABCB4,ABCC2,ABCG2,ABTB2,ACSL3,ADCY9,ADO,ADRM1,AFG3L2,AGL,AHNAK,AKAP11,AKR1D1,ALCAM,ALKBH7,ALPL,ANGEL2,ANK3,ANKLE2,ANKRD28,ANXA11,AP1G1,AP3B1,APBB2,ARF3,ARL2BP,ASAP2,ASB13,ASB7,ASPA,ASPG,ASXL2,ATL2,ATP11A,ATP1A1,ATP6V0B,ATP8B1,AVPR1A,AZI2,B3GALT1,BAIAP2,BCAR1,BCAR3,BCAS3,BCL2L11,BDH1,BIK,BLCAP,BMP2K,BRD4,BRD8,BTG1,C11orf24,C21orf91,CAMK1D,CAMK2B,CAPN2,CAST,CBS/LOC102724560,CBX3,CCBE1,C…	481
Cancer,Gastrointestinal Disease,Organismal Injury and Abnormalities	intestinal tumor	Intestinal tumor	4.57e-28	2.02e-25		-0.824	AACS,ABCB11,ABCB4,ABCC2,ABCG2,ABHD4,ABTB2,ADCY9,ADK,ADRM1,AFG3L2,AGL,AHNAK,AKAP11,ALCAM,ALPL,ANGEL2,ANK3,ANKLE2,ANKRD28,ANXA11,AP1G1,AP3B1,APBB2,ARF3,ARL2BP,ASAP2,ASB13,ASB7,ASPG,ASXL2,ATL2,ATP11A,ATP1A1,ATP8B1,AVPR1A,AZI2,B3GALT1,BAIAP2,BCAR1,BCAR3,BCAS3,BCL2L11,BDH1,BLCAP,BNIP3L,BRD4,BRD8,BSCL2,BTG1,C11orf24,C1orf198,C21orf91,CAMK1D,CAMK2B,CAPN2,CAST,CBS/LOC102724560,CBX3,CCBE1,CCDC12,CCN2,CD38…	470
Cancer,Organismal Injury and Abnormalities	cancer	Cancer of secretory structure	5.43e-28	2.33e-25		0.2	AACS,ABCB11,ABCB4,ABCC2,ABCG2,ABTB2,ACSL3,ADCY9,ADO,ADRM1,AFG3L2,AGL,AHNAK,AKAP11,AKR1D1,ALCAM,ALKBH7,ALPL,ANGEL2,ANK3,ANKLE2,ANKRD28,ANXA11,AP1G1,AP3B1,APBB2,ARL2BP,ASAP2,ASB13,ASB7,ASPA,ASPG,ASXL2,ATL2,ATP11A,ATP1A1,ATP6V0B,ATP8B1,AZI2,B3GALT1,BAIAP2,BCAR1,BCAR3,BCAS3,BCL2L11,BDH1,BIK,BLCAP,BMP2K,BNIP3L,BRD4,BRD8,BSCL2,BTG1,C11orf24,C21orf91,CAMK1D,CAMK2B,CAPN2,CAST,CBS/LOC102724560,CBX3,CCBE1,…	491
Cancer,Gastrointestinal Disease,Organismal Injury and Abnormalities	large intestine neoplasm	Large intestine neoplasm	7.3e-28	3.03e-25		0.905	AACS,ABCB11,ABCB4,ABCC2,ABCG2,ABHD4,ABTB2,ADCY9,ADK,ADRM1,AFG3L2,AGL,AHNAK,AKAP11,ALCAM,ALPL,ANGEL2,ANK3,ANKLE2,ANKRD28,ANXA11,AP1G1,AP3B1,APBB2,ARF3,ARL2BP,ASAP2,ASB13,ASB7,ASPG,ASXL2,ATL2,ATP11A,ATP1A1,ATP8B1,AVPR1A,AZI2,B3GALT1,BAIAP2,BCAR1,BCAR3,BCAS3,BCL2L11,BDH1,BLCAP,BNIP3L,BRD4,BRD8,BSCL2,C11orf24,C1orf198,C21orf91,CAMK1D,CAMK2B,CAPN2,CAST,CBS/LOC102724560,CBX3,CCBE1,CCDC12,CCN2,CD38,CDK6…	469
Cancer,Gastrointestinal Disease,Organismal Injury and Abnormalities	intestinal cancer	Intestinal cancer	2.18e-27	8.81e-25			AACS,ABCB11,ABCB4,ABCC2,ABCG2,ABHD4,ABTB2,ADCY9,ADK,ADRM1,AFG3L2,AGL,AHNAK,AKAP11,ALCAM,ALPL,ANGEL2,ANK3,ANKLE2,ANKRD28,ANXA11,AP1G1,AP3B1,APBB2,ARF3,ARL2BP,ASAP2,ASB13,ASB7,ASPG,ASXL2,ATL2,ATP11A,ATP1A1,ATP8B1,AVPR1A,AZI2,B3GALT1,BAIAP2,BCAR1,BCAR3,BCAS3,BCL2L11,BDH1,BLCAP,BNIP3L,BRD4,BRD8,BSCL2,BTG1,C11orf24,C1orf198,C21orf91,CAMK1D,CAMK2B,CAPN2,CAST,CBS/LOC102724560,CBX3,CCBE1,CCDC12,CCN2,CD38…	467
Cancer,Gastrointestinal Disease,Organismal Injury and Abnormalities	large intestine adenocarcinoma	Large intestine adenocarcinoma	2.5e-27	9.78e-25			AACS,ABCB11,ABCB4,ABCC2,ABCG2,ABHD4,ABTB2,ADCY9,ADK,ADRM1,AFG3L2,AGL,AHNAK,AKAP11,ALCAM,ALPL,ANGEL2,ANK3,ANKLE2,ANKRD28,ANXA11,AP1G1,AP3B1,APBB2,ARF3,ARL2BP,ASAP2,ASB13,ASB7,ASPG,ASXL2,ATL2,ATP11A,ATP1A1,ATP8B1,AVPR1A,AZI2,B3GALT1,BAIAP2,BCAR1,BCAR3,BCAS3,BCL2L11,BDH1,BLCAP,BNIP3L,BRD4,BRD8,BSCL2,C11orf24,C1orf198,C21orf91,CAMK1D,CAMK2B,CAPN2,CAST,CBS/LOC102724560,CBX3,CCBE1,CCDC12,CD38,CDK6,CES1…	451
Cancer,Gastrointestinal Disease,Organismal Injury and Abnormalities	malignant neoplasm of large intestine	Malignant neoplasm of large intestine	4.35e-27	1.66e-24			AACS,ABCB11,ABCB4,ABCC2,ABCG2,ABHD4,ABTB2,ADCY9,ADK,ADRM1,AFG3L2,AGL,AHNAK,AKAP11,ALCAM,ALPL,ANGEL2,ANK3,ANKLE2,ANKRD28,ANXA11,AP1G1,AP3B1,APBB2,ARF3,ARL2BP,ASAP2,ASB13,ASB7,ASPG,ASXL2,ATL2,ATP11A,ATP1A1,ATP8B1,AVPR1A,AZI2,B3GALT1,BAIAP2,BCAR1,BCAR3,BCAS3,BCL2L11,BDH1,BLCAP,BNIP3L,BRD4,BRD8,BSCL2,C11orf24,C1orf198,C21orf91,CAMK1D,CAMK2B,CAPN2,CAST,CBS/LOC102724560,CBX3,CCBE1,CCDC12,CCN2,CD38,CDK6…	466
Cancer,Endocrine System Disorders,Organismal Injury and Abnormalities	thyroid cancer	Thyroid cancer	5.78e-27	2.12e-24			AACS,ABCB11,ABCB4,ABCC2,ABCG2,ABTB2,ACSL3,ADCY9,ADO,ADRM1,AFG3L2,AGL,AHNAK,AKAP11,AKR1D1,ALCAM,ALKBH7,ANGEL2,ANK3,ANKLE2,ANKRD28,ANXA11,AP1G1,AP3B1,APBB2,ARL2BP,ASAP2,ASB13,ASB7,ASPA,ASPG,ASXL2,ATL2,ATP11A,ATP1A1,ATP6V0B,ATP8B1,AZI2,BAIAP2,BCAR1,BCAR3,BCAS3,BCL2L11,BDH1,BIK,BLCAP,BMP2K,BRD4,BRD8,BTG1,C21orf91,CAMK1D,CAMK2B,CAPN2,CAST,CBS/LOC102724560,CBX3,CCBE1,CCN2,CD38,CD47,CDK6,CES1,CHD6,CHFR,…	457
Cancer,Endocrine System Disorders,Organismal Injury and Abnormalities	thyroid gland tumor	Thyroid gland tumor	5.87e-27	2.12e-24			AACS,ABCB11,ABCB4,ABCC2,ABCG2,ABTB2,ACSL3,ADCY9,ADO,ADRM1,AFG3L2,AGL,AHNAK,AKAP11,AKR1D1,ALCAM,ALKBH7,ANGEL2,ANK3,ANKLE2,ANKRD28,ANXA11,AP1G1,AP3B1,APBB2,ARL2BP,ASAP2,ASB13,ASB7,ASPA,ASPG,ASXL2,ATL2,ATP11A,ATP1A1,ATP6V0B,ATP8B1,AZI2,BAIAP2,BCAR1,BCAR3,BCAS3,BCL2L11,BDH1,BIK,BLCAP,BMP2K,BRD4,BRD8,BTG1,C21orf91,CAMK1D,CAMK2B,CAPN2,CAST,CBS/LOC102724560,CBX3,CCBE1,CCN2,CD38,CD47,CDK6,CES1,CHD6,CHFR,…	458
Cancer,Endocrine System Disorders,Organismal Injury and Abnormalities	endocrine cancer	Endocrine cancer	2.54e-26	8.93e-24			AACS,ABCB11,ABCB4,ABCC2,ABCG2,ABTB2,ACSL3,ADCY9,ADO,ADRM1,AFG3L2,AGL,AHNAK,AKAP11,AKR1D1,ALCAM,ALKBH7,ALPL,ANGEL2,ANK3,ANKLE2,ANKRD28,ANXA11,AP1G1,AP3B1,APBB2,ARF3,ARL2BP,ASAP2,ASB13,ASB7,ASPA,ASPG,ASXL2,ATL2,ATP11A,ATP1A1,ATP6V0B,ATP8B1,AVPR1A,AZI2,B3GALT1,BAIAP2,BCAR1,BCAR3,BCAS3,BCL2L11,BDH1,BIK,BLCAP,BMP2K,BRD4,BRD8,BTG1,C11orf24,C21orf91,CAMK1D,CAMK2B,CAPN2,CAST,CBS/LOC102724560,CBX3,CCBE1,C…	472
Cancer,Endocrine System Disorders,Organismal Injury and Abnormalities	epithelial thyroid cancer	Thyroid carcinoma	2.74e-26	9.38e-24			AACS,ABCB11,ABCB4,ABCC2,ABCG2,ABTB2,ACSL3,ADCY9,ADO,ADRM1,AFG3L2,AGL,AHNAK,AKAP11,AKR1D1,ALCAM,ALKBH7,ANGEL2,ANK3,ANKLE2,ANKRD28,ANXA11,AP1G1,AP3B1,APBB2,ARL2BP,ASAP2,ASB13,ASB7,ASPA,ASPG,ASXL2,ATL2,ATP11A,ATP1A1,ATP6V0B,ATP8B1,AZI2,BAIAP2,BCAR1,BCAR3,BCAS3,BCL2L11,BDH1,BIK,BLCAP,BMP2K,BRD4,BRD8,BTG1,C21orf91,CAMK1D,CAMK2B,CAPN2,CAST,CBS/LOC102724560,CBX3,CCBE1,CCN2,CD38,CD47,CDK6,CES1,CHD6,CHFR,…	455
Cancer,Organismal Injury and Abnormalities	head and neck carcinoma	Head and neck carcinoma	3.08e-26	1.03e-23			AACS,ABCB11,ABCB4,ABCC2,ABCG2,ABHD4,ABTB2,ACSL3,ADCY9,ADO,ADRM1,AFG3L2,AGL,AHNAK,AKAP11,AKR1D1,ALCAM,ALKBH7,ANGEL2,ANK3,ANKLE2,ANKRD28,ANXA11,AP1G1,AP3B1,APBB2,ARL2BP,ASAP2,ASB13,ASB7,ASPA,ASPG,ASXL2,ATL2,ATP11A,ATP1A1,ATP6V0B,ATP8B1,AVPR1A,AZI2,BAIAP2,BCAR1,BCAR3,BCAS3,BCL2L11,BDH1,BIK,BLCAP,BMP2K,BRD4,BRD8,BTG1,C21orf91,CAMK1D,CAMK2B,CAPN2,CAST,CBS/LOC102724560,CBX3,CCBE1,CCN2,CD38,CD47,CDK6,CE…	473
Cancer,Organismal Injury and Abnormalities	neck neoplasm	Neck neoplasm	3.52e-26	1.15e-23			AACS,ABCB11,ABCB4,ABCC2,ABCG2,ABTB2,ACSL3,ADCY9,ADO,ADRM1,AFG3L2,AGL,AHNAK,AKAP11,AKR1D1,ALCAM,ALKBH7,ANGEL2,ANK3,ANKLE2,ANKRD28,ANXA11,AP1G1,AP3B1,APBB2,ARL2BP,ASAP2,ASB13,ASB7,ASPA,ASPG,ASXL2,ATL2,ATP11A,ATP1A1,ATP6V0B,ATP8B1,AZI2,BAIAP2,BCAR1,BCAR3,BCAS3,BCL2L11,BDH1,BIK,BLCAP,BMP2K,BRD4,BRD8,BTG1,C21orf91,CAMK1D,CAMK2B,CAPN2,CAST,CBS/LOC102724560,CBX3,CCBE1,CCN2,CD38,CD47,CDK6,CES1,CHD6,CHFR,…	459
Cancer,Endocrine System Disorders,Organismal Injury and Abnormalities	endocrine carcinoma	Endocrine carcinoma	1.18e-25	3.77e-23			AACS,ABCB11,ABCB4,ABCC2,ABCG2,ABTB2,ACSL3,ADCY9,ADO,ADRM1,AFG3L2,AGL,AHNAK,AKAP11,AKR1D1,ALCAM,ALKBH7,ALPL,ANGEL2,ANK3,ANKLE2,ANKRD28,ANXA11,AP1G1,AP3B1,APBB2,ARF3,ARL2BP,ASAP2,ASB13,ASB7,ASPA,ASPG,ASXL2,ATL2,ATP11A,ATP1A1,ATP6V0B,ATP8B1,AVPR1A,AZI2,B3GALT1,BAIAP2,BCAR1,BCAR3,BCAS3,BCL2L11,BDH1,BIK,BLCAP,BMP2K,BRD4,BRD8,BTG1,C11orf24,C21orf91,CAMK1D,CAMK2B,CAPN2,CAST,CBS/LOC102724560,CBX3,CCBE1,C…	470
Organismal Injury and Abnormalities,Organismal Survival	organismal death	Organismal death	4.17e-25	1.3e-22	Decreased	-12.478	ABCB11,ABCB4,ADK,AGL,ALPL,ANK3,AP1G1,APBB2,AQP11,ASPA,ATP1A1,BCAR1,BCAS3,BCL2L11,BIK,BMAL1,BNIP3L,BRD4,BSCL2,CAPN2,CAST,CBS/LOC102724560,CBX3,CCBE1,CCN2,CD38,CD47,CDK6,CHFR,CITED2,CLDN1,CNN3,CNP,COL3A1,COL4A1,COL4A2,CPEB2,CPT1A,CREBBP,CUL1,CUL4A,CYLD,DAXX,DCTN1,DDAH1,DDX17,DGKZ,DHX9,DMAP1,DMTF1,DNAJB6,DNAJC5,DNASE2,DPP4,DVL1,EEF1E1,ELOVL5,EWSR1,EXT2,F2R,F3,FADS2,FAS,FBXL20,FDX1,FGFR2,FGFRL1,FLCN,…	218
Cancer,Organismal Injury and Abnormalities	incidence	Incidence of tumor	7.18e-21	2.19e-18	Decreased	-2.312	ABCB11,ABCB4,ABCC2,ABCG2,ABHD4,ABHD6,ABTB2,ACSL3,ADCY9,ADK,ADPRH,AFG3L2,AGL,AHNAK,AKAP11,AKR1D1,ALCAM,ALKBH7,ALPL,ANK3,ANKLE2,ANKRD28,ANXA11,AP1G1,AP3B1,APBB2,ARL2BP,ASAP2,ASB13,ASB7,ASPA,ASPG,ASXL2,ATL2,ATP11A,ATP1A1,ATP8B1,AVPR1A,BAIAP2,BCAR1,BCAR3,BCAS3,BCL2L11,BDH1,BIK,BLCAP,BMP2K,BNIP3L,BRD4,BRD8,BSCL2,C11orf24,C1orf174,C21orf91,CAMK1D,CAMK2B,CAPN2,CAST,CBS/LOC102724560,CBX3,CCBE1,CCDC12,CD3…	457
Cancer,Organismal Injury and Abnormalities	urogenital cancer	Urogenital cancer	9.03e-21	2.69e-18		-0.151	ABCB11,ABCB4,ABCC2,ABCG2,ABHD4,ABHD6,ABTB2,ACSL3,ADCY9,ADK,ADPRH,ADRM1,AFG3L2,AGL,AHNAK,AKAP11,AKR1D1,ALCAM,ALKBH7,ALPL,ANK3,ANKLE2,ANKRD28,ANXA11,AP1G1,AP3B1,ARF3,ASAP2,ASB13,ASB7,ASPA,ASPG,ASXL2,ATP11A,ATP1A1,ATP8B1,AVPR1A,B3GALT1,BAIAP2,BCAR1,BCAR3,BCAS3,BCL2L11,BDH1,BIK,BMAL1,BMP2K,BNIP3L,BRD4,BRD8,BSCL2,C11orf24,C1orf174,C1orf198,CAMK2B,CAPN2,CAST,CBS/LOC102724560,CBX3,CCN2,CD38,CD47,CDK6,CE…	440
Cancer,Organismal Injury and Abnormalities	genitourinary tumor	Genitourinary tumor	1.07e-20	3.11e-18		-0.256	ABCB11,ABCB4,ABCC2,ABCG2,ABHD4,ABHD6,ABTB2,ACSL3,ADCY9,ADK,ADPRH,ADRM1,AFG3L2,AGL,AHNAK,AKAP11,AKR1D1,ALCAM,ALKBH7,ALPL,ANK3,ANKLE2,ANKRD28,ANXA11,AP1G1,AP3B1,ARF3,ASAP2,ASB13,ASB7,ASPA,ASPG,ASXL2,ATP11A,ATP1A1,ATP8B1,AVPR1A,B3GALT1,BAIAP2,BCAR1,BCAR3,BCAS3,BCL2L11,BDH1,BIK,BMAL1,BMP2K,BNIP3L,BRD4,BRD8,BSCL2,C11orf24,C1orf174,C1orf198,CAMK2B,CAPN2,CAST,CBS/LOC102724560,CBX3,CCN2,CD38,CD47,CDK6,CE…	444
Cancer,Organismal Injury and Abnormalities	frequency	Frequency of tumor	1.09e-20	3.11e-18	Decreased	-2.213	ABCB11,ABCB4,ABCC2,ABCG2,ABHD4,ABHD6,ABTB2,ACSL3,ADCY9,ADK,ADPRH,AFG3L2,AGL,AHNAK,AKAP11,AKR1D1,ALCAM,ALKBH7,ALPL,ANK3,ANKLE2,ANKRD28,ANXA11,AP1G1,AP3B1,APBB2,ARL2BP,ASAP2,ASB13,ASB7,ASPA,ASPG,ASXL2,ATL2,ATP11A,ATP1A1,ATP8B1,AVPR1A,BAIAP2,BCAR1,BCAR3,BCAS3,BCL2L11,BDH1,BLCAP,BMP2K,BNIP3L,BRD4,BRD8,BSCL2,C11orf24,C1orf174,C21orf91,CAMK1D,CAMK2B,CAPN2,CAST,CBS/LOC102724560,CBX3,CCBE1,CCDC12,CD38,CD…	448
Cancer,Organismal Injury and Abnormalities,Reproductive System Disease	breast or gynecological cancer	Breast or gynecological cancer	1.32e-20	3.68e-18		0.881	ABCB11,ABCB4,ABCC2,ABCG2,ABHD4,ABHD6,ABTB2,ACSL3,ADCY9,ADK,ADPRH,ADRM1,AFG3L2,AGL,AHNAK,AKAP11,AKR1D1,ALCAM,ALKBH7,ALPL,ANK3,ANKLE2,ANKRD28,ANXA11,AP1G1,AP3B1,ARF3,ASB13,ASB7,ASPA,ASXL2,ATP11A,ATP1A1,ATP8B1,AVPR1A,BAIAP2,BCAR1,BCAR3,BCL2L11,BDH1,BIK,BMAL1,BMP2K,BNIP3L,BRD4,BRD8,BSCL2,C1orf174,C1orf198,CAMK2B,CAPN2,CAST,CBS/LOC102724560,CBX3,CCN2,CD38,CD47,CDK6,CES1,CHCHD3,CHD6,CLDN1,CLK2,CMPK2,CO…	375
Cancer,Organismal Injury and Abnormalities	malignant genitourinary solid tumor	Malignant genitourinary solid tumor	1.66e-20	4.56e-18		-0.151	ABCB11,ABCB4,ABCC2,ABCG2,ABHD4,ABHD6,ABTB2,ACSL3,ADCY9,ADK,ADPRH,ADRM1,AFG3L2,AGL,AHNAK,AKAP11,AKR1D1,ALCAM,ALKBH7,ALPL,ANK3,ANKLE2,ANKRD28,ANXA11,AP1G1,AP3B1,ARF3,ASAP2,ASB13,ASB7,ASPA,ASPG,ASXL2,ATP11A,ATP1A1,ATP8B1,AVPR1A,B3GALT1,BAIAP2,BCAR1,BCAR3,BCAS3,BCL2L11,BDH1,BIK,BMAL1,BMP2K,BNIP3L,BRD4,BRD8,BSCL2,C11orf24,C1orf174,C1orf198,CAMK2B,CAPN2,CAST,CBS/LOC102724560,CBX3,CCN2,CD38,CD47,CDK6,CE…	439
Cancer,Organismal Injury and Abnormalities	breast or gastric cancer	Breast or gastric cancer	7.55e-20	2.03e-17		1.623	ABCB11,ABCB4,ABCC2,ABCG2,ABHD6,ACSL3,ADCY9,ADK,ADPRH,ADRM1,AFG3L2,AGL,AHNAK,AKR1D1,ALCAM,ALKBH7,ALPL,ANK3,ANKLE2,ANKRD28,ANXA11,AP1G1,AP3B1,ARF3,ASAP2,ASB13,ASXL2,ATP11A,ATP1A1,ATP8B1,AVPR1A,BAIAP2,BCAR1,BCAR3,BCL2L11,BDH1,BMAL1,BMP2K,BRD4,BRD8,BSCL2,C1orf198,CAMK2B,CAPN2,CAST,CBS/LOC102724560,CBX3,CCN2,CD38,CD47,CDK6,CES1,CHCHD3,CHD6,CLDN1,CLK2,CMPK2,COL14A1,COL18A1,COL3A1,COL4A1,COL4A2,CP,CPEB2…	350
Cancer,Neurological Disease,Organismal Injury and Abnormalities	central nervous system solid tumor	Central nervous system solid tumor	1.01e-19	2.66e-17		1.505	ABCB11,ABCB4,ABCC2,ABCG2,ADCY9,ADPRH,AFG3L2,AHNAK,AKAP11,ALCAM,ALKBH7,ALPL,ANK3,ANKLE2,ANKRD28,ANXA11,AP3B1,ARF3,ASB7,ASPA,ASXL2,ATL2,ATP11A,ATP1A1,ATP8B1,AZI2,B3GALT1,BAIAP2,BCAR1,BCAS3,BCL2L11,BMP2K,BNIP3L,BRD4,BRD8,C11orf24,C1orf174,C21orf91,CAMK1D,CAMK2B,CAPN2,CAST,CBS/LOC102724560,CBX3,CD38,CD47,CDK6,CES1,CHCHD3,CHD6,CHFR,CLDN1,CLK2,CMPK2,CNN3,CNP,COL14A1,COL18A1,COL3A1,COL4A1,COL4A2,CORO1B,…	372
Cancer,Organismal Injury and Abnormalities	tumorigenesis	Tumorigenesis of epithelial neoplasm	1.09e-19	2.83e-17	Decreased	-2.258	ABCB11,ABCB4,ABCC2,ABCG2,ABHD4,ABHD6,ABTB2,ACSL3,ADCY9,ADK,ADPRH,AFG3L2,AGL,AHNAK,AKAP11,AKR1D1,ALCAM,ALKBH7,ALPL,ANK3,ANKLE2,ANKRD28,ANXA11,AP1G1,AP3B1,APBB2,ARL2BP,ASAP2,ASB13,ASB7,ASPA,ASPG,ASXL2,ATL2,ATP11A,ATP1A1,ATP8B1,AVPR1A,BAIAP2,BCAR1,BCAR3,BCAS3,BCL2L11,BDH1,BLCAP,BMP2K,BNIP3L,BRD4,BRD8,BSCL2,C11orf24,C1orf174,C21orf91,CAMK1D,CAMK2B,CAPN2,CAST,CBS/LOC102724560,CBX3,CCBE1,CCDC12,CD38,CD…	442
Cancer,Organismal Injury and Abnormalities	development	Development of malignant tumor	2.55e-19	6.36e-17	Decreased	-2.837	ABCB11,ABCB4,ABCC2,ABCG2,ABHD4,ABHD6,ABTB2,ACSL3,ADCY9,ADK,ADPRH,AFG3L2,AGL,AHNAK,AKAP11,AKR1D1,ALCAM,ALKBH7,ALPL,ANK3,ANKLE2,ANKRD28,ANXA11,AP1G1,AP3B1,APBB2,ARL2BP,ASAP2,ASB13,ASB7,ASPA,ASPG,ASXL2,ATL2,ATP11A,ATP1A1,ATP8B1,AVPR1A,BAIAP2,BCAR1,BCAR3,BCAS3,BCL2L11,BDH1,BLCAP,BMP2K,BNIP3L,BRD4,BRD8,BSCL2,C11orf24,C1orf174,C21orf91,CAMK1D,CAMK2B,CAPN2,CAST,CBS/LOC102724560,CBX3,CCDC12,CD38,CD47,CDK…	440
Cancer,Organismal Injury and Abnormalities	development	Development of carcinoma	2.55e-19	6.36e-17	Decreased	-2.419	ABCB11,ABCB4,ABCC2,ABCG2,ABHD4,ABHD6,ABTB2,ACSL3,ADCY9,ADK,ADPRH,AFG3L2,AGL,AHNAK,AKAP11,AKR1D1,ALCAM,ALKBH7,ALPL,ANK3,ANKLE2,ANKRD28,ANXA11,AP1G1,AP3B1,APBB2,ARL2BP,ASAP2,ASB13,ASB7,ASPA,ASPG,ASXL2,ATL2,ATP11A,ATP1A1,ATP8B1,AVPR1A,BAIAP2,BCAR1,BCAR3,BCAS3,BCL2L11,BDH1,BLCAP,BMP2K,BNIP3L,BRD4,BRD8,BSCL2,C11orf24,C1orf174,C21orf91,CAMK1D,CAMK2B,CAPN2,CAST,CBS/LOC102724560,CBX3,CCDC12,CD38,CD47,CDK…	437
Cancer,Neurological Disease,Organismal Injury and Abnormalities	glioma formation	Glioma	2.91e-19	7.11e-17		0.552	ABCB11,ABCB4,ABCC2,ABCG2,ADCY9,ADPRH,AFG3L2,AHNAK,AKAP11,ALCAM,ALKBH7,ALPL,ANK3,ANKLE2,ANKRD28,ANXA11,AP3B1,ARF3,ASB7,ASPA,ASXL2,ATL2,ATP11A,ATP1A1,ATP8B1,AZI2,B3GALT1,BAIAP2,BCAR1,BCAS3,BCL2L11,BMP2K,BNIP3L,BRD4,BRD8,C11orf24,C1orf174,C21orf91,CAMK1D,CAMK2B,CAPN2,CAST,CBS/LOC102724560,CBX3,CD38,CD47,CDK6,CES1,CHCHD3,CHD6,CHFR,CLDN1,CLK2,CMPK2,CNN3,CNP,COL14A1,COL18A1,COL3A1,COL4A1,COL4A2,CORO1B,…	363
Cancer,Organismal Injury and Abnormalities	pelvic adenocarcinoma	Pelvic adenocarcinoma	3.44e-19	8.27e-17			ABCB11,ABCB4,ABCC2,ABCG2,ABHD4,ABHD6,ABTB2,ACSL3,ADCY9,ADPRH,AFG3L2,AGL,AHNAK,AKAP11,AKR1D1,ALKBH7,ANK3,ANKLE2,ANKRD28,ANXA11,AP1G1,AP3B1,ASAP2,ASB7,ASPA,ASPG,ASXL2,ATP11A,ATP1A1,ATP8B1,AVPR1A,BAIAP2,BCAR1,BCAR3,BCAS3,BCL2L11,BDH1,BIK,BMP2K,BNIP3L,BRD4,BRD8,BSCL2,C11orf24,C1orf174,CAMK2B,CAPN2,CAST,CBS/LOC102724560,CBX3,CD38,CD47,CDK6,CES1,CHCHD3,CHD6,CHFR,CNP,COL14A1,COL18A1,COL3A1,COL4A1,COL4A2…	352
Cancer,Organismal Injury and Abnormalities	genitourinary adenocarcinoma	Genitourinary adenocarcinoma	1.18e-18	2.79e-16			ABCB11,ABCB4,ABCC2,ABCG2,ABHD4,ABHD6,ABTB2,ACSL3,ADCY9,ADPRH,AFG3L2,AGL,AHNAK,AKAP11,AKR1D1,ALKBH7,ANK3,ANKLE2,ANKRD28,ANXA11,AP1G1,AP3B1,ARF3,ASAP2,ASB7,ASPA,ASPG,ASXL2,ATP11A,ATP1A1,ATP8B1,AVPR1A,BAIAP2,BCAR1,BCAR3,BCAS3,BCL2L11,BDH1,BIK,BMP2K,BNIP3L,BRD4,BRD8,BSCL2,C11orf24,C1orf174,CAMK2B,CAPN2,CAST,CBS/LOC102724560,CBX3,CD38,CD47,CDK6,CES1,CHCHD3,CHD6,CHFR,CNP,COL14A1,COL18A1,COL3A1,COL4A1,C…	375
Cancer,Neurological Disease,Organismal Injury and Abnormalities	central nervous system cancer	Central nervous system cancer	1.27e-18	2.95e-16		0.896	ABCB11,ABCB4,ABCC2,ABCG2,ADPRH,AFG3L2,AHNAK,AKAP11,ALCAM,ALKBH7,ALPL,ANK3,ANKLE2,ANKRD28,ANXA11,AP3B1,ARF3,ASB7,ASPA,ASXL2,ATL2,ATP11A,ATP1A1,ATP8B1,AZI2,B3GALT1,BAIAP2,BCAR1,BCAS3,BCL2L11,BMP2K,BNIP3L,BRD4,BRD8,C11orf24,C1orf174,C21orf91,CAMK1D,CAMK2B,CAPN2,CAST,CBS/LOC102724560,CBX3,CD38,CD47,CDK6,CES1,CHCHD3,CHD6,CHFR,CLDN1,CLK2,CMPK2,CNN3,CNP,COL14A1,COL18A1,COL3A1,COL4A1,COL4A2,CORO1B,CP,CPE…	360
Cancer,Neurological Disease,Organismal Injury and Abnormalities	glioma cancer	Glioma cancer	1.4e-18	3.21e-16			ABCB11,ABCB4,ABCC2,ABCG2,ADPRH,AFG3L2,AHNAK,AKAP11,ALCAM,ALKBH7,ALPL,ANK3,ANKLE2,ANKRD28,ANXA11,AP3B1,ARF3,ASB7,ASPA,ASXL2,ATL2,ATP11A,ATP1A1,ATP8B1,AZI2,B3GALT1,BAIAP2,BCAR1,BCAS3,BCL2L11,BMP2K,BNIP3L,BRD4,BRD8,C11orf24,C1orf174,C21orf91,CAMK1D,CAMK2B,CAPN2,CAST,CBS/LOC102724560,CBX3,CD38,CD47,CDK6,CES1,CHCHD3,CHD6,CHFR,CLDN1,CLK2,CMPK2,CNN3,CNP,COL14A1,COL18A1,COL3A1,COL4A1,COL4A2,CORO1B,CP,CPE…	355
Cancer,Organismal Injury and Abnormalities	melanoma	Melanoma	1.51e-18	3.39e-16		0.863	AACS,ABCB11,ABCB4,ABCC2,ABCG2,ABHD4,ABHD6,ABTB2,ACSL3,ADCY9,ADK,ADPRH,ADRM1,AGL,AHNAK,AKAP11,AKR1D1,ALCAM,ALPL,ANK3,ANKLE2,ANKRD28,AP1G1,AP3B1,APBB2,ASAP2,ASB13,ASXL2,ATL2,ATP11A,ATP1A1,ATP8B1,AVPR1A,AZI2,B3GALT1,BCAR1,BCAR3,BCAS3,BCL2L11,BIK,BMP2K,BNIP3L,BRD4,BRD8,C11orf24,C1orf198,CAMK1D,CAMK2B,CAPN2,CAST,CCBE1,CCN2,CD38,CD47,CES1,CHCHD3,CHD6,CHURC1,CLDN1,CLK2,CMPK2,CNN3,COL14A1,COL18A1,COL3A1,…	417
Cancer,Organismal Injury and Abnormalities,Reproductive System Disease	breast or ovarian cancer	Breast or ovarian cancer	3.54e-18	7.82e-16		1.901	ABCB4,ABCC2,ABCG2,ABHD6,ADK,ADPRH,ADRM1,AGL,AHNAK,ALCAM,ALKBH7,ALPL,ANKLE2,ANXA11,AP3B1,ARF3,ASB13,ASXL2,ATP1A1,ATP8B1,BAIAP2,BCAR1,BCAR3,BCL2L11,BDH1,BMAL1,BMP2K,BRD4,BSCL2,C1orf198,CAMK2B,CAPN2,CAST,CBS/LOC102724560,CBX3,CCN2,CD47,CDK6,CES1,CHCHD3,CLDN1,CLK2,CMPK2,COL14A1,COL18A1,COL3A1,COL4A1,COL4A2,CP,CPEB2,CPT1A,CREBBP,CRYBG3,CSNK2A2,CUL2,CUL4A,CYLD,CYP2U1,DAPK1,DAXX,DDX17,DGKZ,DHX9,DNAJB6,D…	265
Cancer,Organismal Injury and Abnormalities,Reproductive System Disease	genital tumor	Genital tumor	7.69e-18	1.67e-15		-1.255	ABCB11,ABCB4,ABCC2,ABCG2,ABHD4,ABHD6,ABTB2,ACSL3,ADCY9,ADK,ADPRH,ADRM1,AFG3L2,AGL,AHNAK,AKAP11,AKR1D1,ALCAM,ALKBH7,ALPL,ANK3,ANKLE2,ANKRD28,ANXA11,AP1G1,AP3B1,ASAP2,ASB7,ASPA,ASPG,ASXL2,ATP11A,ATP1A1,ATP8B1,AVPR1A,B3GALT1,BAIAP2,BCAR1,BCAR3,BCAS3,BCL2L11,BDH1,BIK,BMP2K,BNIP3L,BRD4,BRD8,BSCL2,C11orf24,C1orf174,CAMK2B,CAPN2,CAST,CBS/LOC102724560,CBX3,CCN2,CD38,CD47,CDK6,CES1,CHCHD3,CHD6,CHFR,CNP,CO…	377
Cancer,Organismal Injury and Abnormalities	multiple cancers	Multiple cancers	8.03e-18	1.72e-15		1.901	ABCB4,ABCC2,ABCG2,ABHD6,ADK,ADPRH,ADRM1,AGL,AHNAK,ALCAM,ALKBH7,ALPL,ANKLE2,ANXA11,AP3B1,ARF3,ASB13,ASXL2,ATP1A1,ATP8B1,BAIAP2,BCAR1,BCAR3,BCL2L11,BDH1,BMAL1,BMP2K,BRD4,BSCL2,C1orf198,CAMK2B,CAPN2,CAST,CBS/LOC102724560,CBX3,CCN2,CD38,CD47,CDK6,CES1,CHCHD3,CLDN1,CLK2,CMPK2,COL14A1,COL18A1,COL3A1,COL4A1,COL4A2,CP,CPEB2,CPT1A,CREBBP,CRYBG3,CSNK2A2,CUL2,CUL4A,CYLD,CYP2U1,DAPK1,DAXX,DDX17,DGKZ,DHX9,DNA…	269
Cancer,Organismal Injury and Abnormalities	anogenital cancer	Anogenital cancer	1.1e-17	2.32e-15			ABCB11,ABCB4,ABCC2,ABCG2,ABHD4,ABHD6,ABTB2,ACSL3,ADCY9,ADPRH,ADRM1,AFG3L2,AGL,AHNAK,AKAP11,AKR1D1,ALCAM,ALKBH7,ALPL,ANK3,ANKLE2,ANKRD28,ANXA11,AP1G1,AP3B1,ASAP2,ASB7,ASPA,ASPG,ASXL2,ATP11A,ATP1A1,ATP8B1,AVPR1A,B3GALT1,BAIAP2,BCAR1,BCAR3,BCAS3,BCL2L11,BDH1,BIK,BMP2K,BNIP3L,BRD4,BRD8,BSCL2,C11orf24,C1orf174,CAMK2B,CAPN2,CAST,CBS/LOC102724560,CBX3,CCN2,CD38,CD47,CDK6,CES1,CHCHD3,CHD6,CHFR,CNP,COL14A…	373
Cancer,Organismal Injury and Abnormalities	breast or pancreatic cancer	Breast or pancreatic cancer	1.27e-17	2.64e-15	Increased	2.364	ABCB11,ABCB4,ABCC2,ABCG2,ABHD6,ABTB2,ADK,ADPRH,ADRM1,AGL,AHNAK,AKAP11,ALCAM,ALKBH7,ALPL,ANKLE2,ANXA11,AP1G1,AP3B1,ARF3,ASB13,ASXL2,ATP11A,ATP1A1,ATP8B1,BAIAP2,BCAR1,BCAR3,BCL2L11,BDH1,BMAL1,BMP2K,BRD4,BRD8,BSCL2,C1orf198,CAMK2B,CAPN2,CAST,CBS/LOC102724560,CBX3,CCN2,CD47,CDK6,CES1,CHCHD3,CHD6,CLDN1,CLK2,CMPK2,COL14A1,COL18A1,COL3A1,COL4A1,COL4A2,CP,CPEB2,CPT1A,CREBBP,CRYBG3,CSNK2A2,CUL2,CUL4A,CYLD…	312
Cancer,Organismal Injury and Abnormalities,Reproductive System Disease	genital tract cancer	Genital tract cancer	1.4e-17	2.87e-15			ABCB11,ABCB4,ABCC2,ABCG2,ABHD4,ABHD6,ABTB2,ACSL3,ADCY9,ADPRH,ADRM1,AFG3L2,AGL,AHNAK,AKAP11,AKR1D1,ALCAM,ALKBH7,ALPL,ANK3,ANKLE2,ANKRD28,ANXA11,AP1G1,AP3B1,ASAP2,ASB7,ASPA,ASPG,ASXL2,ATP11A,ATP1A1,ATP8B1,AVPR1A,B3GALT1,BAIAP2,BCAR1,BCAR3,BCAS3,BCL2L11,BDH1,BIK,BMP2K,BNIP3L,BRD4,BRD8,BSCL2,C11orf24,C1orf174,CAMK2B,CAPN2,CAST,CBS/LOC102724560,CBX3,CCN2,CD38,CD47,CDK6,CES1,CHCHD3,CHD6,CHFR,CNP,COL14A…	372
Cancer	transformation	Cell transformation	2.57e-17	5.18e-15	Increased	2.9	ABCB11,ABCB4,ABCC2,ABCG2,ABHD6,ABTB2,ACSL3,ADCY9,ADRM1,AFG3L2,AGL,AHNAK,AKAP11,AKR1D1,ALCAM,ALPL,ANK3,ANKLE2,ANXA11,AP1G1,AP3B1,ASAP2,ASB13,ASXL2,ATL2,ATP11A,ATP1A1,ATP8B1,AVPR1A,B3GALT1,BCAR1,BCAR3,BCAS3,BCL2L11,BLCAP,BMAL1,BNIP3L,BRD4,BRD8,BSCL2,BTG1,C11orf24,C1orf174,C1orf198,CAMK2B,CAPN2,CAST,CBX3,CCN2,CD38,CD47,CDK6,CES1,CHCHD3,CHD6,CHFR,CITED2,CMPK2,CNP,COL14A1,COL18A1,COL3A1,COL4A1,COL4A2,…	346
Cancer,Organismal Injury and Abnormalities,Reproductive System Disease	mammary tumor	Mammary tumor	2.88e-17	5.73e-15		1.172	ABCB4,ABCC2,ABCG2,ADK,ADPRH,ADRM1,AHNAK,ALPL,ANKLE2,ANXA11,AP3B1,ARF3,ASB13,ASXL2,ATP1A1,ATP8B1,BAIAP2,BCAR1,BCAR3,BCL2L11,BMAL1,BRD4,BSCL2,C1orf198,CAPN2,CAST,CBS/LOC102724560,CBX3,CCN2,CDK6,CES1,CHCHD3,CLDN1,CLK2,CMPK2,COL14A1,COL4A1,COL4A2,CP,CPEB2,CPT1A,CREBBP,CRYBG3,CSNK2A2,CUL2,CUL4A,CYLD,CYP2U1,DAPK1,DAXX,DDX17,DGKZ,DHX9,DMTF1,DNAJB6,DOCK4,DPP4,DTX4,DUSP16,ECPAS,EIF3A,EIF4A2,ELK4,ELOVL5,EL…	222
Cancer,Organismal Injury and Abnormalities	pelvic tumor	Pelvic tumor	3.93e-17	7.69e-15		-1.648	ABCB11,ABCB4,ABCC2,ABCG2,ABHD4,ABHD6,ABTB2,ACSL3,ADCY9,ADK,ADPRH,ADRM1,AFG3L2,AGL,AHNAK,AKAP11,AKR1D1,ALCAM,ALKBH7,ALPL,ANK3,ANKLE2,ANKRD28,ANXA11,AP1G1,AP3B1,ASAP2,ASB7,ASPA,ASPG,ASXL2,ATP11A,ATP1A1,ATP8B1,AVPR1A,B3GALT1,BAIAP2,BCAR1,BCAR3,BCAS3,BCL2L11,BDH1,BIK,BMP2K,BNIP3L,BRD4,BRD8,BSCL2,C11orf24,C1orf174,CAMK2B,CAPN2,CAST,CBS/LOC102724560,CBX3,CCN2,CD38,CD47,CDK6,CES1,CHCHD3,CHD6,CHFR,CLK2,C…	394
Cancer,Organismal Injury and Abnormalities	pelvic cancer	Pelvic cancer	4.6e-17	8.89e-15		-0.176	ABCB11,ABCB4,ABCC2,ABCG2,ABHD4,ABHD6,ABTB2,ACSL3,ADCY9,ADPRH,ADRM1,AFG3L2,AGL,AHNAK,AKAP11,AKR1D1,ALCAM,ALKBH7,ALPL,ANK3,ANKLE2,ANKRD28,ANXA11,AP1G1,AP3B1,ASAP2,ASB7,ASPA,ASPG,ASXL2,ATP11A,ATP1A1,ATP8B1,AVPR1A,B3GALT1,BAIAP2,BCAR1,BCAR3,BCAS3,BCL2L11,BDH1,BIK,BMP2K,BNIP3L,BRD4,BRD8,BSCL2,C11orf24,C1orf174,CAMK2B,CAPN2,CAST,CBS/LOC102724560,CBX3,CCN2,CD38,CD47,CDK6,CES1,CHCHD3,CHD6,CHFR,CLK2,CNP,C…	390
Cancer,Organismal Injury and Abnormalities	genitourinary carcinoma	Genitourinary carcinoma	4.82e-17	9.19e-15		-0.578	ABCB11,ABCB4,ABCC2,ABCG2,ABHD4,ABHD6,ABTB2,ACSL3,ADCY9,ADPRH,AFG3L2,AGL,AHNAK,AKAP11,AKR1D1,ALKBH7,ALPL,ANK3,ANKLE2,ANKRD28,ANXA11,AP1G1,AP3B1,ARF3,ASAP2,ASB7,ASPA,ASPG,ASXL2,ATP11A,ATP1A1,ATP8B1,AVPR1A,BAIAP2,BCAR1,BCAR3,BCAS3,BCL2L11,BDH1,BIK,BMP2K,BNIP3L,BRD4,BRD8,BSCL2,C11orf24,C1orf174,C1orf198,CAMK2B,CAPN2,CAST,CBS/LOC102724560,CBX3,CD38,CD47,CDK6,CES1,CHCHD3,CHD6,CHFR,CLK2,CNP,COL14A1,COL1…	407
Cancer,Organismal Injury and Abnormalities,Reproductive System Disease	genital carcinoma	Genital carcinoma	7.18e-17	1.34e-14			ABCB11,ABCB4,ABCC2,ABCG2,ABHD4,ABHD6,ABTB2,ACSL3,ADCY9,ADPRH,AFG3L2,AGL,AHNAK,AKAP11,AKR1D1,ALKBH7,ANK3,ANKLE2,ANKRD28,ANXA11,AP1G1,AP3B1,ASAP2,ASB7,ASPA,ASPG,ASXL2,ATP11A,ATP1A1,ATP8B1,AVPR1A,BAIAP2,BCAR1,BCAR3,BCAS3,BCL2L11,BDH1,BIK,BMP2K,BNIP3L,BRD4,BRD8,BSCL2,C11orf24,C1orf174,CAMK2B,CAPN2,CAST,CBS/LOC102724560,CBX3,CD38,CD47,CDK6,CES1,CHCHD3,CHD6,CHFR,CNP,COL14A1,COL18A1,COL3A1,COL4A1,COL4A2…	350
Cancer,Organismal Injury and Abnormalities	pelvic carcinoma	Pelvic carcinoma	7.23e-17	1.34e-14			ABCB11,ABCB4,ABCC2,ABCG2,ABHD4,ABHD6,ABTB2,ACSL3,ADCY9,ADPRH,AFG3L2,AGL,AHNAK,AKAP11,AKR1D1,ALKBH7,ALPL,ANK3,ANKLE2,ANKRD28,ANXA11,AP1G1,AP3B1,ASAP2,ASB7,ASPA,ASPG,ASXL2,ATP11A,ATP1A1,ATP8B1,AVPR1A,BAIAP2,BCAR1,BCAR3,BCAS3,BCL2L11,BDH1,BIK,BMP2K,BNIP3L,BRD4,BRD8,BSCL2,C11orf24,C1orf174,CAMK2B,CAPN2,CAST,CBS/LOC102724560,CBX3,CD38,CD47,CDK6,CES1,CHCHD3,CHD6,CHFR,CLK2,CNP,COL14A1,COL18A1,COL3A1,COL…	372
Cancer,Organismal Injury and Abnormalities,Reproductive System Disease	breast cancer	Breast cancer	1.73e-16	3.17e-14			ABCB4,ABCC2,ABCG2,ADK,ADPRH,ADRM1,AHNAK,ALPL,ANKLE2,ANXA11,AP3B1,ARF3,ASB13,ASXL2,ATP1A1,ATP8B1,BAIAP2,BCAR1,BCAR3,BCL2L11,BMAL1,BRD4,BSCL2,C1orf198,CAPN2,CAST,CBS/LOC102724560,CBX3,CCN2,CDK6,CES1,CHCHD3,CLDN1,CLK2,CMPK2,COL14A1,COL4A1,COL4A2,CP,CPEB2,CPT1A,CREBBP,CRYBG3,CSNK2A2,CUL2,CUL4A,CYLD,CYP2U1,DAPK1,DAXX,DDX17,DGKZ,DHX9,DNAJB6,DOCK4,DPP4,DTX4,DUSP16,ECPAS,EIF3A,EIF4A2,ELK4,ELOVL5,ELOVL6,E…	214
Organismal Injury and Abnormalities	soft tissue lesion	Soft tissue lesion	1.81e-16	3.26e-14		1.89	ABCB11,ABCB4,ABCC2,ABCG2,ADCY9,ADPRH,AFG3L2,AHNAK,AKAP11,ALKBH7,ALPL,ANK3,ANKLE2,ANKRD28,ANXA11,AP3B1,APBB2,ARF3,ASB7,ASPA,ASXL2,ATL2,ATP11A,ATP1A1,ATP8B1,AZI2,B3GALT1,BAIAP2,BCAR1,BCAR3,BCAS3,BCL2L11,BMP2K,BNIP3L,BRD4,BRD8,C11orf24,C1orf174,C21orf91,CAMK1D,CAMK2B,CAPN2,CAST,CBS/LOC102724560,CD38,CDK6,CES1,CHCHD3,CHD6,CHFR,CLDN1,CMPK2,CNN3,CNP,COL14A1,COL18A1,COL3A1,COL4A1,COL4A2,CORO1B,CP,CPEB2,…	364
Cancer,Neurological Disease,Organismal Injury and Abnormalities	brain tumor	Brain tumor	4.29e-16	7.65e-14	Increased	2	ABCB11,ABCB4,ABCC2,ABCG2,ADCY9,ADPRH,AFG3L2,AHNAK,AKAP11,ALKBH7,ALPL,ANK3,ANKLE2,ANKRD28,ANXA11,AP3B1,ARF3,ASB7,ASPA,ASXL2,ATL2,ATP11A,ATP1A1,ATP8B1,AZI2,B3GALT1,BAIAP2,BCAR1,BCAS3,BCL2L11,BMP2K,BNIP3L,BRD4,BRD8,C11orf24,C1orf174,C21orf91,CAMK1D,CAMK2B,CAPN2,CAST,CBS/LOC102724560,CD38,CDK6,CES1,CHCHD3,CHD6,CHFR,CLDN1,CMPK2,CNN3,CNP,COL14A1,COL18A1,COL3A1,COL4A1,COL4A2,CORO1B,CP,CPEB2,CPT1A,CREBBP…	345
Cell Death and Survival,Organismal Injury and Abnormalities	necrosis	Necrosis	4.82e-16	8.48e-14		-1.234	ABCB4,ABCG2,ADRM1,AHNAK,AKAP11,ALCAM,AQP11,ATP1A1,BCAR1,BCL2L11,BIK,BNIP3L,BRD4,BTG1,CAMK2B,CAPN2,CAST,CBS/LOC102724560,CBX3,CCDC12,CCN2,CD38,CD47,CDK6,CES1,CITED2,CLK2,CLN8,CNP,COL18A1,COL4A1,COL4A2,CPEB2,CREBBP,CSNK2A2,CUL1,CUL2,CYLD,DAPK1,DAXX,DCTN1,DCTN2,DDX17,DHX9,DMTF1,DNAJC5,DNASE2,DPP4,DPP9,DRAXIN,DVL1,ELOVL5,ENPP1,EWSR1,F2R,F3,FAS,FBXL20,FGFR2,FLNB,FOXO3,FOXP1,GAB1,GADD45A,GCK,GCLC,GGNBP…	203
Cancer,Neurological Disease,Organismal Injury and Abnormalities	brain glioma formation	Brain glioma	1.04e-15	1.81e-13			ABCB11,ABCB4,ABCC2,ADCY9,ADPRH,AFG3L2,AHNAK,AKAP11,ALKBH7,ALPL,ANK3,ANKLE2,ANKRD28,ANXA11,AP3B1,ARF3,ASB7,ASPA,ASXL2,ATL2,ATP11A,ATP1A1,ATP8B1,AZI2,B3GALT1,BAIAP2,BCAR1,BCAS3,BCL2L11,BMP2K,BNIP3L,BRD4,BRD8,C11orf24,C1orf174,C21orf91,CAMK1D,CAMK2B,CAPN2,CAST,CBS/LOC102724560,CD38,CDK6,CES1,CHCHD3,CHD6,CHFR,CLDN1,CMPK2,CNN3,CNP,COL14A1,COL18A1,COL3A1,COL4A1,COL4A2,CORO1B,CP,CPEB2,CPT1A,CREBBP,CRYBG…	340
Neurological Disease,Organismal Injury and Abnormalities	brain lesion	Brain lesion	1.17e-15	2e-13		1.342	ABCB11,ABCB4,ABCC2,ABCG2,ADCY9,ADPRH,AFG3L2,AHNAK,AKAP11,ALKBH7,ALPL,ANK3,ANKLE2,ANKRD28,ANXA11,AP3B1,ARF3,ASB7,ASPA,ASXL2,ATL2,ATP11A,ATP1A1,ATP8B1,AZI2,B3GALT1,BAIAP2,BCAR1,BCAS3,BCL2L11,BMP2K,BNIP3L,BRD4,BRD8,C11orf24,C1orf174,C21orf91,CAMK1D,CAMK2B,CAPN2,CAST,CBS/LOC102724560,CD38,CDK6,CES1,CHCHD3,CHD6,CHFR,CLDN1,CMPK2,CNN3,CNP,COL14A1,COL18A1,COL3A1,COL4A1,COL4A2,CORO1B,CP,CPEB2,CPT1A,CREBBP…	346
Cancer,Organismal Injury and Abnormalities	neoplasia	Neoplasia of cells	1.2e-15	2.04e-13	Increased	2.022	ABCB11,ABCB4,ABCC2,ABCG2,ABHD6,ABTB2,ACSL3,ADCY9,ADRM1,AFG3L2,AGL,AHNAK,AKAP11,AKR1D1,ALCAM,ALPL,ANK3,ANKLE2,ANXA11,AP1G1,AP3B1,ASAP2,ASB13,ASXL2,ATL2,ATP11A,ATP1A1,ATP8B1,AVPR1A,B3GALT1,BCAR1,BCAR3,BCAS3,BCL2L11,BLCAP,BMAL1,BNIP3L,BRD4,BRD8,BSCL2,BTG1,C11orf24,C1orf174,C1orf198,CAMK2B,CAPN2,CAST,CBX3,CCN2,CD38,CD47,CDK6,CES1,CHCHD3,CHD6,CHFR,CITED2,CMPK2,CNP,COL14A1,COL18A1,COL3A1,COL4A1,COL4A2,…	338
Cancer,Neurological Disease,Organismal Injury and Abnormalities	astrocytoma	Astrocytoma	1.49e-15	2.49e-13			ABCB11,ABCB4,ABCC2,ABCG2,ADCY9,AFG3L2,AHNAK,AKAP11,ALCAM,ALPL,ANK3,ANKLE2,AP3B1,ASB7,ASPA,ASXL2,ATP11A,ATP1A1,ATP8B1,AZI2,B3GALT1,BAIAP2,BCAS3,BCL2L11,BMP2K,BNIP3L,BRD4,BRD8,C11orf24,C1orf174,C21orf91,CAMK2B,CAPN2,CAST,CBS/LOC102724560,CBX3,CD47,CDK6,CES1,CHD6,CHFR,CLDN1,CLK2,CMPK2,CNP,COL18A1,COL3A1,COL4A1,COL4A2,CORO1B,CP,CPEB2,CPT1A,CREBBP,CRYBG3,CSNK1G3,CUL1,CYLD,DCTN2,DDAH1,DDX17,DDX46,DHX9,…	286
Cancer,Neurological Disease,Organismal Injury and Abnormalities	high grade astrocytoma	High grade astrocytoma	2.5e-15	4.08e-13			ABCB11,ABCB4,ABCC2,ABCG2,AFG3L2,AHNAK,AKAP11,ALCAM,ALPL,ANK3,ANKLE2,AP3B1,ASB7,ASPA,ASXL2,ATP11A,ATP1A1,ATP8B1,AZI2,B3GALT1,BAIAP2,BCAS3,BCL2L11,BMP2K,BNIP3L,BRD4,BRD8,C11orf24,C1orf174,C21orf91,CAMK2B,CAPN2,CAST,CBS/LOC102724560,CBX3,CD47,CDK6,CES1,CHD6,CHFR,CLDN1,CLK2,CMPK2,CNP,COL18A1,COL3A1,COL4A1,COL4A2,CORO1B,CP,CPEB2,CPT1A,CREBBP,CRYBG3,CSNK1G3,CUL1,CYLD,DCTN2,DDAH1,DDX17,DDX46,DHX9,DNAJC2…	284
Cell Death and Survival	apoptosis	Apoptosis	2.52e-15	4.08e-13	Decreased	-2.859	ABCG2,AHNAK,ALCAM,ANKLE2,ANXA11,APBB2,AQP11,ATP1A1,AZI2,BCAR1,BCL2L11,BIK,BNIP3L,BRD4,BTG1,CAMK1D,CAMK2B,CAPN2,CAST,CBS/LOC102724560,CBX3,CCBE1,CCDC12,CCN2,CD38,CD47,CDK6,CES1,CITED2,CLN8,CNP,COL18A1,COL4A1,COL4A2,CPEB2,CREBBP,CSNK2A2,CUL1,CUL2,CUL4A,CYLD,DAPK1,DAXX,DCTN1,DDX17,DHX9,DNAJC5,DNASE2,DPP4,DPP9,DRAXIN,DVL1,EEF1E1,ENPP1,EWSR1,F2R,F3,FAS,FBXL20,FGFR2,FGFRL1,FLCN,FLNB,FOXO3,FOXP1,GAB1,GA…	196
Organismal Development	abnormal morphology	Abnormal morphology of body cavity	2.53e-15	4.08e-13			ABCB11,ABCB4,ABCG2,ADK,AGL,AKAP11,ALPL,ANK3,AQP11,BCAR1,BCAS3,BCL2L11,BIK,BMAL1,BNIP3L,BSCL2,CAPN2,CAST,CBS/LOC102724560,CCBE1,CCN2,CD38,CD47,CDK6,CES1,CITED2,COL18A1,COL3A1,CP,CPT1A,CREBBP,CYLD,DAPK1,DMTF1,DNASE2,DVL1,EWSR1,F2R,F3,FADS2,FAS,FBXL20,FGFR2,FGFRL1,FLCN,FOXO3,GADD45A,GNA13,GRK5,HRAS,IGF2R,IRF9,IRS1,JAK2,JARID2,KDM3B,KLF13,KMT5B,KPNA1,LASP1,LMNA,MAP2K3,MAP2K4,MAP2K5,MAP2K6,MAP2K7,MAP3…	124
Neurological Disease,Organismal Injury and Abnormalities	neurogenic lesion	Neurogenic lesion	2.77e-15	4.41e-13		1.633	ABCB11,ABCB4,ABCC2,ABCG2,ADCY9,ADPRH,AFG3L2,AHNAK,AKAP11,ALKBH7,ALPL,ANK3,ANKLE2,ANKRD28,ANXA11,AP3B1,ARF3,ASB7,ASPA,ASXL2,ATL2,ATP11A,ATP1A1,ATP8B1,AZI2,B3GALT1,BAIAP2,BCAR1,BCAS3,BCL2L11,BMP2K,BNIP3L,BRD4,BRD8,C11orf24,C1orf174,C21orf91,CAMK1D,CAMK2B,CAPN2,CAST,CBS/LOC102724560,CD38,CDK6,CES1,CHCHD3,CHD6,CHFR,CLDN1,CMPK2,CNN3,CNP,COL14A1,COL18A1,COL3A1,COL4A1,COL4A2,CORO1B,CP,CPEB2,CPT1A,CREBBP…	347
Cancer,Organismal Injury and Abnormalities,Reproductive System Disease	female genital neoplasm	Female genital neoplasm	4.23e-15	6.66e-13		-1.556	ABCB11,ABCB4,ABCC2,ABCG2,ABHD4,ABHD6,ABTB2,ACSL3,ADCY9,ADK,ADPRH,AFG3L2,AGL,AHNAK,AKAP11,AKR1D1,ALCAM,ALKBH7,ALPL,ANK3,ANKLE2,ANKRD28,ANXA11,AP1G1,AP3B1,ASB7,ASPA,ASXL2,ATP11A,ATP1A1,ATP8B1,AVPR1A,BAIAP2,BCAR1,BCL2L11,BDH1,BIK,BMP2K,BNIP3L,BRD4,BRD8,BSCL2,C1orf174,CAMK2B,CAPN2,CAST,CBS/LOC102724560,CBX3,CCN2,CD38,CD47,CDK6,CES1,CHCHD3,CHD6,CNP,COL14A1,COL18A1,COL3A1,COL4A1,COL4A2,CP,CPT1A,CREBBP,…	311
Cellular Assembly and Organization,Cellular Function and Maintenance	organization	Organization of cytoplasm	5.18e-15	8.08e-13	Increased	5.266	AFG3L2,AHNAK,AKAP11,ALCAM,ANK3,AP3B1,ASB7,ATL2,ATP8B1,BAIAP2,BCAR1,BCAR3,BCAS3,BMP2K,C21orf91,CAMK1D,CAMK2B,CAPN2,CAST,CCN2,CD38,CD47,CHCHD3,CLN8,CNP,CORO1B,CREBBP,CSNK2A2,CYLD,DAPK1,DCTN1,DCTN2,DDAH1,DNAJB6,DOCK4,DRAXIN,DVL1,ENPP1,EPS8L2,EXOC4,F2R,F3,FAS,FGFR2,FLCN,FLNB,FLOT1,FMNL2,GAB1,GBF1,GNA12,GNA13,GRK5,HBP1,HERC1,HPS1,HRAS,JAK2,KALRN,KAT2B,KIFC3,KITLG,KLHL24,KPNA1,LASP1,LPIN1,MACF1,MAP2K4,…	138
Cancer,Neurological Disease,Organismal Injury and Abnormalities	glioma cancer	Grade 3-4 glioma cancer	8.7e-15	1.34e-12			ABCB11,ABCB4,ABCC2,AFG3L2,AHNAK,AKAP11,ALPL,ANK3,ANKLE2,AP3B1,ASB7,ASPA,ASXL2,ATP11A,ATP1A1,ATP8B1,AZI2,B3GALT1,BAIAP2,BCAR1,BCAS3,BCL2L11,BMP2K,BNIP3L,BRD4,BRD8,C11orf24,C1orf174,C21orf91,CAMK2B,CAPN2,CAST,CBS/LOC102724560,CD38,CD47,CDK6,CES1,CHCHD3,CHD6,CHFR,CLDN1,CMPK2,CNN3,CNP,COL18A1,COL3A1,COL4A1,COL4A2,CORO1B,CP,CPEB2,CPT1A,CREBBP,CRYBG3,CSNK1G3,CUL1,CYLD,DCTN1,DCTN2,DDAH1,DDC,DDX17,DDX46,…	298
Cell Death and Survival,Organismal Injury and Abnormalities	cell death	Cell death of tumor cell lines	1.16e-14	1.77e-12		-0.681	ABCB4,ABCG2,ADRM1,AHNAK,ALCAM,ATP1A1,BCAR1,BCL2L11,BIK,BNIP3L,BRD4,BTG1,CAPN2,CAST,CBX3,CCDC12,CCN2,CD47,CDK6,CES1,COL18A1,COL4A1,COL4A2,CPEB2,CREBBP,CSNK2A2,CUL1,CUL2,CYLD,DAPK1,DAXX,DCTN1,DHX9,DPP4,DPP9,DVL1,ELOVL5,EWSR1,F2R,FAS,FBXL20,FGFR2,FLNB,FOXO3,FOXP1,GAB1,GADD45A,GCLC,GGNBP2,GLRX,GNA13,GPD2,GRK5,HNRNPC,HRAS,IFNAR2,IGF2R,IRF9,IRS1,JAK2,KAT2B,KIFC3,KITLG,KLF10,LMNA,LPIN1,LRIG1,MAP2K3,MAP2…	141
Cancer,Dermatological Diseases and Conditions,Organismal Injury and Abnormalities	skin tumor	Skin tumor	1.28e-14	1.9e-12		-0.638	AACS,ABCB11,ABCB4,ABCC2,ABCG2,ABHD4,ABHD6,ABTB2,ACSL3,ADCY9,ADK,ADRM1,AFG3L2,AGL,AHNAK,AKAP11,AKR1D1,ALCAM,ALPL,ANK3,ANKLE2,ANKRD28,AP1G1,AP3B1,APBB2,ASAP2,ASB13,ASXL2,ATL2,ATP11A,ATP1A1,ATP8B1,AVPR1A,AZI2,B3GALT1,BAIAP2,BCAR1,BCAR3,BCAS3,BCL2L11,BIK,BMP2K,BRD4,BRD8,C11orf24,C1orf198,CAMK1D,CAMK2B,CAPN2,CAST,CCBE1,CCN2,CD38,CD47,CDK6,CES1,CHCHD3,CHD6,CHFR,CHURC1,CLDN1,CLK2,CMPK2,COL14A1,COL18A1,C…	400
Cancer,Organismal Injury and Abnormalities,Reproductive System Disease	tumorigenesis	Tumorigenesis of reproductive tract	1.29e-14	1.9e-12		-1.556	ABCB11,ABCB4,ABCC2,ABCG2,ABHD4,ABHD6,ABTB2,ACSL3,ADCY9,ADK,ADPRH,AFG3L2,AGL,AHNAK,AKAP11,AKR1D1,ALCAM,ALKBH7,ALPL,ANK3,ANKLE2,ANKRD28,ANXA11,AP1G1,AP3B1,ASB7,ASPA,ASXL2,ATP11A,ATP1A1,ATP8B1,AVPR1A,BAIAP2,BCAR1,BCL2L11,BDH1,BIK,BMP2K,BNIP3L,BRD4,BRD8,BSCL2,C1orf174,CAMK2B,CAPN2,CAST,CBS/LOC102724560,CBX3,CCN2,CD38,CD47,CDK6,CES1,CHCHD3,CHD6,CNP,COL14A1,COL18A1,COL3A1,COL4A1,COL4A2,CP,CPT1A,CREBBP,…	309
Cancer,Organismal Injury and Abnormalities	grade 3-4 tumor	Grade 3-4 tumor	1.29e-14	1.9e-12			ABCB11,ABCB4,ABCC2,AFG3L2,AHNAK,AKAP11,ALPL,ANK3,ANKLE2,AP3B1,ASB7,ASPA,ASXL2,ATP11A,ATP1A1,ATP8B1,AZI2,B3GALT1,BAIAP2,BCAR1,BCAS3,BCL2L11,BMP2K,BNIP3L,BRD4,BRD8,C11orf24,C1orf174,C21orf91,CAMK2B,CAPN2,CAST,CBS/LOC102724560,CD38,CD47,CDK6,CES1,CHCHD3,CHD6,CHFR,CLDN1,CMPK2,CNN3,CNP,COL18A1,COL3A1,COL4A1,COL4A2,CORO1B,CP,CPEB2,CPT1A,CREBBP,CRYBG3,CSNK1G3,CUL1,CYLD,DCTN1,DCTN2,DDAH1,DDC,DDX17,DDX46,…	299
Cancer,Organismal Injury and Abnormalities,Reproductive System Disease	female genital tract cancer	Female genital tract cancer	2.21e-14	3.23e-12			ABCB11,ABCB4,ABCC2,ABCG2,ABHD4,ABHD6,ABTB2,ACSL3,ADCY9,ADPRH,AFG3L2,AGL,AHNAK,AKAP11,AKR1D1,ALCAM,ALKBH7,ANK3,ANKLE2,ANKRD28,ANXA11,AP1G1,AP3B1,ASB7,ASPA,ASXL2,ATP11A,ATP1A1,ATP8B1,AVPR1A,BAIAP2,BCAR1,BCL2L11,BDH1,BIK,BMP2K,BNIP3L,BRD4,BRD8,BSCL2,C1orf174,CAMK2B,CAPN2,CAST,CBS/LOC102724560,CBX3,CCN2,CD38,CD47,CDK6,CES1,CHCHD3,CHD6,COL14A1,COL18A1,COL3A1,COL4A1,COL4A2,CP,CPT1A,CREBBP,CRYBG3,CUL1,C…	303
Organismal Development	morphology	Morphology of body cavity	3.36e-14	4.85e-12			ABCB11,ABCB4,ABCC2,ABCG2,ADK,AGL,AKAP11,ALKBH7,ALPL,ANK3,AQP11,BCAR1,BCAS3,BCL2L11,BIK,BMAL1,BNIP3L,BSCL2,CAPN2,CAST,CBS/LOC102724560,CCBE1,CCN2,CD38,CD47,CDK6,CES1,CITED2,COL18A1,COL3A1,CP,CPT1A,CREBBP,CYLD,DAPK1,DMTF1,DNASE2,DPP4,DVL1,EWSR1,F2R,F3,FADS2,FAS,FBXL20,FGFR2,FGFRL1,FLCN,FOXO3,GADD45A,GCK,GNA13,GRK5,HRAS,IGF2R,IRF9,IRS1,JAK2,JARID2,KDM3B,KITLG,KLF13,KMT5B,KPNA1,LASP1,LMNA,MAP2K3,MAP2…	133
Cancer,Organismal Injury and Abnormalities,Reproductive System Disease	female genital tract adenocarcinoma	Female genital tract adenocarcinoma	6.27e-14	8.96e-12			ABCB11,ABCB4,ABCC2,ABCG2,ABHD4,ABHD6,ABTB2,ACSL3,ADCY9,ADPRH,AFG3L2,AGL,AHNAK,AKAP11,AKR1D1,ALKBH7,ANK3,ANKLE2,ANKRD28,ANXA11,AP1G1,AP3B1,ASB7,ASPA,ASXL2,ATP11A,ATP1A1,ATP8B1,AVPR1A,BAIAP2,BCAR1,BDH1,BIK,BMP2K,BNIP3L,BRD4,BRD8,BSCL2,C1orf174,CAMK2B,CAPN2,CAST,CBS/LOC102724560,CBX3,CD38,CD47,CES1,CHCHD3,CHD6,COL14A1,COL18A1,COL3A1,COL4A2,CP,CREBBP,CRYBG3,CUL1,CUL2,DAPK1,DGKZ,DHX9,DIPK2A,DNAJB6,DOC…	274
Hereditary Disorder,Neurological Disease,Organismal Injury and Abnormalities	familial neurological disorder	Familial neurological disorder	6.37e-14	9.01e-12			ADK,AFG3L2,AHNAK,ALPL,ANK3,ANXA11,ASPA,ASXL2,ATP11A,ATP1A1,BAIAP2,BRD4,BSCL2,CAMK2B,CCN2,CD38,CLN8,CNP,COL18A1,COL3A1,COL4A1,COL4A2,CORO1B,CP,CREBBP,CYLD,CYP2U1,DCTN1,DCTN2,DDC,DNAJB6,DNAJC5,ELOVL5,EPS8L2,EXOC4,EXT2,F3,FAS,FGFR2,FOXO3,FOXP1,GAB1,GADD45A,GBF1,GCK,GLE1,GPD2,GRK5,GTPBP2,HBP1,HERC1,HOMER2,HRAS,JAK2,JARID2,JPH1,KDM3A,KDM3B,KITLG,KMT5B,L2HGDH,LMNA,LMO7,LPP,MACF1,MAP2K4,MCOLN1,MED13L,MI…	156
Infectious Diseases,Organismal Injury and Abnormalities	infection	Viral Infection	1e-13	1.4e-11	Increased	6.012	ABCC2,ADK,AFG3L2,AHNAK,ALPL,ANK3,ASXL2,ATP11A,ATP1A1,ATP6V0B,ATP6V1G1,BAIAP2,BCAR1,BCL2L11,BMAL1,BMP2K,C1orf174,CAMK1D,CAMK2B,CCN2,CD38,CES1,CNP,COL3A1,CPT1A,CREBBP,CYP2U1,DAXX,DCTN1,DCTN2,DDC,DDX17,DHX9,DMAP1,DNAJB6,DNAJC22,DNAJC5,DOCK4,DPP4,DPP9,DTX4,DUSP16,DVL1,EIF3A,EIF4A2,ELOVL5,F2R,F3,FAM172A,FAS,FBXO21,FGFR2,FOXO3,GAB1,GBF1,GCK,GCLC,GCNT2,GPD2,GRK5,GSDMD,HBP1,HNRNPC,HRAS,IFNAR2,IGF2R,IRF9,…	143
Cancer,Dermatological Diseases and Conditions,Organismal Injury and Abnormalities	skin cancer	Skin cancer	1.04e-13	1.44e-11		-1.501	AACS,ABCB11,ABCB4,ABCC2,ABCG2,ABHD4,ABHD6,ABTB2,ACSL3,ADCY9,ADK,ADRM1,AFG3L2,AGL,AHNAK,AKAP11,AKR1D1,ALCAM,ALPL,ANK3,ANKLE2,ANKRD28,AP1G1,AP3B1,APBB2,ASAP2,ASB13,ASXL2,ATL2,ATP11A,ATP1A1,ATP8B1,AVPR1A,AZI2,B3GALT1,BAIAP2,BCAR1,BCAR3,BCAS3,BCL2L11,BIK,BMP2K,BRD4,BRD8,C11orf24,C1orf198,CAMK1D,CAMK2B,CAPN2,CAST,CCBE1,CCN2,CD38,CD47,CES1,CHCHD3,CHD6,CHURC1,CLDN1,CLK2,CMPK2,COL14A1,COL18A1,COL3A1,COL4…	396
Cell Cycle	cell cycle progression	Cell cycle progression	1.45e-13	1.99e-11		1.64	ABCG2,AHNAK,ANGEL2,APBB2,AZI2,BCAR1,BCL2L11,BMAL1,BRD4,BRD8,BTG1,CAPN2,CAST,CBX3,CDK6,CHFR,CITED2,CREBBP,CSNK2A2,CUL1,CYLD,DCTN2,DDX17,DENND2B,DGKZ,DHX9,DMAP1,DMTF1,DPP4,EWSR1,FAS,FGFR2,FGFRL1,FLCN,FOXK1,FOXO3,GAB1,GADD45A,GBF1,GNA12,GNA13,GRK5,HBP1,HRAS,IRF9,IRS1,JAK2,JARID2,KITLG,KLF10,KMT5B,LMNA,LRIG1,MAP2K4,MAP2K6,MAP3K1,METAP2,MITF,MYH10,NET1,NFIX,NR1I2,PER3,PIK3R1,PLCG1,PPM1A,PPP1R12A,PRKDC…	95
Cancer,Organismal Injury and Abnormalities	upper abdominal cancer	Upper abdominal cancer	1.75e-13	2.38e-11		-1.161	ABCB11,ABCB4,ABCC2,ABCG2,ABTB2,ACSL3,ADCY9,ADK,ADRM1,AFG3L2,AGL,AHNAK,AKAP11,AKR1D1,ALCAM,ALKBH7,ALPL,ANK3,ANKLE2,ANKRD28,ANXA11,AP1G1,AP3B1,ASAP2,ASB13,ASXL2,ATP11A,ATP1A1,ATP8B1,AVPR1A,B3GALT1,BAIAP2,BCAR1,BCAR3,BCAS3,BCL2L11,BDH1,BMAL1,BMP2K,BNIP3L,BRD4,BRD8,BSCL2,BTG1,CAMK1D,CAMK2B,CAPN2,CAST,CBS/LOC102724560,CBX3,CCDC12,CCN2,CD38,CD47,CDK6,CES1,CHD6,CHURC1,CLDN1,CLK2,CMPK2,COL14A1,COL18A1,CO…	387
Cancer,Hematological Disease,Organismal Injury and Abnormalities	hematologic cancer	Hematologic cancer	1.81e-13	2.43e-11		-1.963	ABCB11,ABCB4,ABCC2,ABCG2,ACSL3,ADK,ADRM1,AGL,AHNAK,AKAP11,ALPL,ANK3,ANKLE2,ANXA11,ASAP2,ASB13,ASXL2,ATL2,ATP11A,ATP8B1,B3GALT1,BCAR1,BCAR3,BCAS3,BCL2L11,BLCAP,BMAL1,BNIP3L,BRD4,BRD8,BSCL2,BTG1,C1orf174,CAPN2,CD38,CD47,CDK6,CHCHD3,CHD6,CHFR,CITED2,CMPK2,CNP,COL14A1,COL18A1,COL3A1,COL4A1,COL4A2,CP,CPEB2,CPSF7,CPT1A,CREBBP,CUL1,CUL2,CYLD,DAPK1,DAXX,DCTN1,DCTN2,DDC,DDX46,DGKZ,DIPK2A,DMTF1,DNAJC5,DNAS…	241
Cancer,Organismal Injury and Abnormalities	malignant solid organ tumor	Malignant solid organ tumor	1.85e-13	2.47e-11		-1.091	AACS,ABCB11,ABCB4,ABCC2,ABCG2,ABHD4,ABHD6,ABTB2,ACSL3,ADCY9,ADK,ADRM1,AFG3L2,AGL,AHNAK,AKAP11,AKR1D1,ALCAM,ALPL,ANK3,ANKLE2,ANKRD28,AP1G1,AP3B1,APBB2,ASAP2,ASB13,ASXL2,ATL2,ATP11A,ATP1A1,ATP8B1,AVPR1A,AZI2,B3GALT1,BAIAP2,BCAR1,BCAR3,BCAS3,BCL2L11,BIK,BMP2K,BRD4,BRD8,C11orf24,C1orf198,CAMK1D,CAMK2B,CAPN2,CAST,CCBE1,CCN2,CD38,CD47,CES1,CHCHD3,CHD6,CHURC1,CLDN1,CLK2,CMPK2,COL14A1,COL18A1,COL3A1,COL4…	398
Gene Expression	transactivation	Transactivation	2.93e-13	3.86e-11	Increased	4.527	BRD8,CAMK1D,CCN2,CITED2,CREBBP,CUL1,DAXX,DHX9,DMTF1,DPP4,DTX4,DVL1,ELK4,EWSR1,FOXO3,GAB1,GADD45A,GNA13,HBP1,HNRNPC,HRAS,IRF9,KAT2B,KLF13,MAP2K3,MAP2K6,MITF,MN1,NAB1,NCOA1,NCOA2,NFE2L2,NFIX,NR1H4,NR1I2,NR2C2AP,NRIP1,OSBPL1A,PARD3,PIK3R1,PLCG1,PPP3CA,PRKDC,RIGI,RNF14,RORA,SBF2,SMAD3,STK11,SUMO3,TBL1XR1,TERT,UBTF,VAV2,WWTR1,YAF2,YY1	57
Cancer,Organismal Injury and Abnormalities	development	Development of adenocarcinoma	3.02e-13	3.94e-11		-1.723	ABCB11,ABCB4,ABCC2,ABCG2,ABHD4,ABHD6,ABTB2,ACSL3,ADCY9,ADPRH,AFG3L2,AGL,AHNAK,AKAP11,AKR1D1,ALKBH7,ANK3,ANKLE2,ANKRD28,ANXA11,AP1G1,AP3B1,APBB2,ASB7,ASPA,ASXL2,ATP11A,ATP1A1,ATP8B1,AVPR1A,BAIAP2,BCAR1,BCAS3,BDH1,BMP2K,BNIP3L,BRD4,BRD8,BSCL2,C1orf174,CAMK2B,CAPN2,CAST,CBS/LOC102724560,CBX3,CD38,CD47,CES1,CHCHD3,CHD6,CLDN1,COL14A1,COL18A1,COL3A1,COL4A1,COL4A2,CP,CPEB2,CPSF7,CREBBP,CRYBG3,CUL1,CUL2,…	325
Cancer,Organismal Injury and Abnormalities	breast or colorectal cancer	Breast or colorectal cancer	4.9e-13	6.31e-11		1.91	ABCB4,ABCC2,ABCG2,ABHD4,ADCY9,ADK,ADPRH,ADRM1,AFG3L2,AGL,AHNAK,ALCAM,ALPL,ANK3,ANKLE2,ANKRD28,ANXA11,AP1G1,AP3B1,ARF3,ARL2BP,ASAP2,ASB13,ASB7,ASPG,ASXL2,ATL2,ATP11A,ATP1A1,ATP8B1,AVPR1A,BAIAP2,BCAR1,BCAR3,BCAS3,BCL2L11,BLCAP,BMAL1,BRD4,BSCL2,C11orf24,C1orf198,C21orf91,CAMK1D,CAPN2,CAST,CBS/LOC102724560,CBX3,CCDC12,CCN2,CDK6,CES1,CHCHD3,CHD6,CHFR,CLDN1,CLK2,CMPK2,CNP,COL14A1,COL18A1,COL3A1,COL4A1,…	352
Lipid Metabolism,Molecular Transport,Small Molecule Biochemistry	concentration	Concentration of lipid	4.95e-13	6.31e-11		0.262	ABCB11,ABCB4,ABCC2,ABCG2,ABHD6,ACSL3,ATP1A1,ATP8B1,AVPR1A,BMAL1,BSCL2,CBS/LOC102724560,CD38,CES1,COL18A1,CPT1A,DGKZ,DPP4,ELOVL5,ELOVL6,F2R,FADS2,FAS,FGFR2,FLOT1,FMO5,FOXO3,GCK,GPD2,GRK5,GTF2IRD1,H6PD,HRAS,IRS1,JAK2,KDM3A,KDM3B,KITLG,KPNA1,LMNA,LPIN1,MAP2K5,MRAP,NAMPT,NCOA1,NDST1,NEDD4L,NEU1,NEU2,NFE2L2,NQO1,NR1H4,NR1I2,NRIP1,NSUN2,NUS1,OGA,OSBPL1A,PANK1,PCK1,PEMT,PIK3R1,PITPNB,POR,PPP3CA,PTBP1,QK…	85
Cancer,Gastrointestinal Disease,Organismal Injury and Abnormalities	development	Development of digestive organ tumor	4.97e-13	6.31e-11		-1.086	ABCB11,ABCB4,ABHD4,ACSL3,ADCY9,ADK,AFG3L2,AGL,AHNAK,AKR1D1,ALCAM,ALPL,ANK3,ANKLE2,ANKRD28,ANXA11,AP1G1,AP3B1,ARL2BP,ASAP2,ASB13,ASB7,ASPG,ASXL2,ATL2,ATP11A,ATP8B1,AVPR1A,BCAR1,BCAR3,BCAS3,BCL2L11,BLCAP,BMP2K,BRD4,BRD8,C11orf24,C21orf91,CAMK1D,CAST,CBS/LOC102724560,CBX3,CCDC12,CD38,CD47,CDK6,CES1,CHCHD3,CHD6,CHFR,CLDN1,CLK2,CNP,COL14A1,COL18A1,COL3A1,COL4A1,COL4A2,CP,CPEB2,CPSF7,CPT1A,CREBBP,CRYBG…	333
Cancer,Organismal Injury and Abnormalities,Reproductive System Disease	development	Development of genital tumor	5.4e-13	6.8e-11			ABCB11,ABCB4,ABCC2,ABCG2,ABHD4,ABHD6,ABTB2,ACSL3,ADCY9,ADPRH,AFG3L2,AGL,AHNAK,AKAP11,AKR1D1,ALKBH7,ANK3,ANKLE2,ANKRD28,ANXA11,AP1G1,AP3B1,ASB7,ASPA,ASXL2,ATP11A,ATP1A1,ATP8B1,AVPR1A,BAIAP2,BCAR1,BDH1,BIK,BMP2K,BNIP3L,BRD4,BRD8,BSCL2,C1orf174,CAMK2B,CAPN2,CAST,CBS/LOC102724560,CBX3,CD38,CD47,CDK6,CES1,CHCHD3,CHD6,CNP,COL14A1,COL18A1,COL3A1,COL4A2,CP,CPT1A,CREBBP,CRYBG3,CUL1,CUL2,DAPK1,DAXX,DCTN1,D…	297
Cancer,Organismal Injury and Abnormalities	lymphoreticular neoplasm	Lymphoreticular neoplasm	5.9e-13	7.36e-11	Decreased	-2.115	ABCB11,ABCB4,ABCC2,ABCG2,ACSL3,AHNAK,AKAP11,ANK3,ANKLE2,ANXA11,ASAP2,ASXL2,ATL2,ATP8B1,B3GALT1,BCAR1,BCAS3,BCL2L11,BLCAP,BMAL1,BNIP3L,BRD4,BSCL2,BTG1,CAPN2,CD38,CD47,CDK6,CHCHD3,CHD6,CHFR,CNP,COL18A1,COL3A1,COL4A1,COL4A2,CP,CPSF7,CPT1A,CREBBP,CUL1,DAPK1,DAXX,DCTN1,DCTN2,DDX46,DGKZ,DIPK2A,DMTF1,DNAJC5,DNASE2,DPP4,ECHDC3,ECPAS,ELOVL5,EWSR1,EXOC4,EXT2,F3,FAM76A,FAS,FGFR2,FOXO3,FOXP1,GADD45A,GNA12,GN…	187
Cancer,Hematological Disease,Organismal Injury and Abnormalities	neoplasia	Neoplasia of blood cells	6.08e-13	7.52e-11		-1.991	ABCB11,ABCB4,ABCC2,ABCG2,ACSL3,ADRM1,AGL,AHNAK,AKAP11,ALPL,ANK3,ANKLE2,ANXA11,ASAP2,ASB13,ASXL2,ATL2,ATP11A,ATP8B1,B3GALT1,BCAR1,BCAR3,BCAS3,BCL2L11,BLCAP,BMAL1,BNIP3L,BRD4,BRD8,BSCL2,BTG1,C1orf174,CAPN2,CD38,CD47,CDK6,CHCHD3,CHD6,CHFR,CITED2,CMPK2,CNP,COL14A1,COL18A1,COL3A1,COL4A1,COL4A2,CP,CPEB2,CPSF7,CPT1A,CREBBP,CUL1,CUL2,CYLD,DAPK1,DAXX,DCTN1,DCTN2,DDC,DDX46,DGKZ,DIPK2A,DMTF1,DNAJC5,DNASE2,D…	232
Cancer,Hematological Disease,Organismal Injury and Abnormalities	hematological neoplasia	Hematopoietic neoplasm	6.15e-13	7.52e-11		-1.608	ABCB11,ABCB4,ABCC2,ABCG2,ACSL3,ADK,ADRM1,AGL,AHNAK,AKAP11,ALPL,ANK3,ANKLE2,ANXA11,ASAP2,ASB13,ASXL2,ATL2,ATP11A,ATP8B1,B3GALT1,BCAR1,BCAR3,BCAS3,BCL2L11,BLCAP,BMAL1,BNIP3L,BRD4,BRD8,BSCL2,BTG1,C1orf174,CAPN2,CD38,CD47,CDK6,CHCHD3,CHD6,CHFR,CITED2,CMPK2,CNP,COL14A1,COL18A1,COL3A1,COL4A1,COL4A2,CP,CPEB2,CPSF7,CPT1A,CREBBP,CUL1,CUL2,CYLD,DAPK1,DAXX,DCTN1,DCTN2,DDC,DDX46,DGKZ,DIPK2A,DMTF1,DNAJC5,DNAS…	242
Organismal Injury and Abnormalities	visceromegaly	Visceromegaly	6.62e-13	8.04e-11			ABCB11,ABCB4,ADK,AGL,ANK3,AQP11,BCL2L11,BIK,BNIP3L,BSCL2,CAST,CBS/LOC102724560,CCN2,CD47,CDK6,COL3A1,CPT1A,CREBBP,CYLD,DMTF1,DPP4,DVL1,EWSR1,F2R,F3,FADS2,FAS,FLCN,FOXO3,GRK5,HRAS,IGF2R,IRF9,IRS1,JAK2,JARID2,KLF13,LASP1,LMNA,MAP2K3,MAP2K4,MAP2K5,MAP2K6,MAP2K7,MCOLN1,MEF2A,MYH10,NAB1,NCOA2,NEDD4L,NFE2L2,NQO1,NR1H4,NR1I2,PDE9A,PDGFC,PEMT,PHKG2,PIK3R1,PPP3CA,RAPGEF5,RCAN1,RIGI,SCO2,SLC22A5,SLC4A4,SMA…	77
Cancer,Neurological Disease,Organismal Injury and Abnormalities	astrocytoma	Grade 1-4 astrocytoma	7.83e-13	9.42e-11			ABCB11,ABCB4,ABCC2,ADCY9,AFG3L2,AHNAK,AKAP11,ALPL,ANK3,ANKLE2,AP3B1,ASB7,ASXL2,ATP11A,ATP1A1,ATP8B1,AZI2,B3GALT1,BAIAP2,BCAS3,BCL2L11,BMP2K,BNIP3L,BRD4,BRD8,C11orf24,C1orf174,C21orf91,CAMK2B,CAPN2,CAST,CBS/LOC102724560,CD47,CDK6,CES1,CHD6,CHFR,CLDN1,CMPK2,CNP,COL18A1,COL3A1,COL4A1,COL4A2,CORO1B,CP,CPEB2,CPT1A,CREBBP,CRYBG3,CSNK1G3,CUL1,CYLD,DCTN2,DDAH1,DDX17,DDX46,DHX9,DNAJC22,DOCK4,DPP4,DPP9,DUS…	265
Cancer,Neurological Disease,Organismal Injury and Abnormalities	astrocytoma	Grade 4 astrocytoma	8.6e-13	1.02e-10			ABCB11,ABCB4,ABCC2,AFG3L2,AHNAK,AKAP11,ALPL,ANK3,ANKLE2,AP3B1,ASB7,ASXL2,ATP11A,ATP1A1,ATP8B1,AZI2,B3GALT1,BAIAP2,BCAS3,BCL2L11,BMP2K,BNIP3L,BRD4,BRD8,C11orf24,C1orf174,C21orf91,CAMK2B,CAPN2,CAST,CBS/LOC102724560,CD47,CDK6,CES1,CHD6,CHFR,CLDN1,CMPK2,CNP,COL18A1,COL3A1,COL4A1,COL4A2,CORO1B,CP,CPEB2,CPT1A,CREBBP,CRYBG3,CSNK1G3,CUL1,CYLD,DCTN2,DDAH1,DDX17,DDX46,DHX9,DNAJC22,DOCK4,DPP4,DPP9,DUSP16,DV…	264
Cancer,Neurological Disease,Organismal Injury and Abnormalities	high grade glioma	Grade 4 high grade glioma	8.6e-13	1.02e-10			ABCB11,ABCB4,ABCC2,AFG3L2,AHNAK,AKAP11,ALPL,ANK3,ANKLE2,AP3B1,ASB7,ASXL2,ATP11A,ATP1A1,ATP8B1,AZI2,B3GALT1,BAIAP2,BCAS3,BCL2L11,BMP2K,BNIP3L,BRD4,BRD8,C11orf24,C1orf174,C21orf91,CAMK2B,CAPN2,CAST,CBS/LOC102724560,CD47,CDK6,CES1,CHD6,CHFR,CLDN1,CMPK2,CNP,COL18A1,COL3A1,COL4A1,COL4A2,CORO1B,CP,CPEB2,CPT1A,CREBBP,CRYBG3,CSNK1G3,CUL1,CYLD,DCTN2,DDAH1,DDX17,DDX46,DHX9,DNAJC22,DOCK4,DPP4,DPP9,DUSP16,DV…	264
Cancer,Hematological Disease,Organismal Injury and Abnormalities	myeloid or lymphoid neoplasm	Myeloid or lymphoid neoplasm	1.5e-12	1.76e-10		-1.927	ABCB11,ABCB4,ABCC2,ABCG2,ACSL3,ADRM1,AGL,AHNAK,AKAP11,ALPL,ANK3,ANKLE2,ANXA11,ASAP2,ASB13,ASXL2,ATL2,ATP11A,ATP8B1,B3GALT1,BCAR1,BCAR3,BCAS3,BCL2L11,BLCAP,BMAL1,BNIP3L,BRD4,BRD8,BSCL2,BTG1,C1orf174,CAPN2,CD38,CD47,CDK6,CHCHD3,CHD6,CHFR,CITED2,CMPK2,CNP,COL14A1,COL18A1,COL3A1,COL4A1,COL4A2,CP,CPEB2,CPSF7,CPT1A,CREBBP,CUL1,CUL2,CYLD,DAPK1,DAXX,DCTN1,DCTN2,DDC,DDX46,DGKZ,DIPK2A,DMTF1,DNAJC5,DNASE2,D…	239
Cancer,Neurological Disease,Organismal Injury and Abnormalities	brain astrocytoma	Brain astrocytoma	2.73e-12	3.17e-10			ABCB11,ABCB4,ABCC2,ADCY9,AFG3L2,AHNAK,AKAP11,ALPL,ANK3,ANKLE2,AP3B1,ASB7,ASXL2,ATP11A,ATP1A1,ATP8B1,AZI2,B3GALT1,BAIAP2,BCAS3,BCL2L11,BMP2K,BNIP3L,BRD4,BRD8,C11orf24,C1orf174,C21orf91,CAMK2B,CAPN2,CAST,CBS/LOC102724560,CDK6,CES1,CHD6,CHFR,CLDN1,CMPK2,CNP,COL18A1,COL3A1,COL4A1,COL4A2,CORO1B,CP,CPEB2,CPT1A,CREBBP,CRYBG3,CSNK1G3,CUL1,CYLD,DCTN2,DDAH1,DDX17,DDX46,DHX9,DNAJC22,DOCK4,DPP4,DPP9,DUSP16,D…	262
Cellular Assembly and Organization,Cellular Function and Maintenance	organization	Organization of cytoskeleton	3.15e-12	3.64e-10	Increased	5.311	AFG3L2,AHNAK,AKAP11,ALCAM,ANK3,ASB7,ATP8B1,BAIAP2,BCAR1,BCAR3,BCAS3,BMP2K,C21orf91,CAMK1D,CAMK2B,CAPN2,CAST,CCN2,CD38,CD47,CLN8,CNP,CORO1B,CREBBP,CSNK2A2,CYLD,DAPK1,DCTN1,DCTN2,DDAH1,DNAJB6,DOCK4,DRAXIN,DVL1,EPS8L2,EXOC4,F2R,F3,FAS,FGFR2,FLNB,FLOT1,FMNL2,GAB1,GBF1,GNA12,GNA13,GRK5,HBP1,HERC1,HRAS,JAK2,KALRN,KAT2B,KIFC3,KITLG,KLHL24,KPNA1,LASP1,LPIN1,MACF1,MAP2K4,MAP2K5,MAP2K6,MAP3K1,MEF2A,MKKS,MY…	122
Cancer,Organismal Injury and Abnormalities,Reproductive System Disease	breast or ovarian carcinoma	Breast or ovarian carcinoma	3.38e-12	3.87e-10			ABCB4,ABCC2,ABCG2,ABHD6,ADPRH,AGL,AHNAK,ALKBH7,ANKLE2,ANXA11,AP3B1,ARF3,ASXL2,ATP1A1,ATP8B1,BAIAP2,BCAR1,BCAR3,BDH1,BMP2K,BRD4,BSCL2,C1orf198,CAMK2B,CAPN2,CAST,CBS/LOC102724560,CD47,CDK6,CES1,CHCHD3,COL14A1,COL18A1,COL3A1,COL4A1,COL4A2,CP,CPT1A,CREBBP,CRYBG3,CSNK2A2,CUL2,CYLD,CYP2U1,DAPK1,DAXX,DGKZ,DHX9,DNAJB6,DOCK4,DPP4,DTX4,DUSP16,ECPAS,EIF3A,EIF4A2,ELK4,EXOC4,EXOC6,EXT2,EXTL2,F2R,FADS2,FAM107B…	212
Skeletal and Muscular System Development and Function	morphology	Morphology of muscle	3.54e-12	4.01e-10			ADK,ALPL,BCAR1,BMAL1,CAST,CCN2,CD47,COL14A1,DGKZ,DNAJC5,DNASE2,ENPP1,FGFRL1,FOXO3,GTF2IRD1,H6PD,HRAS,IGF2R,IRS1,JAK2,JARID2,JPH1,KALRN,KDM3A,KITLG,LMNA,LMO7,MAP2K3,MAP2K4,MAP2K5,MAP2K6,MAP2K7,MAP3K1,MCOLN1,MEF2A,MYH10,OPA1,PDE9A,PIK3R1,POR,PPP3CA,PPP3R1,RAPGEF4,RCAN1,SCARB2,SLC39A8,SMAD3,SOD2,SPTBN1,STK11,SYNE1,TERT,TRIO,UBE4B,UTRN,VAV2,VCAM1	57
Cancer,Organismal Injury and Abnormalities,Reproductive System Disease	female genital carcinoma	Female genital carcinoma	3.78e-12	4.25e-10			ABCB11,ABCB4,ABCC2,ABCG2,ABHD4,ABHD6,ABTB2,ACSL3,ADCY9,ADPRH,AFG3L2,AGL,AHNAK,AKAP11,AKR1D1,ALKBH7,ANK3,ANKLE2,ANKRD28,ANXA11,AP1G1,AP3B1,ASB7,ASPA,ASXL2,ATP11A,ATP1A1,ATP8B1,AVPR1A,BAIAP2,BCAR1,BDH1,BIK,BMP2K,BNIP3L,BRD4,BRD8,BSCL2,C1orf174,CAMK2B,CAPN2,CAST,CBS/LOC102724560,CBX3,CD38,CD47,CDK6,CES1,CHCHD3,CHD6,COL14A1,COL18A1,COL3A1,COL4A2,CP,CPT1A,CREBBP,CRYBG3,CUL1,CUL2,DAPK1,DGKZ,DHX9,DIPK2A…	278
Cellular Development,Cellular Growth and Proliferation	cell proliferation	Cell proliferation of tumor cell lines	4.26e-12	4.75e-10	Increased	4.745	ABCC2,ADRM1,AHNAK,ALCAM,AP1G1,ARL2BP,BCAR1,BCAR3,BCL2L11,BRD4,CAPN2,CBX3,CCN2,CD38,CDK6,CMPK2,COL14A1,COL18A1,COL4A2,CREBBP,CSNK1G3,CSNK2A2,CUL4A,DDX17,DHX9,DMAP1,DMTF1,DNAJB6,DPP4,DVL1,EIF3A,ELK4,ELOVL5,EWSR1,F2R,F3,FADS2,FAS,FBXL17,FGFR2,FGFRL1,FLCN,FLOT1,FOXO3,FOXP1,GAB1,GADD45A,GCLC,GGNBP2,GRK5,GUK1,HBP1,HRAS,IGF2R,IRS1,JAK2,JARID2,KAT2B,KDM3A,KDM3B,KITLG,KLF10,LMNA,LPIN1,LRIG1,MAGI1,MAP2K3,M…	159
Cellular Movement	cell movement	Cell movement	5.95e-12	6.59e-10	Increased	4.724	ABCB4,ABHD6,AHNAK,AKAP11,ALCAM,ANKRD28,APBB2,ASAP2,ASB13,BAIAP2,BCAR1,BCAR3,BCAS3,BRD4,BTG1,CAMK1D,CAPN2,CAST,CBS/LOC102724560,CCBE1,CCDC12,CCN2,CD38,CD47,CDK6,CES1,CHFR,CITED2,CLDN1,CNN3,CNP,COL18A1,COL3A1,COL4A1,COL4A2,CORO1B,CPT1A,CSNK2A2,CUL1,CUL4A,CYLD,DAXX,DCTN2,DDX17,DGKZ,DHX9,DNAJB6,DOCK4,DPP4,EIF3A,ENPP1,EXTL2,F2R,F3,FAS,FGFR2,FLCN,FLNB,FLOT1,FMNL2,FOXO3,FOXP1,GAB1,GADD45A,GBF1,GCNT2,GGN…	179
Organismal Development,Organismal Injury and Abnormalities	abnormal morphology	Abnormal morphology of abdomen	6.15e-12	6.74e-10			ABCB11,ABCB4,ABCG2,AGL,AKAP11,ALPL,AQP11,AVPR1A,BCAR1,BCL2L11,BIK,BMAL1,BNIP3L,BSCL2,CBS/LOC102724560,CCBE1,CD38,CD47,CDK6,CES1,CITED2,COL18A1,COL3A1,CP,CREBBP,CYLD,DAPK1,DMTF1,EWSR1,F2R,FADS2,FAS,FBXL20,FGFR2,FGFRL1,FLCN,FOXO3,GADD45A,H6PD,IGF2R,JAK2,KDM3B,KLF13,KPNA1,LASP1,LMNA,MAP2K4,MCOLN1,MRAP,MYH10,NCOA1,NFE2L2,NFIX,NQO1,NR1H4,NR1I2,NUS1,PANK1,PCK1,PEMT,PHKG2,PPP3CA,PRKDC,PTPRF,RBMS1,RDH10,…	82
Neurological Disease,Organismal Injury and Abnormalities	cognitive impairment	Cognitive impairment	6.39e-12	6.95e-10		-1.195	ADK,ANK3,AP3B1,ASPA,ASXL2,ATP1A1,AVPR1A,BAIAP2,BRD4,BSCL2,CAMK2B,CBS/LOC102724560,CCN2,CD47,CLN8,CNP,COL18A1,COL4A1,COL4A2,CREBBP,CYP2U1,DDC,DPP4,FGFR2,FMO5,FOXO3,FOXP1,GCNT2,GTPBP2,HERC1,HRAS,KALRN,KDM3B,KMT5B,L2HGDH,LMNA,MACF1,MAP2K7,MED13L,MITF,MN1,NAMPT,NCOA1,NDST1,NEDD4L,NFIX,NQO2,NSUN2,NUS1,OPA1,OTUD6B,PEX7,PPP3CA,PTPRF,PUM1,RCAN1,RORA,SCAPER,SIN3A,SLC1A2,SLC20A2,SMARCE1,SPTBN1,SRPK2,ST3GAL…	84
Gene Expression	transcription	Transcription of RNA	9.13e-12	9.86e-10	Increased	4.048	AP3B1,APBB2,ASXL2,ATP8B1,AZI2,BCAS3,BMAL1,BRD4,BRD8,BTG1,CBX3,CCN2,CD38,CDK6,CHD6,CHURC1,CITED2,COL4A2,CREBBP,CUL4A,DAXX,DDX17,DHX9,DMAP1,DMTF1,DNAJB6,DVL1,ELK4,EWSR1,F2R,FGFR2,FLCN,FOXK1,FOXO3,FOXP1,GADD45A,GCLC,GNA12,GNA13,GTF2IRD1,GTF3C6,HBP1,HNRNPC,HNRNPD,HRAS,IFNAR2,IL4I1,IRF9,JAK2,JARID2,KAT2B,KDM3A,KLF10,KLF13,LMNA,LMO7,LPIN1,MAP2K3,MAP2K4,MAP2K5,MAP2K6,MAP2K7,MAP3K1,MBD2,MEF2A,MITF,MLLT10…	125
Gene Expression	transactivation	Transactivation of RNA	1.03e-11	1.11e-09	Increased	4.26	CAMK1D,CITED2,CREBBP,CUL1,DAXX,DHX9,DMTF1,DPP4,DTX4,DVL1,ELK4,EWSR1,FOXO3,GADD45A,GNA13,HBP1,HNRNPC,HRAS,IRF9,KAT2B,KLF13,MAP2K6,MITF,MN1,NAB1,NCOA1,NCOA2,NFE2L2,NFIX,NR1H4,NR1I2,NR2C2AP,NRIP1,OSBPL1A,PARD3,PIK3R1,PPP3CA,PRKDC,RIGI,RNF14,RORA,SBF2,SMAD3,STK11,SUMO3,TBL1XR1,TERT,UBTF,VAV2,WWTR1,YAF2,YY1	52
Cancer,Gastrointestinal Disease,Organismal Injury and Abnormalities	hepato-pancreato-biliary cancer	Hepato-pancreato-biliary cancer	1.12e-11	1.19e-09		-0.927	ABCB11,ABCB4,ABCC2,ABCG2,ABTB2,ACSL3,ADK,ADRM1,AGL,AHNAK,AKAP11,AKR1D1,ALCAM,ALKBH7,ALPL,ANK3,ANKLE2,AP1G1,ASAP2,ASB13,ATP11A,ATP1A1,B3GALT1,BAIAP2,BCAR1,BCAR3,BCAS3,BCL2L11,BDH1,BMAL1,BMP2K,BRD4,BRD8,C1orf198,CAMK1D,CAMK2B,CAPN2,CAST,CBS/LOC102724560,CBX3,CCDC12,CCN2,CD38,CD47,CDK6,CES1,CHD6,CHURC1,CLK2,CMPK2,COL14A1,COL18A1,COL4A1,COL4A2,CP,CPEB2,CPT1A,CREBBP,CRYBG3,CSNK2A2,CUL2,DAPK1,DAXX,DCTN…	317
Lipid Metabolism,Molecular Transport,Small Molecule Biochemistry	quantity	Quantity of steroid	1.3e-11	1.38e-09		0.691	ABCB11,ABCB4,ABCC2,ATP1A1,ATP8B1,AVPR1A,BMAL1,BSCL2,CBS/LOC102724560,CES1,DPP4,FAS,FLOT1,FMO5,FOXO3,GCK,GPD2,GRK5,GTF2IRD1,H6PD,IRS1,JAK2,KDM3A,KDM3B,KPNA1,LMNA,MRAP,NAMPT,NCOA1,NEDD4L,NEU1,NFE2L2,NR1H4,NR1I2,NSUN2,OSBPL1A,PEMT,PIK3R1,POR,PPP3CA,QKI,RBMS1,RCAN1,RORA,SAR1B,SLC1A2,SLC22A5,SLC4A4,SMAD3,ST3GAL5,STARD4,VAV2,VCAM1,VNN1,WWTR1	55
Developmental Disorder,Organismal Injury and Abnormalities,Organismal Survival	organismal death	Death of embryo	1.43e-11	1.5e-09	Decreased	-7.232	AP1G1,BCL2L11,CAPN2,CAST,CITED2,COL4A1,COL4A2,CPT1A,CREBBP,CUL1,DAXX,DCTN1,DDAH1,DHX9,DMAP1,DNAJB6,DNASE2,EEF1E1,EXT2,F2R,F3,FGFR2,FLCN,FLNB,GCLC,GNA12,GNA13,HNRNPC,JAK2,KAT2B,MAP2K4,MAP2K5,MAP2K7,MARK3,METAP2,MPI,NCOA1,NFE2L2,NUS1,OPA1,PANK1,PAXX,PITPNB,PKNOX1,PLCG1,POR,PPP1R12A,PRKDC,PTBP1,RIGI,RIPK1,S1PR1,SIN3A,SMAD3,STK11,TJP2,UBE2L3,UBE4B,UBTF,VCAM1,WNT5B,YY1	62
Cancer,Organismal Injury and Abnormalities	cancer	Cancer of cells	1.51e-11	1.57e-09		1.817	ABCB11,ABCB4,ABCG2,ABHD6,ABTB2,ACSL3,ADCY9,ADRM1,AFG3L2,AGL,AHNAK,AKAP11,AKR1D1,ALCAM,ALPL,ANK3,ANKLE2,ANXA11,AP1G1,AP3B1,ASAP2,ASB13,ASXL2,ATP11A,ATP1A1,AVPR1A,BCAR1,BCAR3,BCL2L11,BNIP3L,BRD4,BRD8,BTG1,C11orf24,C1orf174,C1orf198,CAMK2B,CAPN2,CAST,CCN2,CD38,CD47,CDK6,CES1,CHD6,CHFR,CITED2,CMPK2,CNP,COL14A1,COL18A1,COL3A1,COL4A1,COL4A2,CORO1B,CPEB2,CPSF7,CPT1A,CREBBP,CSNK2A2,CUL1,CUL2,CUL4A,CYLD,D…	296
Cancer,Organismal Injury and Abnormalities,Reproductive System Disease	endometrial cancer	Endometrial cancer	1.62e-11	1.67e-09			ABCB11,ABCB4,ABCC2,ABCG2,ABHD4,ABHD6,ABTB2,ACSL3,ADCY9,ADPRH,AFG3L2,AHNAK,AKAP11,AKR1D1,ANK3,ANKLE2,ANKRD28,ANXA11,AP1G1,AP3B1,ASB7,ASPA,ASXL2,ATP11A,ATP8B1,AVPR1A,BAIAP2,BCAR1,BIK,BMP2K,BNIP3L,BRD8,BSCL2,C1orf174,CAMK2B,CAPN2,CAST,CBS/LOC102724560,CBX3,CD38,CDK6,CES1,CHCHD3,CHD6,COL14A1,COL18A1,COL3A1,COL4A2,CP,CREBBP,CRYBG3,CUL1,CUL2,DAPK1,DCTN1,DGKZ,DHX9,DIPK2A,DNAJB6,DOCK4,DPP4,DPP9,ECPAS,EIF…	247
Cancer,Organismal Injury and Abnormalities	endometrioid carcinoma	Endometrioid carcinoma	1.92e-11	1.96e-09			ABCB11,ABCB4,ABCC2,ABCG2,ABHD4,ABHD6,ABTB2,ACSL3,ADCY9,ADPRH,AFG3L2,AGL,AHNAK,AKAP11,AKR1D1,ANK3,ANKLE2,ANKRD28,ANXA11,AP1G1,AP3B1,ASB7,ASPA,ASXL2,ATP11A,ATP1A1,ATP8B1,AVPR1A,BAIAP2,BCAR1,BDH1,BMP2K,BNIP3L,BRD8,BSCL2,C1orf174,CAMK2B,CAPN2,CAST,CBS/LOC102724560,CBX3,CD38,CD47,CES1,CHCHD3,CHD6,COL14A1,COL18A1,COL4A2,CP,CREBBP,CRYBG3,CUL1,CUL2,DAPK1,DGKZ,DHX9,DIPK2A,DNAJB6,DOCK4,DPP4,DPP9,EIF4A2,ELO…	245
Cancer,Organismal Injury and Abnormalities,Reproductive System Disease	uterine tumor	Uterine tumor	3.24e-11	3.25e-09			ABCB11,ABCB4,ABCC2,ABCG2,ABHD4,ABHD6,ABTB2,ACSL3,ADCY9,ADPRH,AFG3L2,AHNAK,AKAP11,AKR1D1,ANK3,ANKLE2,ANKRD28,ANXA11,AP1G1,AP3B1,ASB7,ASPA,ASXL2,ATP11A,ATP8B1,AVPR1A,BAIAP2,BCAR1,BDH1,BIK,BMP2K,BNIP3L,BRD8,BSCL2,C1orf174,CAMK2B,CAPN2,CAST,CBS/LOC102724560,CBX3,CD38,CDK6,CES1,CHCHD3,CHD6,CNP,COL14A1,COL18A1,COL3A1,COL4A2,CP,CPT1A,CREBBP,CRYBG3,CUL1,CUL2,DAPK1,DAXX,DCTN1,DGKZ,DHX9,DIPK2A,DNAJB6,DOCK4…	264
Cancer,Organismal Injury and Abnormalities,Reproductive System Disease	endometrioid endometrial adenocarcinoma	Endometrioid endometrial adenocarcinoma	3.24e-11	3.25e-09			ABCB11,ABCB4,ABCC2,ABCG2,ABHD4,ABHD6,ABTB2,ACSL3,ADCY9,ADPRH,AFG3L2,AHNAK,AKAP11,AKR1D1,ANK3,ANKLE2,ANKRD28,ANXA11,AP1G1,AP3B1,ASB7,ASPA,ASXL2,ATP11A,ATP8B1,AVPR1A,BAIAP2,BCAR1,BMP2K,BNIP3L,BRD8,BSCL2,C1orf174,CAMK2B,CAPN2,CAST,CBS/LOC102724560,CBX3,CD38,CES1,CHCHD3,CHD6,COL14A1,COL18A1,COL4A2,CP,CREBBP,CRYBG3,CUL1,CUL2,DAPK1,DGKZ,DHX9,DIPK2A,DNAJB6,DOCK4,DPP4,DPP9,EIF4A2,ELOVL5,EXOC4,EXOC6,F2R,F…	226
Organismal Injury and Abnormalities,Reproductive System Disease	abnormality of endometrium	Abnormality of endometrium	3.25e-11	3.25e-09			ABCB11,ABCB4,ABCC2,ABCG2,ABHD4,ABHD6,ABTB2,ACSL3,ADCY9,ADPRH,AFG3L2,AHNAK,AKAP11,AKR1D1,ANK3,ANKLE2,ANKRD28,ANXA11,AP1G1,AP3B1,ASB7,ASPA,ASXL2,ATP11A,ATP8B1,AVPR1A,BAIAP2,BCAR1,BCAR3,BIK,BMP2K,BNIP3L,BRD8,BSCL2,C1orf174,CAMK2B,CAPN2,CAST,CBS/LOC102724560,CBX3,CD38,CDK6,CES1,CHCHD3,CHD6,COL14A1,COL18A1,COL3A1,COL4A2,CP,CREBBP,CRYBG3,CUL1,CUL2,DAPK1,DCTN1,DGKZ,DHX9,DIPK2A,DNAJB6,DOCK4,DPP4,DPP9,ECP…	252
Cancer,Organismal Injury and Abnormalities,Reproductive System Disease	endometrial carcinoma	Endometrial carcinoma	3.39e-11	3.37e-09			ABCB11,ABCB4,ABCC2,ABCG2,ABHD4,ABHD6,ABTB2,ACSL3,ADCY9,ADPRH,AFG3L2,AHNAK,AKAP11,AKR1D1,ANK3,ANKLE2,ANKRD28,ANXA11,AP1G1,AP3B1,ASB7,ASPA,ASXL2,ATP11A,ATP8B1,AVPR1A,BAIAP2,BCAR1,BMP2K,BNIP3L,BRD8,BSCL2,C1orf174,CAMK2B,CAPN2,CAST,CBS/LOC102724560,CBX3,CD38,CDK6,CES1,CHCHD3,CHD6,COL14A1,COL18A1,COL4A2,CP,CREBBP,CRYBG3,CUL1,CUL2,DAPK1,DGKZ,DHX9,DIPK2A,DNAJB6,DOCK4,DPP4,DPP9,EIF4A2,ELOVL5,EXOC4,EXOC6,…	230
Cellular Movement	migration	Migration of cells	5.5e-11	5.42e-09	Increased	5.167	ABCB4,ABHD6,AHNAK,AKAP11,ALCAM,ANKRD28,APBB2,ASAP2,ASB13,BCAR1,BCAR3,BCAS3,BRD4,CAMK1D,CAPN2,CAST,CBS/LOC102724560,CCBE1,CCDC12,CCN2,CD38,CD47,CDK6,CES1,CITED2,CLDN1,CNN3,CNP,COL18A1,COL3A1,COL4A1,COL4A2,CORO1B,CPT1A,CUL1,CUL4A,CYLD,DCTN2,DDX17,DGKZ,DHX9,DNAJB6,DOCK4,DPP4,ENPP1,F2R,F3,FAS,FGFR2,FLCN,FLNB,FLOT1,FMNL2,FOXO3,FOXP1,GAB1,GADD45A,GBF1,GCNT2,GGNBP2,GLRX,GNA12,GNA13,GNG12,GSDMD,HBP1,HRAS…	163
Cellular Function and Maintenance	homeostasis	Cellular homeostasis	5.71e-11	5.59e-09	Increased	4.522	ABCC2,ABCG2,ALKBH7,ALPL,AP3B1,ATP1A1,ATP6V1G1,AVPR1A,BAIAP2,BCL2L11,BIK,BMAL1,BNIP3L,BSCL2,CAST,CBS/LOC102724560,CD38,CD47,CDK6,CLDN1,CNP,COL4A1,COL4A2,CP,CPT1A,CREBBP,CUL4A,CYLD,DAPK1,DCTN1,DGKZ,DNASE2,ELK4,ENPP1,EXOC4,F2R,F3,FAS,FBXL20,FGFR2,FLCN,FMO5,FOXK1,FOXO3,FOXP1,GAB1,GCK,GNA12,GNA13,GPD2,GSDMD,HERC1,HPS1,HRAS,IFNAR2,IGF2R,IL4I1,IRS1,JAK2,KITLG,KLF10,LPIN1,MAP2K4,MAP2K7,MBD2,MCOLN1,MITF,N…	130
Cancer,Organismal Injury and Abnormalities,Reproductive System Disease	adenocarcinoma	Endometrial adenocarcinoma	6.27e-11	6.06e-09			ABCB11,ABCB4,ABCC2,ABCG2,ABHD4,ABHD6,ABTB2,ACSL3,ADCY9,ADPRH,AFG3L2,AHNAK,AKAP11,AKR1D1,ANK3,ANKLE2,ANKRD28,ANXA11,AP1G1,AP3B1,ASB7,ASPA,ASXL2,ATP11A,ATP8B1,AVPR1A,BAIAP2,BCAR1,BMP2K,BNIP3L,BRD8,BSCL2,C1orf174,CAMK2B,CAPN2,CAST,CBS/LOC102724560,CBX3,CD38,CES1,CHCHD3,CHD6,COL14A1,COL18A1,COL4A2,CP,CREBBP,CRYBG3,CUL1,CUL2,DAPK1,DGKZ,DHX9,DIPK2A,DNAJB6,DOCK4,DPP4,DPP9,EIF4A2,ELOVL5,EXOC4,EXOC6,F2R,F…	228
Cancer,Organismal Injury and Abnormalities	cancer of head	Cancer of head	6.27e-11	6.06e-09			ABCB11,ABCB4,ABCG2,ADCY9,ADPRH,AHNAK,AKAP11,ALKBH7,ALPL,ANK3,ANKRD28,ANXA11,ARF3,ATL2,ATP11A,AVPR1A,BCAR1,BRD4,BRD8,CAMK1D,CAST,CCN2,CDK6,CHD6,CITED2,COL14A1,COL3A1,COL4A1,COL4A2,CPT1A,CREBBP,CRYBG3,CYLD,DCTN1,DHX9,DIPK2A,DNAJC22,DPP4,DPP9,ECPAS,EIF3A,EIPR1,ENPP1,EPS8L2,EWSR1,EXOC4,FADS2,FBXL17,FBXO3,FGFR2,FHAD1,FLCN,FLNB,FMNL2,FMO5,FOXO3,GBF1,GNA12,GNA13,GPD2,GRK5,GTDC1,GTPBP2,HAPSTR1,HERC1,HNRN…	198
Gene Expression	transcription	Transcription of DNA	6.33e-11	6.08e-09	Increased	3.472	AP3B1,APBB2,ASXL2,ATP8B1,BCAS3,BMAL1,BRD4,BRD8,CBX3,CD38,CDK6,CHD6,CHURC1,CITED2,COL4A2,CREBBP,DAXX,DDX17,DHX9,DMAP1,DMTF1,DNAJB6,DVL1,ELK4,F2R,FGFR2,FLCN,FOXK1,FOXO3,FOXP1,GADD45A,GCLC,GTF2IRD1,GTF3C6,HBP1,HNRNPD,HRAS,IFNAR2,IL4I1,IRF9,JAK2,JARID2,KAT2B,KDM3A,KLF10,KLF13,LMO7,LPIN1,MAP2K3,MAP2K5,MAP2K7,MAP3K1,MBD2,MEF2A,MITF,MLLT10,NAB1,NAMPT,NCOA1,NCOA2,NFE2L2,NFIX,NR1D2,NR1H4,NR1I2,NRIP1,PER3,…	108
Cancer,Dermatological Diseases and Conditions,Organismal Injury and Abnormalities	cutaneous melanoma cancer	Cutaneous melanoma	6.99e-11	6.65e-09			AACS,ABCB11,ABCB4,ABCC2,ABCG2,ABHD4,ABHD6,ABTB2,ACSL3,ADCY9,ADK,ADRM1,AGL,AHNAK,AKAP11,AKR1D1,ALCAM,ALPL,ANK3,ANKLE2,ANKRD28,AP1G1,AP3B1,APBB2,ASAP2,ASB13,ASXL2,ATL2,ATP11A,ATP1A1,ATP8B1,AZI2,B3GALT1,BCAR1,BCAR3,BCAS3,BIK,BMP2K,BRD4,BRD8,C11orf24,C1orf198,CAMK1D,CAMK2B,CAST,CCBE1,CCN2,CD38,CD47,CES1,CHCHD3,CHD6,CHURC1,CLDN1,CLK2,CMPK2,COL14A1,COL18A1,COL3A1,COL4A1,COL4A2,CP,CPEB2,CPSF7,CPT1A,CREB…	363
Immunological Disease,Inflammatory Disease,Organismal Injury and Abnormalities	immune mediated inflammatory disease	Immune mediated inflammatory disease	7.04e-11	6.65e-09		-1.294	ABCB4,ACSL3,AHNAK,AKR1D1,ALPL,ASB13,BCAR1,BCL2L11,BIK,BNIP3L,BSCL2,CAMK2B,CCN2,CD47,CDK6,CES1,CLDN1,CMPK2,CNN3,COL3A1,COL4A1,COL4A2,CPT1A,CREBBP,CYLD,DAPK1,DAXX,DNASE2,DPP4,ECHDC3,EEF1E1,EWSR1,FADS2,FAS,FGFR2,FLOT1,FOXO3,FOXP1,GAB1,GADD45A,GSDMD,HPS1,IFNAR2,IRF9,JAK2,KLF13,LASP1,LPP,MACF1,MAGI1,MAP2K3,MAP2K6,MBD2,MKKS,NAB1,NAMPT,NCOA2,NET1,NFE2L2,NQO1,NR1H4,NUDCD2,OPA1,OSBPL1A,PARP12,PDP2,PHF20,P…	110
Cancer,Organismal Injury and Abnormalities,Reproductive System Disease	carcinoma	Breast carcinoma	7.48e-11	7.02e-09			ABCB4,ABCC2,ABCG2,ADPRH,AHNAK,ANKLE2,ANXA11,AP3B1,ARF3,ASXL2,ATP1A1,ATP8B1,BAIAP2,BCAR1,BCAR3,BRD4,BSCL2,C1orf198,CAPN2,CAST,CBS/LOC102724560,CDK6,CES1,CHCHD3,COL14A1,COL4A1,COL4A2,CPT1A,CREBBP,CRYBG3,CSNK2A2,CUL2,CYLD,CYP2U1,DAPK1,DAXX,DGKZ,DHX9,DNAJB6,DOCK4,DPP4,DTX4,DUSP16,ECPAS,EIF3A,EIF4A2,ELK4,EXOC4,EXOC6,EXT2,FADS2,FAM107B,FGFR2,FLNB,FMNL2,FOXO3,FOXP1,GCK,GLE1,GTF2IRD1,GUK1,HERC1,HRAS,IGF2…	161
Cancer,Organismal Injury and Abnormalities,Reproductive System Disease	uterine cancer	Uterine cancer	8.34e-11	7.78e-09			ABCB11,ABCB4,ABCC2,ABCG2,ABHD4,ABHD6,ABTB2,ACSL3,ADCY9,ADPRH,AFG3L2,AHNAK,AKAP11,AKR1D1,ANK3,ANKLE2,ANKRD28,ANXA11,AP1G1,AP3B1,ASB7,ASPA,ASXL2,ATP11A,ATP8B1,AVPR1A,BAIAP2,BCAR1,BIK,BMP2K,BNIP3L,BRD8,BSCL2,C1orf174,CAMK2B,CAPN2,CAST,CBS/LOC102724560,CBX3,CD38,CDK6,CES1,CHCHD3,CHD6,COL14A1,COL18A1,COL3A1,COL4A2,CP,CPT1A,CREBBP,CRYBG3,CUL1,CUL2,DAPK1,DAXX,DCTN1,DGKZ,DHX9,DIPK2A,DNAJB6,DOCK4,DPP4,DPP…	257
Cardiovascular System Development and Function	development	Development of vasculature	9.48e-11	8.78e-09	Increased	3.701	ABCB4,ALCAM,BCAS3,BMAL1,BTG1,CAPN2,CBS/LOC102724560,CCBE1,CCN2,CD47,CDK6,CITED2,COL18A1,COL3A1,COL4A1,COL4A2,CREBBP,CYLD,DDAH1,EIF3A,ENPP1,F2R,F3,FAS,FGFR2,FGFRL1,FLNB,FOXO3,GAB1,GADD45A,GLRX,GNA13,GSDMD,HRAS,IGF2R,IRS1,JAK2,KITLG,KLF10,LMNA,MAP2K3,MAP2K5,MAP2K6,METAP2,mir-1301,MPI,MYH10,NCOA1,NCOA2,NDST1,NEU1,NFE2L2,NQO1,NQO2,NUS1,OXR1,PDGFC,PIGF,PIK3R1,PKNOX1,PLCG1,PLXNA2,PLXNB2,POR,PPM1A,PPP3R…	94
Cellular Development,Cellular Growth and Proliferation,Hematological System Development and Function,Hematopoiesis,Lymphoid Tissue Structure and Development,Tissue Development	leukopoiesis	Leukopoiesis	1.11e-10	1.02e-08	Increased	2.639	AP3B1,ASXL2,AVPR1A,AZI2,BCL2L11,BIK,BMAL1,CAST,CBS/LOC102724560,CD38,CD47,CDK6,CITED2,CPT1A,CREBBP,CUL4A,CYLD,DGKZ,DMTF1,DNASE2,DPP4,ELK4,ENPP1,F2R,FAS,FOXO3,FOXP1,GADD45A,GMPR2,HRAS,IFNAR2,IGF2R,IL4I1,IRF9,IRS1,JAK2,KITLG,KLF10,MAP2K4,MBD2,MITF,NAB1,NFE2L2,NFIX,NQO2,NR1I2,PCK1,PDP2,PIK3AP1,PIK3R1,PKNOX1,PLCG1,PPP3CA,PPP3R1,PRKDC,PTPN12,RASA3,RFFL,RIGI,RIPK1,RORA,RPL22,RSAD2,S1PR1,SIN3B,SMAD3,SMA…	75
Molecular Transport	transport	Transport of molecule	1.12e-10	1.03e-08	Increased	4	ABCB11,ABCB4,ABCC2,ABCG2,ACSL3,ANK3,AP1G1,AP3B1,AQP11,ARF3,ATP11A,ATP1A1,ATP6V0B,ATP6V1G1,ATP8B1,AVPR1A,BCL2L11,BMAL1,CAMK2B,CES1,CITED2,CLN8,CNP,CP,CPT1A,DCTN1,DDC,DGKZ,DMAP1,DUSP16,DVL1,ENPP1,EXOC4,F2R,FAS,FOXO3,GAB1,GBF1,GCK,GLE1,GNA13,GSDMD,GUK1,HBP1,HNRNPD,HPS1,HRAS,IRS1,JAK2,KALRN,LASP1,LMNA,MAP2K3,MAP2K6,MCOLN1,MEF2A,NDST1,NEDD4L,NFE2L2,NR1H4,NR1I2,OGA,OSBPL1A,PEMT,PEX7,PHKG2,PID1,PIK3R1,P…	116
Developmental Disorder,Neurological Disease,Organismal Injury and Abnormalities	mental retardation	Mental retardation	1.57e-10	1.42e-08			ADK,ANK3,AP3B1,ASPA,ASXL2,ATP1A1,BRD4,CAMK2B,CBS/LOC102724560,CCN2,CLN8,CNP,COL18A1,CREBBP,FGFR2,FMO5,FOXP1,GCNT2,GTPBP2,HERC1,HRAS,KDM3B,KMT5B,L2HGDH,LMNA,MACF1,MED13L,MITF,MN1,NDST1,NEDD4L,NFIX,NSUN2,NUS1,OPA1,OTUD6B,PEX7,PPP3CA,PUM1,RORA,SCAPER,SIN3A,SLC1A2,SMARCE1,SPTBN1,ST3GAL5,STK11,SYNE1,SYT1,TAOK1,TBL1XR1,TECPR2,TNRC6B,TRIO,TRMT1,TSHZ1,TUBB,UGDH,WDR26,WDR37,WDR81,WIPI2,YY1,ZKSCAN1,ZMYND8	65
Organismal Injury and Abnormalities	non-malignant disorder	Non-malignant disorder	1.62e-10	1.46e-08		-1.886	ABCB11,ABCG2,ADK,AHNAK,ALCAM,ANK3,ANKLE2,ATP1A1,ATP8B1,AVPR1A,BCAR3,BCL2L11,BDH1,CAMK2B,CAPN2,CAST,CBS/LOC102724560,CCBE1,CCN2,CHD6,CITED2,CNP,COL14A1,COL18A1,COL3A1,COL4A1,COL4A2,CREBBP,CSNK2A2,CYLD,DAPK1,DAXX,DDX17,DMAP1,DMTF1,DVL1,ENPP1,F3,FAS,FGFR2,FGFRL1,FLCN,FMNL2,FMO1,FMO2,FMO5,FOXO3,GADD45A,GLRX,GSDMD,GSTA3,GTF2IRD1,HERC1,HRAS,IFNAR2,JAK2,JPH1,KDM3B,KITLG,KLF10,LRIG1,MAP2K4,MAP2K7,MAP3K1,…	139
Organismal Development	size	Size of body	1.83e-10	1.64e-08	Increased	7.871	ABCB11,AFG3L2,AHNAK,AKAP11,ALPL,AP1G1,APBB2,AQP11,ASPA,BCL2L11,BIK,BMAL1,BNIP3L,BSCL2,CAMK2B,CBS/LOC102724560,CDK6,COL3A1,CPEB2,CREBBP,CYLD,DMTF1,DNAJC5,DNASE2,DPP4,F3,FADS2,FBXL20,FGFR2,FGFRL1,FMO5,FOXK1,GCK,GPD2,GTF2IRD1,H6PD,HNRNPD,IGF2R,IRS1,KALRN,KDM3B,KMT5B,LASP1,LMNA,LMO7,MARK3,MCOLN1,MKKS,MYH10,NAB1,NCOA2,NFIX,NQO1,NR1H4,PANK1,PCK1,PIK3R1,PPP3CA,PUM1,RCAN1,RIPK1,SCARB2,SLC2A9,SLC4A4,SMAD3…	71
Cellular Assembly and Organization,Cellular Function and Maintenance	organization	Microtubule dynamics	2.07e-10	1.84e-08	Increased	4.832	AFG3L2,AHNAK,AKAP11,ALCAM,ANK3,ASB7,ATP8B1,BAIAP2,BCAR1,BCAR3,BCAS3,BMP2K,C21orf91,CAMK1D,CAMK2B,CAPN2,CAST,CCN2,CD38,CD47,CNP,CORO1B,CREBBP,CSNK2A2,CYLD,DAPK1,DCTN1,DDAH1,DOCK4,DRAXIN,DVL1,EPS8L2,EXOC4,F2R,F3,FAS,FGFR2,FLOT1,GAB1,GBF1,GNA12,GNA13,GRK5,HERC1,HRAS,JAK2,KALRN,KAT2B,KIFC3,KITLG,KPNA1,LASP1,MACF1,MAP2K4,MAP3K1,MEF2A,MKKS,MYH10,NEDD4L,NET1,NEU1,NFE2L2,NQO1,ODAD3,OPA1,PARD3,PIK3R1,PLXN…	106
Developmental Disorder,Neurological Disease,Organismal Injury and Abnormalities	congenital neurological disorder	Congenital neurological disorder	2.43e-10	2.15e-08	Decreased	-3.543	AHNAK,ALPL,APBB2,ASPA,ASXL2,CBS/LOC102724560,CCN2,CITED2,CLN8,CNN3,COL18A1,COL3A1,COL4A1,COL4A2,CP,CREBBP,DDC,DNAJC5,DRAXIN,DVL1,EXOC4,F2R,FAS,FGFR2,GADD45A,GLE1,HERC1,HRAS,KDM3B,KMT5B,LMNA,MACF1,MCOLN1,MED13L,MITF,MKKS,MN1,MTHFD1L,MYH10,NEDD4L,NEU1,NFIX,NR1I2,NSUN2,OPA1,OTUD6B,PARD3,PDGFC,PEX7,PLXNA2,PLXNB2,POR,PPP3CA,PTPRF,RAD21,RFX4,SCO2,SIN3A,SLC10A1,SLC1A2,SMAD3,SMARCE1,SOD2,SPOP,STK11,TERT,…	77
Cancer,Gastrointestinal Disease,Hepatic System Disease,Organismal Injury and Abnormalities	hepatobiliary system cancer	Hepatobiliary system cancer	2.44e-10	2.15e-08		-1.08	ABCB11,ABCB4,ABCC2,ABCG2,ACSL3,ADK,ADRM1,AHNAK,AKAP11,AKR1D1,ALCAM,ALKBH7,ALPL,ANK3,ANKLE2,AP1G1,ASAP2,ASB13,ATP11A,ATP1A1,B3GALT1,BCAR1,BCAS3,BCL2L11,BDH1,BMAL1,BRD4,BRD8,C1orf198,CAMK1D,CAMK2B,CAPN2,CAST,CBS/LOC102724560,CBX3,CCDC12,CCN2,CD38,CD47,CDK6,CES1,CHD6,CHURC1,CLK2,COL18A1,COL4A1,COL4A2,CP,CPEB2,CPT1A,CREBBP,CRYBG3,CSNK2A2,CUL2,DAXX,DCTN4,DDAH1,DDC,DDX17,DDX46,DHX9,DIPK2A,DNASE2,DOCK4,…	269
Metabolic Disease,Organismal Injury and Abnormalities	metabolism	Abnormal metabolism	2.48e-10	2.17e-08		-1.811	ABCB4,ABHD4,BMAL1,BSCL2,CCN2,CD38,CD47,CES1,CPT1A,CYLD,DDAH1,DPP4,FGFR2,FOXO3,GCK,H6PD,HRAS,IRS1,KDM3A,LMNA,LPIN1,MARK3,NCOA1,NFE2L2,NQO1,NQO2,NR1H4,PANK1,PCK1,PIK3R1,POR,PPP3CA,PPP3R1,RIPK1,RORA,SAR1B,SCARB2,SLC22A5,SOD2,ST3GAL5,TMBIM1,TNFRSF19,UBE4B	43
Cancer,Gastrointestinal Disease,Organismal Injury and Abnormalities	hepatobiliary neoplasm	Hepatobiliary neoplasm	2.51e-10	2.18e-08		-1.187	ABCB11,ABCB4,ABCC2,ABCG2,ACSL3,ADK,ADPRH,ADRM1,AHNAK,AKAP11,AKR1D1,ALCAM,ALKBH7,ALPL,ANK3,ANKLE2,AP1G1,ASAP2,ASB13,ATL2,ATP11A,ATP1A1,B3GALT1,BCAR1,BCAS3,BCL2L11,BDH1,BMAL1,BRD4,BRD8,C1orf198,CAMK1D,CAMK2B,CAPN2,CAST,CBS/LOC102724560,CBX3,CCDC12,CCN2,CD38,CD47,CDK6,CES1,CHD6,CHURC1,CLK2,COL18A1,COL4A1,COL4A2,CP,CPEB2,CPT1A,CREBBP,CRYBG3,CSNK2A2,CUL1,CUL2,DAXX,DCTN1,DCTN4,DDAH1,DDC,DDX17,DDX46,DHX…	294
Hereditary Disorder,Neurological Disease,Organismal Injury and Abnormalities	familial encephalopathy	Familial encephalopathy	3.1e-10	2.68e-08			ADK,AFG3L2,ANK3,ANXA11,ASPA,ASXL2,ATP1A1,BAIAP2,BRD4,BSCL2,CAMK2B,CCN2,CD38,CNP,COL18A1,COL3A1,COL4A1,COL4A2,CORO1B,CP,CREBBP,CYLD,CYP2U1,DCTN1,DNAJB6,ELOVL5,EXT2,F3,FAS,FGFR2,FOXO3,FOXP1,GADD45A,GCK,GPD2,GRK5,GTPBP2,HBP1,HERC1,HRAS,JAK2,KDM3A,KDM3B,KMT5B,L2HGDH,LMNA,LMO7,LPP,MACF1,MAP2K4,MCOLN1,MED13L,MKKS,MN1,MYO1B,NAP1L5,NARS2,NDST1,NEDD4L,NFIX,NHLRC2,NR1I2,NSUN2,NUS1,OPA1,OTUD6B,OXR1,PARP12,P…	121
Organismal Development,Organismal Injury and Abnormalities	abnormal morphology	Abnormal morphology of thoracic cavity	3.52e-10	3.01e-08			ADK,ALPL,ANK3,BCAR1,BCAS3,BSCL2,CAPN2,CAST,CCN2,CDK6,CITED2,COL18A1,COL3A1,CPT1A,CREBBP,CYLD,DMTF1,DNASE2,DVL1,F2R,F3,FADS2,FGFR2,FGFRL1,FOXO3,GNA13,GRK5,HRAS,IGF2R,IRF9,IRS1,JARID2,KMT5B,LASP1,LMNA,MAP2K3,MAP2K4,MAP2K5,MAP2K6,MAP2K7,MAP3K1,MCOLN1,MEF2A,MYH10,NAB1,NCOA2,NDST1,NEDD4L,NFE2L2,PARD3,PDE9A,PDGFC,PIK3R1,POR,PPP3CA,PPP3R1,PRKDC,RAPGEF5,RCAN1,RDH10,RIPK1,SCO2,SLC22A5,SLC39A8,SMAD3,SOD2,S…	77
Cancer,Organismal Injury and Abnormalities,Reproductive System Disease	malignant neoplasm of male genital organ	Malignant neoplasm of male genital organ	3.67e-10	3.13e-08			ABCB4,ABCG2,ACSL3,ADCY9,ADRM1,AHNAK,AKAP11,ALPL,ANK3,ANXA11,AP1G1,AP3B1,ASAP2,ASPG,ASXL2,ATP11A,ATP1A1,ATP8B1,B3GALT1,BCAR3,BCAS3,BCL2L11,BDH1,BMP2K,BNIP3L,BRD8,BSCL2,C11orf24,CAMK2B,CBS/LOC102724560,CBX3,CDK6,CHD6,CHFR,CNP,COL14A1,COL18A1,COL3A1,COL4A1,COL4A2,CPSF7,CPT1A,CREBBP,CRYBG3,CUL1,CUL2,DCTN1,DDX17,DGKZ,DHX9,DOCK4,DTX4,DUSP16,ECPAS,EIF3A,ELK4,EPS8L2,EWSR1,EXOC4,FAM89A,FAS,FBXL17,FBXL20,F…	211
Cancer,Organismal Injury and Abnormalities,Reproductive System Disease	prostatic carcinoma	Prostatic carcinoma	4.19e-10	3.55e-08			ABCB4,ABCG2,ACSL3,ADCY9,AHNAK,AKAP11,ANK3,ANXA11,AP1G1,ASAP2,ASPG,ASXL2,ATP11A,ATP1A1,ATP8B1,BCAR3,BCAS3,BCL2L11,BDH1,BMP2K,BNIP3L,BRD8,BSCL2,C11orf24,CAMK2B,CBS/LOC102724560,CBX3,CDK6,CHD6,CHFR,CNP,COL14A1,COL18A1,COL3A1,COL4A1,COL4A2,CPT1A,CREBBP,CRYBG3,CUL1,CUL2,DCTN1,DDX17,DGKZ,DOCK4,DTX4,DUSP16,ECPAS,EIF3A,EPS8L2,EWSR1,EXOC4,FAM89A,FBXL17,FBXL20,FGFR2,FGFRL1,FHAD1,FLCN,FLNB,FOXK1,GBF1,GCK,GP…	186
Developmental Disorder,Hereditary Disorder,Neurological Disease,Organismal Injury and Abnormalities	autosomal dominant mental retardation	Autosomal dominant mental retardation	4.59e-10	3.86e-08			ASXL2,ATP1A1,BRD4,CAMK2B,CCN2,CREBBP,FOXP1,KDM3B,KMT5B,LMNA,MACF1,MED13L,MN1,NUS1,PPP3CA,RORA,SIN3A,SMARCE1,SPTBN1,TAOK1,TBL1XR1,TECPR2,TNRC6B,TRIO,TUBB,WDR26	26
Cancer,Organismal Injury and Abnormalities,Reproductive System Disease	uterine carcinoma	Uterine carcinoma	5.46e-10	4.55e-08			ABCB11,ABCB4,ABCC2,ABCG2,ABHD4,ABHD6,ABTB2,ACSL3,ADCY9,ADPRH,AFG3L2,AHNAK,AKAP11,AKR1D1,ANK3,ANKLE2,ANKRD28,ANXA11,AP1G1,AP3B1,ASB7,ASPA,ASXL2,ATP11A,ATP8B1,AVPR1A,BAIAP2,BCAR1,BIK,BMP2K,BNIP3L,BRD8,BSCL2,C1orf174,CAMK2B,CAPN2,CAST,CBS/LOC102724560,CBX3,CD38,CDK6,CES1,CHCHD3,CHD6,COL14A1,COL18A1,COL3A1,COL4A2,CP,CPT1A,CREBBP,CRYBG3,CUL1,CUL2,DAPK1,DGKZ,DHX9,DIPK2A,DNAJB6,DOCK4,DPP4,DPP9,EIF4A2,EL…	239
Cancer,Organismal Injury and Abnormalities	advanced malignant tumor	Advanced malignant tumor	5.47e-10	4.55e-08	Increased	2.663	ALCAM,ALPL,ANK3,ARF3,ASB13,ASXL2,ATP8B1,BCAR1,BCL2L11,BTG1,CAPN2,CBS/LOC102724560,CCN2,CD47,CDK6,COL18A1,COL4A1,COL4A2,CPEB2,CREBBP,CUL4A,DAPK1,DAXX,DGKZ,DNAJB6,DOCK4,DPP4,ELK4,ELOVL5,F2R,F3,FAS,FGFR2,FLCN,FOXO3,FOXP1,GADD45A,GLRX,GNA12,HRAS,IFNAR2,IRS1,JAK2,JARID2,KAT2B,KDM3A,LMNA,LRIG1,MAGI1,MAP2K3,MAP2K4,MAP3K1,MBD2,MCOLN1,MEF2A,MITF,MSH3,MSI2,MYO1B,NADK,NFE2L2,NQO1,PARD3,PIK3R1,PLPP1,POLE4,PO…	102
Cell Death and Survival,Organismal Injury and Abnormalities,Renal and Urological Disease	cell death	Cell death of kidney cells	5.54e-10	4.58e-08	Increased	3.124	ABCG2,AKAP11,AQP11,ATP1A1,BCL2L11,BIK,BNIP3L,CCN2,CITED2,DAXX,DCTN2,DDX17,F3,FAS,FOXO3,GNA12,GNA13,GSDMD,HRAS,IRS1,JAK2,MAP2K4,MAP2K6,MAP2K7,MAP3K1,MCOLN1,NAMPT,NFE2L2,PPM1A,PPP3CA,PPP3R1,PRKDC,RAD21,RCAN1,RIPK1,SOD2,TERT,TJP2,TNFRSF19,YY1	40
Neurological Disease,Organismal Injury and Abnormalities	epilepsy or neurodevelopmental disorder	Epilepsy or neurodevelopmental disorder	5.58e-10	4.58e-08		-0.025	ABCC2,ABHD6,ADCY9,AHNAK,ALPL,ANK3,AP1G1,ASXL2,BAIAP2,BCL2L11,BRD4,CAMK2B,CITED2,COL18A1,COL3A1,CREBBP,DDC,EIF4A2,FGFR2,FOXP1,GADD45A,GCK,GRK5,GTPBP2,HBP1,HERC1,HRAS,IL4I1,JARID2,KDM3B,KLF10,KMT5B,MACF1,MED13L,MEF2A,NAMPT,NEDD4L,NFIX,OPA1,OXR1,POR,PPP3CA,PUM1,RORA,SCARB2,SERPINE2,SIN3A,SLC1A2,SLC25A22,SPOP,SPTBN1,SRRM2,ST3GAL5,SYT1,TAOK1,TAOK3,TBL1XR1,TEF,TERT,TIPARP,TNRC6A,TNRC6B,TRIO,TUBB,TUBGCP…	72
Embryonic Development,Organismal Development	development	Development of body trunk	5.73e-10	4.65e-08	Increased	2.763	AACS,ADRM1,AP3B1,AQP11,ASXL2,BCAR1,BCL2L11,BMAL1,CBS/LOC102724560,CCBE1,CCN2,CD38,CITED2,COL3A1,COL4A1,CREBBP,CYLD,DIPK2A,DNAJB6,DVL1,ENPP1,FADS2,FAS,FGFR2,FGFRL1,FMNL2,FOXO3,FOXP1,GAB1,GNA13,GRK5,HPS1,HRAS,IGF2R,IRS1,JAK2,JARID2,KALRN,KITLG,KLF10,KMT5B,KPNA1,MAP2K4,MAP2K5,MAP2K6,MAP2K7,MAP3K1,MKKS,MRAP,MYH10,NAB1,NCOA1,NCOA2,NDST1,NEDD4L,NET1,NFE2L2,ODAD3,PANK1,PARD3,PDE9A,PDGFC,POR,PPP3CA,PPP3R…	95
Organismal Injury and Abnormalities	growth	Growth of lesion	5.74e-10	4.65e-08	Increased	3.483	ABCG2,ALCAM,BIK,BNIP3L,BRD4,CAPN2,CBS/LOC102724560,CBX3,CCN2,CD38,CD47,CDK6,COL18A1,COL4A1,CPEB2,CREBBP,CUL1,CUL4A,CYLD,DAPK1,DNAJB6,DOCK4,DPP4,ENPP1,F2R,F3,FADS2,FAS,FBXL17,FBXL20,FGFR2,FLCN,FOXO3,GADD45A,GNA12,GNA13,GPD2,HRAS,IRS1,JAK2,KAT2B,KDM3A,KITLG,KLF10,LMNA,LPIN1,LRIG1,MAP2K3,MAP2K4,MAP2K5,MAP2K7,MIF4GD,MSI2,MYH10,MYO1B,NAMPT,NCOA1,NCOA2,NDST1,NEDD4L,NFE2L2,NQO1,OGA,PCK1,PIGF,PLXNB2,PRKD…	101
Lipid Metabolism,Small Molecule Biochemistry	metabolism	Fatty acid metabolism	5.84e-10	4.71e-08	Increased	4.384	AACS,ABCB11,ABCB4,ABCC2,ABCG2,ABHD6,ACSL3,ALKBH7,ATP11A,ATP8B1,AVPR1A,B3GALT1,CES1,CPT1A,ECHDC3,ELOVL5,ELOVL6,ENPP1,F2R,FADS2,FAS,FDX1,FOXO3,HACD3,HBP1,HRAS,JAK2,KAT2B,KITLG,LPIN1,MAP2K3,MAP2K4,MAP3K1,MITF,NFE2L2,NQO1,NR1H4,OSBPL1A,PEMT,PITPNB,QKI,RAP1B,S1PR1,SAR1B,SCARB2,SLC10A1,SLC22A5,SMAD3,SNTB1,ST3GAL5,ST6GALNAC6,STARD4,TEF,TERT,TJP2,VNN1	56
Cell Morphology,Organ Morphology,Skeletal and Muscular System Development and Function,Tissue Morphology	morphology	Morphology of muscle cells	6.08e-10	4.85e-08			ADK,BCAR1,CAST,CCN2,CD47,DGKZ,FOXO3,H6PD,HRAS,IGF2R,JAK2,JARID2,JPH1,KALRN,KITLG,LMNA,LMO7,MAP2K3,MAP2K4,MAP2K5,MAP2K6,MAP2K7,MAP3K1,MEF2A,MYH10,OPA1,PDE9A,PIK3R1,POR,PPP3CA,PPP3R1,RAPGEF4,SCARB2,SOD2,SPTBN1,STK11,SYNE1,TERT,TRIO,UBE4B,UTRN,VAV2	42
Developmental Disorder,Organismal Injury and Abnormalities	autism spectrum disorder or intellectual disability	Autism spectrum disorder or intellectual disability	6.08e-10	4.85e-08			ADK,ANK3,AP3B1,ASPA,ASXL2,ATP1A1,BCAS3,BRD4,CAMK2B,CBS/LOC102724560,CCN2,CLN8,CNP,COL18A1,CREBBP,FGFR2,FMNL2,FMO5,FOXP1,GCNT2,GTPBP2,HERC1,HRAS,KDM3B,KMT5B,L2HGDH,LMNA,MACF1,MAP2K5,MED13L,MITF,MN1,MYH10,NDST1,NEDD4L,NFIX,NSUN2,NUS1,OPA1,OTUD6B,PEX7,PPP3CA,PTTG1IP,PUM1,RNF14,RORA,SCAPER,SIN3A,SLC1A2,SMARCE1,SORBS1,SPTBN1,ST3GAL5,STK11,SYNE1,SYT1,TAOK1,TBL1XR1,TECPR2,TNRC6B,TRIO,TRMT1,TSHZ1,TUBB,UG…	73
Gastrointestinal Disease,Hepatic System Disease,Organismal Injury and Abnormalities	liver lesion	Liver lesion	6.54e-10	5.19e-08		-0.804	ABCB11,ABCB4,ABCC2,ABCG2,ABHD6,ACSL3,ADK,ADPRH,ADRM1,AHNAK,AKAP11,AKR1D1,ALCAM,ALKBH7,ALPL,ANK3,AP1G1,ASAP2,ASB13,ATL2,ATP11A,ATP1A1,B3GALT1,BCAR1,BCAS3,BCL2L11,BDH1,BMAL1,BRD4,BRD8,CAMK1D,CAMK2B,CAPN2,CAST,CBS/LOC102724560,CBX3,CCDC12,CCN2,CD38,CD47,CDK6,CES1,CHD6,CHURC1,CLK2,COL18A1,COL3A1,COL4A1,COL4A2,CP,CPEB2,CPT1A,CREBBP,CRYBG3,CSNK2A2,CUL1,DAXX,DCTN1,DCTN4,DDAH1,DDC,DDX17,DDX46,DHX9,DIPK2A…	289
Cancer,Organismal Injury and Abnormalities,Reproductive System Disease	prostate cancer	Prostate cancer	7.03e-10	5.53e-08			ABCB4,ABCG2,ACSL3,ADCY9,ADRM1,AHNAK,AKAP11,ALPL,ANK3,ANXA11,AP1G1,AP3B1,ASAP2,ASPG,ASXL2,ATP11A,ATP1A1,ATP8B1,B3GALT1,BCAR3,BCAS3,BCL2L11,BDH1,BMP2K,BNIP3L,BRD8,BSCL2,C11orf24,CAMK2B,CBS/LOC102724560,CBX3,CDK6,CHD6,CHFR,CNP,COL14A1,COL18A1,COL3A1,COL4A1,COL4A2,CPSF7,CPT1A,CREBBP,CRYBG3,CUL1,CUL2,DCTN1,DDX17,DGKZ,DHX9,DOCK4,DTX4,DUSP16,ECPAS,EIF3A,ELK4,EPS8L2,EWSR1,EXOC4,FAM89A,FAS,FBXL17,FBXL20,F…	207
Cancer,Organismal Injury and Abnormalities,Reproductive System Disease	male genital neoplasm	Male genital neoplasm	7.06e-10	5.53e-08			ABCB4,ABCG2,ACSL3,ADCY9,ADRM1,AHNAK,AKAP11,ALPL,ANK3,ANXA11,AP1G1,AP3B1,ASAP2,ASPG,ASXL2,ATP11A,ATP1A1,ATP8B1,B3GALT1,BCAR3,BCAS3,BCL2L11,BDH1,BMP2K,BNIP3L,BRD8,BSCL2,C11orf24,CAMK2B,CBS/LOC102724560,CBX3,CDK6,CHD6,CHFR,CNP,COL14A1,COL18A1,COL3A1,COL4A1,COL4A2,CPSF7,CPT1A,CREBBP,CRYBG3,CUL1,CUL2,DCTN1,DDX17,DGKZ,DHX9,DOCK4,DTX4,DUSP16,ECPAS,EIF3A,ELK4,EPS8L2,EWSR1,EXOC4,FAM89A,FAS,FBXL17,FBXL20,F…	212
Cell Death and Survival,Organismal Injury and Abnormalities,Renal and Urological Disease	necrosis	Necrosis of kidney	7.2e-10	5.61e-08	Increased	2.963	ABCG2,AKAP11,AQP11,ATP1A1,BCL2L11,BIK,BNIP3L,CCN2,CITED2,DAXX,DCTN2,DDX17,F3,FAS,FOXO3,GNA12,GNA13,GSDMD,HRAS,IRS1,JAK2,MAP2K4,MAP2K6,MAP2K7,MAP3K1,MCOLN1,NAMPT,NFE2L2,PPM1A,PPP3CA,PPP3R1,PRKDC,RAD21,RCAN1,RIPK1,SMAD3,SOD2,TERT,TJP2,TNFRSF19,YY1	41
Cancer,Hematological Disease,Immunological Disease,Organismal Injury and Abnormalities	B cell cancer	B cell cancer	7.29e-10	5.65e-08			ABCG2,AGL,AHNAK,AKAP11,ALPL,ANK3,ANKLE2,ANXA11,ASAP2,ASXL2,ATP11A,BCAR1,BCL2L11,BRD4,BTG1,CD38,CD47,CDK6,CHD6,CITED2,CMPK2,CNP,COL14A1,COL18A1,COL3A1,COL4A1,COL4A2,CPEB2,CPSF7,CREBBP,CUL2,CYLD,DAPK1,DDC,DDX46,DMTF1,DNASE2,DOCK4,DUSP16,ENPP1,EWSR1,EXOC4,EXT2,EXTL2,FAS,FGFR2,FOXO3,FOXP1,GADD45A,GNA12,GNA13,GTF2IRD1,GTPBP2,H6PD,HRAS,IFNAR2,IGF2R,JAK2,KALRN,KDM3B,KITLG,KLHL24,KPNA1,LPIN1,LPP,LRIG1,MA…	126
Organismal Development,Organismal Injury and Abnormalities	abnormal morphology	Abnormal morphology of mediastinum	7.45e-10	5.74e-08			ADK,ALPL,ANK3,BCAR1,BCAS3,BSCL2,CAPN2,CAST,CCN2,CDK6,CITED2,COL18A1,COL3A1,CPT1A,DMTF1,DNASE2,DVL1,F2R,F3,FADS2,FGFRL1,FOXO3,GNA13,GRK5,HRAS,IGF2R,IRF9,IRS1,JARID2,LASP1,LMNA,MAP2K3,MAP2K4,MAP2K5,MAP2K6,MAP2K7,MAP3K1,MCOLN1,MEF2A,MYH10,NAB1,NCOA2,NEDD4L,NFE2L2,PARD3,PDE9A,PDGFC,PIK3R1,POR,PPP3CA,PPP3R1,PRKDC,RAPGEF5,RCAN1,RIPK1,SCO2,SLC22A5,SLC39A8,SMAD3,SOD2,SPTBN1,STK11,SYNE1,TERT,UBE4B,UNG,UTR…	71
Cancer,Organismal Injury and Abnormalities,Reproductive System Disease	prostatic adenocarcinoma	Prostatic adenocarcinoma	7.54e-10	5.77e-08			ABCB4,ABCG2,ACSL3,ADCY9,AHNAK,AKAP11,ANK3,ANXA11,AP1G1,ASAP2,ASPG,ASXL2,ATP11A,ATP1A1,ATP8B1,BCAR3,BCAS3,BCL2L11,BDH1,BMP2K,BNIP3L,BRD8,BSCL2,C11orf24,CAMK2B,CBS/LOC102724560,CBX3,CDK6,CHD6,CHFR,CNP,COL14A1,COL18A1,COL3A1,COL4A1,COL4A2,CPT1A,CREBBP,CRYBG3,CUL1,CUL2,DCTN1,DDX17,DGKZ,DOCK4,DTX4,DUSP16,ECPAS,EIF3A,EPS8L2,EWSR1,EXOC4,FAM89A,FBXL17,FBXL20,FGFRL1,FHAD1,FLCN,FLNB,FOXK1,GBF1,GCK,GPD2,GSD…	178
Cancer,Gastrointestinal Disease,Hepatic System Disease,Organismal Injury and Abnormalities	cancer	Liver cancer	8.84e-10	6.74e-08		-1.08	ABCB11,ABCB4,ABCC2,ABCG2,ACSL3,ADK,ADRM1,AHNAK,AKAP11,AKR1D1,ALCAM,ALKBH7,ALPL,ANK3,AP1G1,ASAP2,ASB13,ATP11A,ATP1A1,B3GALT1,BCAR1,BCAS3,BCL2L11,BDH1,BMAL1,BRD4,BRD8,CAMK1D,CAMK2B,CAPN2,CAST,CBS/LOC102724560,CBX3,CCDC12,CCN2,CD38,CD47,CDK6,CES1,CHD6,CHURC1,CLK2,COL18A1,COL4A1,COL4A2,CP,CPEB2,CPT1A,CREBBP,CRYBG3,CSNK2A2,DAXX,DCTN4,DDAH1,DDC,DDX17,DDX46,DHX9,DIPK2A,DNASE2,DOCK4,DPP9,DRAXIN,DTX4,ECPA…	251
Cell Death and Survival,Organismal Injury and Abnormalities,Renal and Urological Disease	cell death	Cell death of kidney cell lines	9.1e-10	6.89e-08	Increased	2.992	ABCG2,AKAP11,BCL2L11,BIK,BNIP3L,CITED2,DAXX,DCTN2,DDX17,F3,FAS,FOXO3,GNA12,GNA13,GSDMD,HRAS,IRS1,JAK2,MAP2K4,MAP2K6,MAP2K7,MAP3K1,MCOLN1,NAMPT,NFE2L2,PPM1A,PPP3R1,PRKDC,RAD21,RIPK1,SOD2,TERT,TJP2,TNFRSF19,YY1	35
Cancer,Hematological Disease,Organismal Injury and Abnormalities	myelodysplastic syndrome or leukemia	Myelodysplastic syndrome or leukemia	9.39e-10	7.08e-08		-0.277	ABCB11,ABCB4,ABCC2,ABCG2,ACSL3,ADRM1,AGL,AHNAK,AKAP11,ANK3,ASB13,ASXL2,ATL2,ATP11A,ATP8B1,B3GALT1,BCAR1,BCAR3,BCAS3,BCL2L11,BLCAP,BRD4,BRD8,BSCL2,BTG1,C1orf174,CD38,CD47,CHCHD3,CMPK2,COL14A1,COL18A1,COL4A1,CP,CPT1A,CREBBP,CUL2,DAPK1,DAXX,DCTN1,DCTN2,DDC,DDX46,DIPK2A,DMTF1,DNAJC5,DNASE2,DOCK4,DPP4,DUSP16,ECHDC3,ECPAS,ELOVL5,ENPP1,F2R,F3,FAM76A,FAS,FGFR2,FOXO3,FOXP1,GADD45A,GLE1,GTF2IRD1,HERC1,HNRN…	171
Cell Death and Survival,Organismal Injury and Abnormalities	apoptosis	Apoptosis of tumor cell lines	9.72e-10	7.28e-08		-0.64	ABCG2,AHNAK,ALCAM,ATP1A1,BCAR1,BCL2L11,BIK,BNIP3L,BRD4,CAPN2,CAST,CBX3,CCDC12,CCN2,CD47,CDK6,CES1,COL18A1,COL4A1,COL4A2,CPEB2,CREBBP,CSNK2A2,CUL2,CYLD,DAPK1,DAXX,DHX9,DPP4,DVL1,EWSR1,F2R,FAS,FBXL20,FGFR2,FLNB,FOXO3,FOXP1,GAB1,GADD45A,GGNBP2,GLRX,GNA13,GRK5,HNRNPC,HRAS,IFNAR2,IGF2R,IRS1,JAK2,KAT2B,KIFC3,KITLG,KLF10,LPIN1,MAP2K3,MAP2K4,MAP2K5,MAP2K6,MAP3K1,MCOLN1,MEF2A,mir-617,MITF,MSH3,NCOA2,NEU2,…	108
Gene Expression	expression	Expression of RNA	1.02e-09	7.58e-08	Increased	4.016	ABCC2,ANK3,AP3B1,APBB2,ASXL2,ATP8B1,AZI2,BCAS3,BMAL1,BRD4,BRD8,BTG1,CBX3,CCN2,CD38,CD47,CDK6,CHD6,CHURC1,CITED2,CNP,COL4A2,CREBBP,CUL4A,DAPK1,DAXX,DDX17,DHX9,DMAP1,DMTF1,DNAJB6,DVL1,EIF4A2,ELK4,EWSR1,F2R,F3,FAS,FGFR2,FLCN,FOXK1,FOXO3,FOXP1,GADD45A,GCLC,GGNBP2,GNA12,GNA13,GTF2IRD1,GTF3C6,HBP1,HNRNPC,HNRNPD,HRAS,IFNAR2,IL4I1,IRF9,IRS1,JAK2,JARID2,KAT2B,KDM3A,KLF10,KLF13,LMNA,LMO7,LPIN1,MAP2K3,MAP2K…	143
Cancer,Organismal Injury and Abnormalities	growth	Growth of tumor	1.1e-09	8.16e-08	Increased	3.407	ABCG2,ALCAM,BIK,BNIP3L,BRD4,CAPN2,CBS/LOC102724560,CBX3,CCN2,CD38,CD47,CDK6,COL18A1,COL4A1,CPEB2,CREBBP,CUL1,CUL4A,CYLD,DAPK1,DNAJB6,DOCK4,DPP4,ENPP1,F2R,F3,FADS2,FAS,FBXL17,FBXL20,FGFR2,FLCN,FOXO3,GADD45A,GNA12,GNA13,GPD2,HRAS,IRS1,JAK2,KAT2B,KDM3A,KITLG,KLF10,LMNA,LPIN1,LRIG1,MAP2K3,MAP2K4,MAP2K5,MAP2K7,MIF4GD,MSI2,MYH10,MYO1B,NAMPT,NCOA1,NCOA2,NDST1,NEDD4L,NFE2L2,NQO1,OGA,PCK1,PIGF,PLXNB2,PRKD…	100
Cancer,Gastrointestinal Disease,Organismal Injury and Abnormalities	tumorigenesis	Tumorigenesis of gastrointestinal tumor	1.12e-09	8.29e-08			ABHD4,ADCY9,ADK,AFG3L2,AGL,AHNAK,ALPL,ANK3,ANKRD28,ANXA11,AP1G1,AP3B1,ARL2BP,ASAP2,ASB13,ASB7,ASPG,ASXL2,ATL2,ATP11A,ATP8B1,AVPR1A,BCAR1,BCAS3,BCL2L11,BLCAP,BRD4,BRD8,C11orf24,C21orf91,CAMK1D,CAST,CBX3,CCDC12,CDK6,CES1,CHCHD3,CHD6,CHFR,CLK2,CNP,COL14A1,COL18A1,COL3A1,COL4A2,CP,CPEB2,CPT1A,CREBBP,CRYBG3,CUL1,CYLD,DAPK1,DAXX,DCTN1,DDX17,DGKZ,DHX9,DMAP1,DMTF1,DNAJC5,DOCK4,DPP4,DRAXIN,DTX4,DUSP16,ECP…	263
Cancer,Hematological Disease,Immunological Disease,Organismal Injury and Abnormalities	leukemia	Leukemia	1.19e-09	8.71e-08		-0.277	ABCB11,ABCB4,ABCC2,ABCG2,ACSL3,ADRM1,AGL,AHNAK,AKAP11,ANK3,ASB13,ASXL2,ATL2,ATP11A,ATP8B1,B3GALT1,BCAR1,BCAR3,BCAS3,BCL2L11,BLCAP,BRD4,BRD8,BSCL2,BTG1,C1orf174,CD38,CD47,CHCHD3,CMPK2,COL14A1,COL18A1,COL4A1,CP,CPT1A,CREBBP,CUL2,DAPK1,DCTN1,DCTN2,DDC,DDX46,DMTF1,DNAJC5,DNASE2,DOCK4,DPP4,DUSP16,ECHDC3,ECPAS,ELOVL5,ENPP1,F2R,F3,FAM76A,FAS,FGFR2,FOXO3,FOXP1,GADD45A,GLE1,GTF2IRD1,HERC1,HNRNPD,HRAS,IFNA…	167
Cancer,Hematological Disease,Immunological Disease,Organismal Injury and Abnormalities	tumorigenesis	Tumorigenesis of lymphocytes	1.2e-09	8.76e-08	Decreased	-2.172	ABCG2,AGL,AHNAK,AKAP11,ALPL,ANK3,ANKLE2,ANXA11,ASAP2,ASXL2,ATP11A,BCAR1,BCL2L11,BNIP3L,BRD4,BTG1,CAPN2,CD38,CD47,CDK6,CHD6,CHFR,CITED2,CMPK2,CNP,COL14A1,COL18A1,COL3A1,COL4A1,COL4A2,CPEB2,CPSF7,CREBBP,CUL1,CUL2,CYLD,DAPK1,DDC,DDX46,DGKZ,DMTF1,DNASE2,DOCK4,DPP4,DUSP16,ENPP1,EWSR1,EXOC4,EXT2,EXTL2,FAS,FGFR2,FOXO3,FOXP1,GADD45A,GNA12,GNA13,GTF2IRD1,GTPBP2,H6PD,HRAS,IFNAR2,IGF2R,IL4I1,JAK2,JARID2,KAL…	157
Gene Expression	transcription	Transcription	1.37e-09	9.97e-08	Increased	3.857	ABCC2,ANK3,AP3B1,APBB2,ASXL2,ATP8B1,AZI2,BCAS3,BMAL1,BRD4,BRD8,BTG1,CBX3,CCN2,CD38,CDK6,CHD6,CHURC1,CITED2,COL4A2,CREBBP,CUL4A,DAXX,DDX17,DHX9,DMAP1,DMTF1,DNAJB6,DVL1,ELK4,EWSR1,F2R,F3,FAS,FGFR2,FLCN,FOXK1,FOXO3,FOXP1,GADD45A,GCLC,GGNBP2,GNA12,GNA13,GTF2IRD1,GTF3C6,HBP1,HNRNPC,HNRNPD,HRAS,IFNAR2,IL4I1,IRF9,IRS1,JAK2,JARID2,KAT2B,KDM3A,KLF10,KLF13,LMNA,LMO7,LPIN1,MAP2K3,MAP2K4,MAP2K5,MAP2K6,MAP2K7…	136
Lipid Metabolism,Molecular Transport,Small Molecule Biochemistry	concentration	Concentration of cholesterol	1.44e-09	1.04e-07		0.816	ABCB11,ABCB4,ATP1A1,ATP8B1,BMAL1,BSCL2,CBS/LOC102724560,CES1,DPP4,FLOT1,FMO5,FOXO3,GCK,GPD2,IRS1,KDM3A,KPNA1,LMNA,NAMPT,NEU1,NFE2L2,NR1H4,NR1I2,NSUN2,OSBPL1A,PEMT,POR,PPP3CA,QKI,RCAN1,RORA,SAR1B,SLC1A2,SLC22A5,ST3GAL5,STARD4,VCAM1,VNN1	38
Hereditary Disorder,Neurological Disease,Organismal Injury and Abnormalities	familial central nervous system disease	Familial central nervous system disease	1.49e-09	1.07e-07			ADK,AFG3L2,ANK3,ANXA11,ASPA,ASXL2,ATP1A1,BAIAP2,BRD4,BSCL2,CAMK2B,CCN2,CD38,CNP,COL18A1,COL3A1,COL4A1,COL4A2,CORO1B,CP,CREBBP,CYLD,CYP2U1,DCTN1,DNAJB6,ELOVL5,EXT2,F3,FAS,FGFR2,FOXO3,FOXP1,GADD45A,GCK,GPD2,GRK5,GTPBP2,HBP1,HERC1,HRAS,JAK2,KDM3A,KDM3B,KMT5B,L2HGDH,LMNA,LMO7,LPP,MACF1,MAP2K4,MCOLN1,MED13L,MKKS,MN1,MYO1B,NAP1L5,NARS2,NDST1,NEDD4L,NFIX,NHLRC2,NR1I2,NSUN2,NUS1,OPA1,OTUD6B,OXR1,PARP12,P…	122
Cancer,Organismal Injury and Abnormalities,Reproductive System Disease	breast adenocarcinoma	Breast adenocarcinoma	1.76e-09	1.26e-07			AHNAK,ARF3,ATP8B1,BAIAP2,BRD4,CDK6,CES1,COL14A1,COL4A1,COL4A2,CREBBP,CRYBG3,CSNK2A2,CUL2,CYLD,DAPK1,DAXX,DNAJB6,DOCK4,DPP4,DUSP16,EIF3A,EIF4A2,ELK4,EXT2,FGFR2,FLNB,FMNL2,FOXO3,FOXP1,HRAS,IGF2R,IL4I1,IRS1,JAK2,JARID2,KALRN,KDM3B,KMT5B,MAP2K4,MAP2K5,MAP2K6,MAP3K1,METAP2,MITF,MN1,MSH3,NDST1,NFE2L2,NFIX,PARD3,PARP12,PEX7,PHKG2,PIK3R1,PLCG1,POR,PPP2R5E,PRKDC,PTPRF,PXDN,RAD21,RIPK1,SBF2,SENP6,SIN3A,SIN…	83
Organismal Injury and Abnormalities	benign lesion	Benign lesion	1.8e-09	1.28e-07		-1.967	ABCG2,ADK,AHNAK,AKR1D1,ALCAM,ATP1A1,AVPR1A,BCL2L11,BDH1,CAMK2B,CCBE1,CD38,CNP,COL14A1,COL18A1,COL3A1,COL4A1,COL4A2,CSNK2A2,CYLD,DAPK1,DAXX,DDX17,DMAP1,DMTF1,DVL1,FAS,FGFR2,FLCN,FOXO3,GADD45A,GLRX,GSTA3,GTF2IRD1,HRAS,IFNAR2,JPH1,KITLG,KLF10,LRIG1,MAP2K4,MAP3K1,MRAP,MSH3,MYH10,NDST1,NECAB1,NFE2L2,NHLRC2,NR1H4,NR1I2,NRIP1,OGA,OSBPL1A,OXR1,PARD3,PCK1,PDGFC,PIK3R1,PLCG1,PLPP1,PLXNB2,POR,PRKDC,RELL1,RO…	90
Cellular Movement	invasion	Invasion of cells	1.91e-09	1.35e-07	Increased	3.298	ACSL3,AHNAK,ALCAM,ANK3,BCAR1,BCAR3,CAPN2,CBX3,CCBE1,CCDC12,CCN2,CES1,CHFR,CLDN1,COL18A1,CSNK2A2,DGKZ,DNAJB6,DOCK4,DPP4,DVL1,EIF3A,ELOVL5,EXTL2,F2R,F3,FAS,FGFR2,FOXO3,FOXP1,GAB1,GGNBP2,GNA12,GNA13,HBP1,HRAS,IRS1,JAK2,KCMF1,KDM3A,KITLG,KMT5B,LASP1,LMNA,LRIG1,MAGI1,MAP2K4,MAP2K5,MAP2K6,MAP2K7,MAP3K1,MBD2,mir-1301,MITF,MSI2,MYH10,MYO1B,NAMPT,NCOA1,NCOA2,NET1,NFE2L2,NQO1,NR1H4,NSUN2,OPA1,OTUD6B,PANK1,…	103
Lipid Metabolism,Molecular Transport,Small Molecule Biochemistry	concentration	Concentration of sterol	1.98e-09	1.39e-07		0.708	ABCB11,ABCB4,ATP1A1,ATP8B1,BMAL1,BSCL2,CBS/LOC102724560,CES1,DPP4,FLOT1,FMO5,FOXO3,GCK,GPD2,IRS1,JAK2,KDM3A,KPNA1,LMNA,NAMPT,NEU1,NFE2L2,NR1H4,NR1I2,NSUN2,OSBPL1A,PEMT,POR,PPP3CA,QKI,RCAN1,RORA,SAR1B,SLC1A2,SLC22A5,ST3GAL5,STARD4,VCAM1,VNN1	39
Cardiovascular System Development and Function,Embryonic Development,Organ Development,Organismal Development,Tissue Development	cardiogenesis	Cardiogenesis	2.12e-09	1.49e-07		1.029	ASXL2,BCAR1,CBS/LOC102724560,CCBE1,CITED2,COL3A1,DIPK2A,DNAJB6,DVL1,ENPP1,FGFR2,FGFRL1,FMNL2,FOXO3,FOXP1,GAB1,GNA13,GRK5,HRAS,IGF2R,JARID2,KITLG,KLF10,MAP2K5,MAP2K6,MAP2K7,MAP3K1,MKKS,MYH10,NCOA2,NDST1,ODAD3,PARD3,PDGFC,POR,PPP3CA,PPP3R1,PRKDC,PTPN12,QKI,RDH10,S1PR1,SIN3B,SLC22A5,SMAD3,SOD2,SPTBN1,STXBP2,TUBB6,UTRN,VCAM1,ZFP36L1	52
Cancer,Hematological Disease,Immunological Disease,Organismal Injury and Abnormalities	B-cell neoplasm	B-cell neoplasm	2.24e-09	1.56e-07		-1.131	ABCG2,AGL,AHNAK,AKAP11,ALPL,ANK3,ANKLE2,ANXA11,ASAP2,ASXL2,ATP11A,BCAR1,BCL2L11,BRD4,BTG1,CD38,CD47,CDK6,CHD6,CITED2,CMPK2,CNP,COL14A1,COL18A1,COL3A1,COL4A1,COL4A2,CPEB2,CPSF7,CREBBP,CUL2,CYLD,DAPK1,DDC,DDX46,DMTF1,DNASE2,DOCK4,DPP4,DUSP16,ENPP1,EWSR1,EXOC4,EXT2,EXTL2,FAS,FGFR2,FOXO3,FOXP1,GADD45A,GNA12,GNA13,GTF2IRD1,GTPBP2,H6PD,HRAS,IFNAR2,IGF2R,JAK2,JARID2,KALRN,KDM3B,KITLG,KLHL24,KPNA1,LPIN1,…	132
Cancer,Gastrointestinal Disease,Organismal Injury and Abnormalities	hepatobiliary carcinoma	Hepatobiliary carcinoma	2.25e-09	1.56e-07		-1.934	ABCB11,ABCB4,ABCC2,ABCG2,ACSL3,ADK,ADRM1,AHNAK,AKAP11,AKR1D1,ALCAM,ALKBH7,ALPL,ANK3,ANKLE2,AP1G1,ASAP2,ASB13,ATP11A,ATP1A1,B3GALT1,BCAR1,BCAS3,BCL2L11,BDH1,BMAL1,BRD4,BRD8,C1orf198,CAMK1D,CAMK2B,CAPN2,CAST,CBX3,CCDC12,CCN2,CD38,CD47,CDK6,CHD6,CHURC1,CLK2,COL18A1,COL4A1,COL4A2,CP,CPEB2,CPT1A,CREBBP,CRYBG3,CSNK2A2,CUL2,DAXX,DCTN4,DDAH1,DDC,DDX17,DHX9,DIPK2A,DNASE2,DOCK4,DPP9,DRAXIN,DTX4,ECPAS,EEF1E…	258
Lipid Metabolism,Molecular Transport,Small Molecule Biochemistry	concentration	Concentration of acylglycerol	2.31e-09	1.59e-07	Decreased	-2.583	ABHD6,BMAL1,BSCL2,CBS/LOC102724560,CES1,COL18A1,DGKZ,ELOVL5,FADS2,FMO5,FOXO3,GCK,GPD2,HRAS,IRS1,JAK2,KDM3A,LMNA,LPIN1,MAP2K5,NAMPT,NDST1,NEU1,NFE2L2,NQO1,NR1H4,NR1I2,NRIP1,NUS1,OGA,PANK1,PCK1,PEMT,PIK3R1,POR,PPP3CA,RORA,SAR1B,SOD2,SORBS1,VAMP3,VNN1	42
Lipid Metabolism,Small Molecule Biochemistry	synthesis	Synthesis of lipid	2.43e-09	1.67e-07	Increased	4.544	ABCB11,ABCB4,ABHD6,ACSL3,AKR1D1,ASPA,ATP1A1,ATP8B1,AVPR1A,B3GALT1,BMAL1,BSCL2,CAPN2,CES1,DGKZ,DPP4,ELOVL5,ELOVL6,F2R,FADS2,FAS,FDX1,FOXO3,GSTA3,H6PD,HACD3,HOMER2,JAK2,KAT2B,KITLG,LPIN1,MAP2K4,MAP3K1,MITF,NCOA2,NFE2L2,NR1H4,NUS1,OPA1,OSBPL1A,PARD3,PCK1,PDSS2,PEMT,PEX7,PIGF,PIK3R1,PLCG1,PLPP1,PMVK,POR,PRKDC,PRMT3,QKI,RAP1B,RDH10,S1PR1,SAR1B,SERPINE2,SH3GLB1,SMAD3,SORBS1,ST3GAL5,ST6GALNAC6,STARD4,ST…	68
Cardiovascular Disease,Cardiovascular System Development and Function,Organ Morphology,Organismal Development,Organismal Injury and Abnormalities	abnormal morphology	Abnormal morphology of heart	2.44e-09	1.67e-07			ADK,ANK3,BCAR1,BCAS3,BSCL2,CAPN2,CAST,CCN2,CDK6,CITED2,COL18A1,COL3A1,CPT1A,DMTF1,DVL1,F2R,F3,FGFRL1,FOXO3,GNA13,GRK5,HRAS,IGF2R,IRF9,IRS1,JARID2,LASP1,LMNA,MAP2K3,MAP2K4,MAP2K5,MAP2K6,MAP2K7,MAP3K1,MCOLN1,MEF2A,MYH10,NAB1,NCOA2,NEDD4L,NFE2L2,PARD3,PDE9A,PDGFC,PIK3R1,POR,PPP3CA,PPP3R1,RAPGEF5,RCAN1,SCO2,SLC22A5,SLC39A8,SMAD3,SOD2,SPTBN1,STK11,SYNE1,TERT,UBE4B,UTRN,VAV2,VCAM1,VDAC2,ZFP36L1	65
Cancer,Organismal Injury and Abnormalities	liquid tumor	Liquid tumor	2.47e-09	1.67e-07		-0.342	ABCB11,ABCB4,ABCC2,ABCG2,ACSL3,ADRM1,AGL,AHNAK,AKAP11,ANK3,ASB13,ASXL2,ATL2,ATP11A,ATP8B1,B3GALT1,BCAR1,BCAR3,BCAS3,BCL2L11,BLCAP,BMAL1,BRD4,BRD8,BSCL2,BTG1,C1orf174,CD38,CD47,CHCHD3,CMPK2,COL14A1,COL18A1,COL4A1,CP,CPT1A,CREBBP,CUL2,DAPK1,DAXX,DCTN1,DCTN2,DDC,DDX46,DIPK2A,DMTF1,DNAJC5,DNASE2,DOCK4,DPP4,DUSP16,ECHDC3,ECPAS,ELOVL5,ENPP1,F2R,F3,FAM76A,FAS,FGFR2,FOXO3,FOXP1,GADD45A,GLE1,GTF2IRD1,HERC…	172
Cell Death and Survival,Organismal Injury and Abnormalities	necrosis	Necrosis of epithelial tissue	2.51e-09	1.7e-07		1.925	ABCG2,AKAP11,BCL2L11,BIK,BNIP3L,CBS/LOC102724560,CDK6,CITED2,CNP,COL18A1,COL4A2,CYLD,DAXX,DCTN2,DDX17,F3,FAS,FOXO3,GADD45A,GSDMD,HRAS,IRS1,JAK2,KLF10,MAP2K3,MAP2K4,MAP2K5,MAP2K6,MAP2K7,MAP3K1,MCOLN1,MITF,NAMPT,NCOA1,NCOA2,NDST1,NFE2L2,NQO2,NR1H4,PARD3,PIK3R1,PLXNB2,PPM1A,PPP3R1,PRKDC,RAD21,RCAN1,RELL1,RIPK1,S1PR1,SMAD3,SOD2,SPTBN1,STK11,TERT,TJP2,TNFRSF19,YY1	58
Cancer,Gastrointestinal Disease,Organismal Injury and Abnormalities	colorectal neoplasia	Colorectal tumor	3.25e-09	2.18e-07		0.905	ABCG2,ABHD4,ADCY9,ADK,AFG3L2,AGL,AHNAK,ALCAM,ALPL,ANK3,ANKRD28,ANXA11,AP1G1,AP3B1,ARL2BP,ASAP2,ASB13,ASB7,ASPG,ASXL2,ATL2,ATP11A,ATP8B1,AVPR1A,BCAR1,BCAS3,BCL2L11,BLCAP,BRD4,C11orf24,C21orf91,CAMK1D,CAST,CBX3,CCDC12,CCN2,CDK6,CES1,CHCHD3,CHD6,CHFR,CLDN1,CLK2,CMPK2,CNP,COL14A1,COL18A1,COL3A1,COL4A1,COL4A2,CP,CPEB2,CPT1A,CREBBP,CRYBG3,CUL1,CUL4A,CYLD,DAPK1,DAXX,DCTN1,DDX17,DDX46,DGKZ,DHX9,DMAP1,DMT…	289
Cardiovascular System Development and Function,Organismal Development	angiogenesis	Angiogenesis	3.26e-09	2.18e-07	Increased	3.693	ALCAM,BCAS3,BMAL1,BTG1,CBS/LOC102724560,CCBE1,CCN2,CD47,CDK6,CITED2,COL18A1,COL3A1,COL4A1,COL4A2,CREBBP,CYLD,DDAH1,EIF3A,ENPP1,F2R,F3,FAS,FGFR2,FLNB,FOXO3,GAB1,GADD45A,GLRX,GNA13,GSDMD,HRAS,IGF2R,IRS1,JAK2,KITLG,KLF10,LMNA,MAP2K3,MAP2K5,MAP2K6,METAP2,mir-1301,MYH10,NCOA1,NCOA2,NDST1,NEU1,NFE2L2,NQO1,NQO2,NUS1,OXR1,PDGFC,PIGF,PIK3R1,PKNOX1,PLCG1,POR,PPM1A,PPP3R1,PRKDC,PTPRF,PXDN,QKI,RAP1B,RASA3,RC…	83
Cancer,Hematological Disease,Immunological Disease,Organismal Injury and Abnormalities	lymphoma	Lymphoma	3.65e-09	2.43e-07	Decreased	-2.465	ABCG2,AHNAK,ANK3,ANKLE2,ANXA11,ASAP2,BCL2L11,BNIP3L,BRD4,BTG1,CAPN2,CD38,CD47,CDK6,CHD6,CHFR,CNP,COL18A1,COL3A1,COL4A1,COL4A2,CPSF7,CREBBP,CUL1,DAPK1,DDX46,DGKZ,DMTF1,DNASE2,DPP4,EWSR1,EXOC4,EXT2,FAS,FGFR2,FOXO3,FOXP1,GADD45A,GNA12,GNA13,GTPBP2,H6PD,IFNAR2,IGF2R,IL4I1,JAK2,KALRN,KLHL24,KPNA1,LPIN1,LPP,MACF1,MAP2K3,MAP2K4,MEF2A,MKNK2,MSH3,MTHFD1L,NCOA2,NEDD4L,NFE2L2,NQO1,NR1I2,NRIP1,PDGFC,PIK3R1,P…	113
Organismal Development	growth	Growth of organism	3.69e-09	2.45e-07	Increased	3.771	BMAL1,CAMK2B,CBS/LOC102724560,CDK6,CITED2,COL18A1,COL3A1,COL4A1,COL4A2,CUL1,DAXX,DCTN1,DGKZ,ENPP1,EXT2,F2R,F3,FGFR2,FOXK1,FOXO3,GCLC,GNA12,GNA13,GPD2,HRAS,IFNAR2,IGF2R,IRS1,JAK2,KITLG,LMNA,MAP2K3,MAP2K4,MAP3K1,METAP2,MPI,MRAP,MSI2,NCOA1,NFIX,ODAD3,OGA,OSBPL1A,PANK1,PCK1,PIK3R1,PLCG1,PLXNB2,PPP3CA,PUM1,QKI,RDH10,S1PR1,SCARB2,SLC1A2,SMAD3,SOD2,STAM,STK40,SYNE1,TAOK1,TAOK3,TBL1XR1,TNRC6A,TOX,UBTF,WW…	69
Cell Death and Survival,Organismal Injury and Abnormalities	apoptosis	Apoptosis of neurons	3.76e-09	2.48e-07		-1.968	BCL2L11,BTG1,CAST,CLN8,CREBBP,DAPK1,DNAJC5,DRAXIN,ENPP1,F2R,FAS,FOXO3,GCLC,GLRX,HRAS,JAK2,MAP2K3,MAP2K4,MAP2K5,MAP2K7,MAP3K1,MEF2A,NFE2L2,NFIX,NQO1,NQO2,OXR1,PDGFC,PIK3R1,PTPRF,RAPGEF4,RCAN1,RETREG1,RIPK1,SERPINE2,SH3GLB1,SOD2,SRPK2,STX8,TERT,TMTC4,TRIM2,UNG,VTI1A,YY1	45
Cardiovascular Disease,Cardiovascular System Development and Function,Organismal Injury and Abnormalities	abnormal morphology	Abnormal morphology of cardiovascular system	3.78e-09	2.48e-07			ADK,ANK3,BCAR1,BCAS3,BSCL2,CAPN2,CAST,CBS/LOC102724560,CCN2,CDK6,CITED2,COL18A1,COL3A1,CPT1A,CREBBP,DDAH1,DMTF1,DVL1,ENPP1,F2R,F3,FGFRL1,FOXO3,GAB1,GADD45A,GNA13,GRK5,HRAS,IGF2R,IRF9,IRS1,JARID2,LASP1,LMNA,MAP2K3,MAP2K4,MAP2K5,MAP2K6,MAP2K7,MAP3K1,MCOLN1,MEF2A,MYH10,NAB1,NCOA2,NEDD4L,NFE2L2,PARD3,PDE9A,PDGFC,PIK3R1,POR,PPP3CA,PPP3R1,RAPGEF5,RCAN1,SCO2,SLC22A5,SLC39A8,SMAD3,SOD2,SPTBN1,STK11,SYNE1…	71
Cardiovascular System Development and Function,Organ Morphology,Organismal Development	morphology	Morphology of heart	3.86e-09	2.52e-07			ADK,ALKBH7,ANK3,BCAR1,BCAS3,BMAL1,BSCL2,CAPN2,CAST,CCN2,CDK6,CITED2,COL18A1,COL3A1,CPT1A,DMTF1,DVL1,F2R,F3,FGFRL1,FOXO3,GNA13,GRK5,HRAS,IGF2R,IRF9,IRS1,JARID2,KITLG,LASP1,LMNA,MAP2K3,MAP2K4,MAP2K5,MAP2K6,MAP2K7,MAP3K1,MCOLN1,MEF2A,MYH10,NAB1,NCOA2,NEDD4L,NFE2L2,PARD3,PDE9A,PDGFC,PIK3R1,POR,PPP3CA,PPP3R1,RAPGEF5,RCAN1,SCO2,SLC22A5,SLC39A8,SMAD3,SOD2,SPTBN1,STK11,SYNE1,TERT,UBE4B,UTRN,VAV2,VCAM1,VD…	68
Cancer,Gastrointestinal Disease,Hepatic System Disease,Organismal Injury and Abnormalities	liver tumor	Liver tumor	4.03e-09	2.62e-07		-1.187	ABCB11,ABCB4,ABCC2,ABCG2,ACSL3,ADK,ADPRH,ADRM1,AHNAK,AKAP11,AKR1D1,ALCAM,ALKBH7,ALPL,ANK3,AP1G1,ASAP2,ASB13,ATL2,ATP11A,ATP1A1,B3GALT1,BCAR1,BCAS3,BCL2L11,BDH1,BMAL1,BRD4,BRD8,CAMK1D,CAMK2B,CAPN2,CAST,CBS/LOC102724560,CBX3,CCDC12,CCN2,CD38,CD47,CDK6,CES1,CHD6,CHURC1,CLK2,COL18A1,COL4A1,COL4A2,CP,CPEB2,CPT1A,CREBBP,CRYBG3,CSNK2A2,CUL1,DAXX,DCTN1,DCTN4,DDAH1,DDC,DDX17,DDX46,DHX9,DIPK2A,DNAJB6,DNASE…	276
Cancer,Organismal Injury and Abnormalities	benign solid tumor	Benign solid tumor	4.22e-09	2.73e-07		-1.153	ABCG2,ADK,ALCAM,ATP1A1,AVPR1A,BCL2L11,BDH1,CAMK2B,CCBE1,CNP,COL14A1,COL18A1,COL3A1,COL4A1,COL4A2,CYLD,DAPK1,DAXX,DDX17,DMAP1,DVL1,FAS,FGFR2,FLCN,FOXO3,GADD45A,GLRX,GSTA3,GTF2IRD1,HRAS,IFNAR2,KITLG,KLF10,LRIG1,MAP2K4,MAP3K1,MSH3,MYH10,NDST1,NECAB1,NFE2L2,NHLRC2,NR1H4,NR1I2,NRIP1,OGA,OSBPL1A,PARD3,PCK1,PDGFC,PIK3R1,PLCG1,PLPP1,PLXNB2,POR,PRKDC,RELL1,RORA,S1PR1,SERPINE2,SLC22A5,SLC2A5,SLC4A4,SMAD3,S…	81
Cancer,Organismal Injury and Abnormalities	metastasis	Metastasis	4.94e-09	3.18e-07	Increased	2.659	ALCAM,ALPL,ANK3,ARF3,ASB13,ASXL2,BCAR1,BCL2L11,CAPN2,CBS/LOC102724560,CCN2,CD47,CDK6,COL18A1,COL4A1,COL4A2,CPEB2,CREBBP,CUL4A,DAPK1,DAXX,DGKZ,DNAJB6,DOCK4,ELK4,ELOVL5,F2R,F3,FAS,FGFR2,FLCN,FOXO3,FOXP1,GADD45A,GLRX,GNA12,HRAS,IFNAR2,IRS1,JAK2,JARID2,KDM3A,LMNA,LRIG1,MAGI1,MAP2K3,MAP2K4,MAP3K1,MBD2,MCOLN1,MEF2A,MITF,MSH3,MSI2,MYO1B,NADK,NFE2L2,NQO1,PARD3,PIK3R1,POR,PPP3CA,PPP3R1,PRKDC,PSMD1,PSMD2,P…	94
Cancer,Gastrointestinal Disease,Organismal Injury and Abnormalities	colon tumor	Colon tumor	4.99e-09	3.2e-07		0.298	ABHD4,ADCY9,ADK,AFG3L2,AGL,AHNAK,ALPL,ANK3,ANKRD28,ANXA11,AP1G1,AP3B1,ARL2BP,ASAP2,ASB13,ASB7,ASPG,ASXL2,ATL2,ATP11A,ATP8B1,AVPR1A,BCAR1,BCAS3,BCL2L11,BLCAP,BRD4,C11orf24,C21orf91,CAMK1D,CAST,CBX3,CCDC12,CDK6,CES1,CHCHD3,CHD6,CHFR,CLDN1,CLK2,CNP,COL18A1,COL3A1,COL4A2,CP,CPEB2,CPT1A,CREBBP,CRYBG3,CUL1,CYLD,DAPK1,DAXX,DCTN1,DDX17,DDX46,DHX9,DMAP1,DMTF1,DNAJC5,DOCK4,DPP4,DRAXIN,DTX4,DUSP16,ECPAS,EIF…	256
Cell Death and Survival,Organismal Injury and Abnormalities	cell death	Neuronal cell death	5.4e-09	3.43e-07		0.127	BCL2L11,BTG1,CAMK2B,CAPN2,CAST,CCN2,CD47,CDK6,CLN8,CREBBP,DAPK1,DAXX,DNAJC5,DRAXIN,ENPP1,F2R,FAS,FOXO3,GCLC,GLRX,GUK1,HRAS,IRF9,JAK2,KITLG,MAP2K3,MAP2K4,MAP2K5,MAP2K7,MAP3K1,MEF2A,NFE2L2,NFIX,NQO1,NQO2,NRIP1,OXR1,PDGFC,PIK3R1,PMVK,PPP1R9A,PPP3CA,PTPRF,RAPGEF4,RCAN1,RETREG1,RIPK1,SERPINE2,SH3GLB1,SLC1A2,SMAD3,SOD2,SRPK2,STAM,STX8,TAOK1,TERT,TMTC4,TRIM2,TUBB,UBE2K,UBE2L3,UNG,VTI1A,YY1	65
Cancer,Gastrointestinal Disease,Organismal Injury and Abnormalities	colon cancer	Colon cancer	5.42e-09	3.43e-07			ABHD4,ADCY9,ADK,AFG3L2,AGL,AHNAK,ALPL,ANK3,ANKRD28,ANXA11,AP1G1,AP3B1,ARL2BP,ASAP2,ASB13,ASB7,ASPG,ASXL2,ATL2,ATP11A,ATP8B1,AVPR1A,BCAR1,BCAS3,BCL2L11,BLCAP,BRD4,C11orf24,C21orf91,CAMK1D,CAST,CBX3,CCDC12,CDK6,CES1,CHCHD3,CHD6,CHFR,CLDN1,CLK2,CNP,COL18A1,COL3A1,COL4A2,CP,CPEB2,CPT1A,CREBBP,CRYBG3,CUL1,CYLD,DAPK1,DAXX,DCTN1,DDX17,DDX46,DHX9,DMAP1,DMTF1,DNAJC5,DOCK4,DPP4,DRAXIN,DTX4,DUSP16,ECPAS,EIF…	253
Cellular Movement	cell movement	Cell movement of tumor cell lines	5.43e-09	3.43e-07	Increased	4.651	AHNAK,AKAP11,ALCAM,ANKRD28,ASB13,BCAR1,BCAR3,BRD4,BTG1,CAPN2,CBS/LOC102724560,CCDC12,CCN2,CD47,CLDN1,COL18A1,CPT1A,CUL4A,DDX17,DGKZ,DHX9,DNAJB6,DOCK4,DPP4,EIF3A,ENPP1,EXTL2,F2R,F3,FAS,FGFR2,FLNB,FOXO3,FOXP1,GAB1,GGNBP2,GNA12,GNA13,HBP1,HRAS,IRS1,JAK2,KDM3A,KITLG,LASP1,LMNA,LMO7,LRIG1,MAGI1,MAP2K7,MAP3K1,mir-1301,MITF,MSI2,MYH10,MYO1B,NAMPT,NCOA2,NET1,NFE2L2,NR1H4,NR1I2,NSUN2,OPA1,OTUD6B,PARD3,PIG…	105
Cancer,Gastrointestinal Disease,Organismal Injury and Abnormalities	colon carcinoma	Colon carcinoma	5.79e-09	3.64e-07			ABHD4,ADCY9,ADK,AFG3L2,AGL,AHNAK,ALPL,ANK3,ANKRD28,ANXA11,AP1G1,AP3B1,ARL2BP,ASAP2,ASB13,ASB7,ASPG,ASXL2,ATL2,ATP11A,ATP8B1,AVPR1A,BCAR1,BCAS3,BCL2L11,BLCAP,BRD4,C11orf24,C21orf91,CAMK1D,CAST,CBX3,CCDC12,CDK6,CES1,CHCHD3,CHD6,CHFR,CLK2,CNP,COL18A1,COL3A1,COL4A2,CP,CPEB2,CPT1A,CREBBP,CRYBG3,CUL1,CYLD,DAPK1,DAXX,DCTN1,DDX17,DHX9,DMAP1,DMTF1,DNAJC5,DOCK4,DPP4,DRAXIN,DTX4,DUSP16,ECPAS,EIPR1,ELK4,EXOC…	245
Cardiovascular System Development and Function	morphology	Morphology of cardiovascular system	5.87e-09	3.68e-07			ADK,ALKBH7,ANK3,BCAR1,BCAS3,BMAL1,BSCL2,CAPN2,CAST,CBS/LOC102724560,CCN2,CDK6,CITED2,COL18A1,COL3A1,CPT1A,CREBBP,DDAH1,DMTF1,DVL1,ENPP1,F2R,F3,FAS,FGFRL1,FOXO3,GAB1,GADD45A,GNA13,GRK5,HRAS,IGF2R,IRF9,IRS1,JARID2,KITLG,LASP1,LMNA,MAP2K3,MAP2K4,MAP2K5,MAP2K6,MAP2K7,MAP3K1,MCOLN1,MEF2A,MYH10,NAB1,NCOA2,NEDD4L,NFE2L2,PARD3,PDE9A,PDGFC,PIK3R1,POR,PPP3CA,PPP3R1,RAPGEF5,RCAN1,SCO2,SLC22A5,SLC39A8,SMAD3,…	76
Cancer,Gastrointestinal Disease,Hepatic System Disease,Organismal Injury and Abnormalities	liver carcinoma	Liver carcinoma	6.37e-09	3.97e-07		-1.934	ABCB11,ABCB4,ABCC2,ABCG2,ACSL3,ADK,ADRM1,AHNAK,AKAP11,AKR1D1,ALCAM,ALKBH7,ALPL,ANK3,AP1G1,ASAP2,ASB13,ATP11A,ATP1A1,B3GALT1,BCAR1,BCAS3,BCL2L11,BDH1,BMAL1,BRD4,BRD8,CAMK1D,CAMK2B,CAPN2,CAST,CBX3,CCDC12,CCN2,CD38,CD47,CDK6,CHD6,CHURC1,CLK2,COL18A1,COL4A1,COL4A2,CP,CPEB2,CPT1A,CREBBP,CRYBG3,CSNK2A2,DAXX,DCTN4,DDAH1,DDC,DDX17,DHX9,DIPK2A,DNASE2,DOCK4,DPP9,DRAXIN,DTX4,ECPAS,EEF1E1,EIF3A,EIF4A2,ELOVL5…	240
Gastrointestinal Disease,Hepatic System Disease,Metabolic Disease,Organismal Injury and Abnormalities	hepatic steatosis	Hepatic steatosis	6.55e-09	4.07e-07	Decreased	-2.112	ABCB11,ABCB4,ADK,AHNAK,BMAL1,BSCL2,CBS/LOC102724560,CD38,CPT1A,DDC,DPP4,ELOVL5,ELOVL6,FGFR2,FOXO3,GCK,GPD2,IFNAR2,JAK2,KDM3A,LMNA,LPIN1,NFE2L2,NR1H4,NR1I2,NRIP1,PANK1,PCK1,PDGFC,PEMT,POR,PXDN,RCAN1,RORA,SLC22A5,SOD2,SPTBN1,STK11,STK24,TIPARP,XRRA1	41
Protein Synthesis	metabolism	Metabolism of protein	7.49e-09	4.63e-07		1.593	ADRM1,AFG3L2,BMAL1,CAPN2,CAST,CBS/LOC102724560,CHFR,CLN8,CUL2,CUL4A,DAPK1,DCTN2,DHX9,DPP4,DVL1,ECPAS,EIF3A,EIF4A2,FAS,FBXO21,FBXO3,FLOT1,FOXO3,HNRNPD,HOMER2,HRAS,IRS1,JAK2,LMNA,MAP2K3,MAP2K4,MAP3K1,MEF2A,METAP2,MKNK2,MRM2,NCOA2,NEDD4L,NEU2,NQO1,NR1I2,OGA,PARP12,PER3,PIK3R1,PLXNB2,PPP1R11,PRKDC,PSMD2,PTBP1,PTTG1IP,RCAN1,RFFL,RNF14,RNF144B,RPL22,SENP6,SERPINE2,SH3GLB1,SMAD3,SOD2,SPOP,SPPL2A,ST6GALN…	79
Cancer,Hematological Disease,Organismal Injury and Abnormalities	hematologic cancer	Hematologic cancer of cells	7.64e-09	4.7e-07	Decreased	-2.172	ABCG2,ADRM1,AGL,AHNAK,AKAP11,ANK3,ANKLE2,ANXA11,ASAP2,ASB13,ASXL2,ATP11A,BCAR1,BCAR3,BCL2L11,BNIP3L,BRD4,BRD8,BTG1,C1orf174,CAPN2,CD38,CD47,CDK6,CHD6,CHFR,CMPK2,CNP,COL14A1,COL18A1,COL3A1,COL4A1,COL4A2,CPSF7,CREBBP,CUL1,CUL2,DAPK1,DDC,DDX46,DGKZ,DMTF1,DNASE2,DOCK4,DPP4,DUSP16,ENPP1,EWSR1,EXOC4,EXT2,F2R,F3,FAS,FGFR2,FOXO3,FOXP1,GADD45A,GLE1,GNA12,GNA13,GTF2IRD1,GTPBP2,H6PD,HRAS,IFNAR2,IGF2R,IL4I1,…	165
Cancer,Gastrointestinal Disease,Organismal Injury and Abnormalities	colorectal carcinomagenesis	Colorectal carcinoma	8.18e-09	5.01e-07			ABHD4,ADCY9,ADK,AFG3L2,AGL,AHNAK,ALPL,ANK3,ANKRD28,ANXA11,AP1G1,AP3B1,ARL2BP,ASAP2,ASB13,ASB7,ASPG,ASXL2,ATL2,ATP11A,ATP8B1,AVPR1A,BCAR1,BCAS3,BCL2L11,BLCAP,BRD4,C11orf24,C21orf91,CAMK1D,CAST,CBX3,CCDC12,CDK6,CES1,CHCHD3,CHD6,CHFR,CLK2,CNP,COL14A1,COL18A1,COL3A1,COL4A2,CP,CPEB2,CPT1A,CREBBP,CRYBG3,CUL1,CYLD,DAPK1,DAXX,DCTN1,DDX17,DGKZ,DHX9,DMAP1,DMTF1,DNAJC5,DOCK4,DPP4,DRAXIN,DTX4,DUSP16,ECPAS,EI…	258
Gene Expression	activation	Activation of DNA endogenous promoter	8.24e-09	5.02e-07	Increased	4.308	AP3B1,APBB2,ASXL2,BCAS3,BMAL1,BRD4,BRD8,CDK6,CHD6,CHURC1,CITED2,CREBBP,DAXX,DDX17,DHX9,DMAP1,DMTF1,DVL1,ELK4,FGFR2,FLCN,FOXK1,FOXO3,GADD45A,GTF2IRD1,GTF3C6,HBP1,HNRNPD,HRAS,IFNAR2,IL4I1,IRF9,JAK2,JARID2,KAT2B,KDM3A,KLF10,KLF13,LMO7,LPIN1,MAP2K5,MAP3K1,MBD2,MEF2A,MITF,MLLT10,NAMPT,NCOA1,NCOA2,NFE2L2,NFIX,NR1D2,NR1H4,NR1I2,NRIP1,PER3,PID1,PIK3R1,PKNOX1,PPP1R12A,PPP3CA,PPP3R1,PRKDC,PSMD9,PTBP1,RAD21…	86
Cancer,Gastrointestinal Disease,Organismal Injury and Abnormalities	upper gastrointestinal tract cancer	Upper gastrointestinal tract cancer	8.74e-09	5.3e-07			ABCB11,ABCB4,ABHD4,ACSL3,ADCY9,ADK,AFG3L2,AGL,AHNAK,AKAP11,AKR1D1,ALCAM,ANK3,ANKLE2,ANKRD28,ANXA11,AP1G1,AP3B1,ASAP2,ASXL2,ATP11A,ATP8B1,AVPR1A,BCAR1,BCAR3,BCAS3,BMP2K,BRD4,BRD8,BTG1,C1orf198,CBS/LOC102724560,CCN2,CD38,CD47,CDK6,CHD6,CITED2,CLDN1,COL14A1,COL18A1,COL3A1,COL4A1,COL4A2,CPEB2,CPSF7,CREBBP,CSNK1G3,CUL1,CUL2,CUL4A,CYLD,DAPK1,DDC,DDX17,DIPK2A,DMAP1,DOCK4,DPP4,DVL1,EIF3A,EWSR1,EXOC6,FADS…	254
Cancer,Gastrointestinal Disease,Organismal Injury and Abnormalities	colon adenocarcinoma	Colon adenocarcinoma	9e-09	5.44e-07			ABHD4,ADCY9,ADK,AFG3L2,AGL,AHNAK,ALPL,ANK3,ANKRD28,ANXA11,AP1G1,AP3B1,ARL2BP,ASAP2,ASB13,ASB7,ASPG,ASXL2,ATL2,ATP11A,ATP8B1,AVPR1A,BCAR1,BCAS3,BCL2L11,BLCAP,BRD4,C11orf24,C21orf91,CAMK1D,CAST,CBX3,CCDC12,CDK6,CES1,CHCHD3,CHD6,CHFR,CLK2,CNP,COL18A1,COL3A1,COL4A2,CP,CPEB2,CPT1A,CREBBP,CRYBG3,CUL1,CYLD,DAPK1,DAXX,DCTN1,DDX17,DHX9,DMAP1,DMTF1,DNAJC5,DOCK4,DPP4,DRAXIN,DTX4,DUSP16,ECPAS,EIPR1,ELK4,EXOC…	241
Cell Death and Survival,Embryonic Development,Organismal Injury and Abnormalities	cell death	Cell death of embryonic cell lines	1.01e-08	6.09e-07	Increased	3.002	ABCG2,AKAP11,BCL2L11,BIK,BNIP3L,CITED2,CYLD,DAXX,DCTN2,DDX17,DMTF1,FAS,FGFR2,FOXO3,GADD45A,GSDMD,HRAS,IRS1,MAP2K4,MAP2K6,MAP2K7,MAP3K1,MCOLN1,NAMPT,NFE2L2,OPA1,PIK3R1,PPM1A,PPP3CA,PPP3R1,PRKDC,RAD21,RIPK1,SCO2,SOD2,TJP2,TNFRSF19,YY1	38
Cell Death and Survival,Organismal Injury and Abnormalities,Renal and Urological Disease	apoptosis	Apoptosis of kidney cell lines	1.03e-08	6.15e-07	Increased	3.531	BCL2L11,BIK,BNIP3L,CITED2,DAXX,DDX17,F3,FAS,FOXO3,GNA12,GNA13,HRAS,IRS1,JAK2,MAP2K4,MAP2K6,MAP2K7,MAP3K1,NFE2L2,PPM1A,PPP3R1,RAD21,RIPK1,SOD2,TERT,TJP2,TNFRSF19,YY1	28
Digestive System Development and Function,Hepatic System Development and Function,Organ Morphology,Organismal Development	morphology	Morphology of liver	1.07e-08	6.39e-07			ABCB11,ABCB4,ABCC2,ABCG2,AGL,ALKBH7,BCAR1,BSCL2,CBS/LOC102724560,CCBE1,CES1,COL3A1,CP,EWSR1,FADS2,FAS,IGF2R,IRS1,LMNA,MAP2K4,MYH10,NFE2L2,NR1H4,NR1I2,PANK1,PCK1,PEMT,PHKG2,POR,PPP3CA,SIN3B,SMAD3,SOD2,SPTBN1,STARD4,STK11	36
Cancer,Hematological Disease,Immunological Disease,Organismal Injury and Abnormalities	neoplasia	Neoplasia of leukocytes	1.14e-08	6.77e-07	Decreased	-2.34	ABCG2,ADRM1,AGL,AHNAK,AKAP11,ALPL,ANK3,ANKLE2,ANXA11,ASAP2,ASB13,ASXL2,ATP11A,BCAR1,BCAR3,BCL2L11,BNIP3L,BRD4,BRD8,BTG1,C1orf174,CAPN2,CD38,CD47,CDK6,CHD6,CHFR,CITED2,CMPK2,CNP,COL14A1,COL18A1,COL3A1,COL4A1,COL4A2,CPEB2,CPSF7,CREBBP,CUL1,CUL2,CYLD,DAPK1,DDC,DDX46,DGKZ,DMTF1,DNASE2,DOCK4,DPP4,DUSP16,ENPP1,EWSR1,EXOC4,EXT2,EXTL2,F2R,F3,FAS,FGFR2,FOXO3,FOXP1,GADD45A,GLE1,GNA12,GNA13,GTF2IRD1,GTPBP2,…	172
Cancer,Hematological Disease,Organismal Injury and Abnormalities	bone marrow cancer	Bone marrow cancer	1.21e-08	7.18e-07			ABCB11,ABCB4,ABCC2,ABCG2,ACSL3,AHNAK,AKAP11,ANK3,ASXL2,ATL2,ATP8B1,B3GALT1,BCAR1,BCAS3,BLCAP,BMAL1,BSCL2,CD38,CD47,CHCHD3,COL4A1,CP,CPT1A,CREBBP,DAXX,DCTN1,DCTN2,DDX46,DIPK2A,DNAJC5,ECHDC3,ECPAS,ELOVL5,F3,FAM76A,FAS,FGFR2,FOXO3,FOXP1,GADD45A,HERC1,HNRNPD,HRAS,IFNAR2,IGF2R,IRS1,JAK2,KALRN,KIAA1522,KLF10,KMT5B,LPP,MACF1,MAP2K5,MAP3K1,MARK3,MED13L,MLLT10,MN1,MSH3,MSI2,MYH10,NAMPT,NFIX,NQO1,OSBPL1A,P…	112
Digestive System Development and Function,Organismal Development	morphology	Morphology of digestive system	1.4e-08	8.26e-07			ABCB11,ABCB4,ABCC2,ABCG2,AGL,ALKBH7,ALPL,BCAR1,BMAL1,BSCL2,CBS/LOC102724560,CCBE1,CD38,CES1,COL3A1,CP,CREBBP,CYLD,DPP4,EWSR1,FADS2,FAS,FBXL20,FGFR2,GCK,IGF2R,IRS1,JAK2,LMNA,MAP2K4,MCOLN1,MYH10,NDST1,NFE2L2,NFIX,NR1H4,NR1I2,NUS1,PANK1,PCK1,PEMT,PHKG2,PIK3R1,POR,PPP3CA,PPP3R1,PRKDC,PTPRF,RDH10,RIGI,RIPK1,SIN3B,SLC4A4,SMAD3,SOD2,SPPL2A,SPTBN1,STARD4,STK11,TOX,TSHZ1	61
Cardiovascular System Development and Function,Organismal Development	vasculogenesis	Vasculogenesis	1.55e-08	9.06e-07	Increased	2.45	ALCAM,BCAS3,BMAL1,CBS/LOC102724560,CCN2,CD47,CDK6,CITED2,COL18A1,COL3A1,COL4A1,COL4A2,CREBBP,CYLD,DDAH1,EIF3A,ENPP1,F2R,F3,FAS,FGFR2,FOXO3,GAB1,GADD45A,GLRX,GNA13,GSDMD,HRAS,IRS1,JAK2,KLF10,LMNA,MAP2K3,MAP2K5,MAP2K6,METAP2,MYH10,NCOA1,NCOA2,NDST1,NEU1,NFE2L2,NQO1,NQO2,NUS1,OXR1,PDGFC,PIGF,PLCG1,POR,PPP3R1,PRKDC,PTPRF,QKI,RAP1B,RASA3,RCAN1,RIPK1,RORA,S1PR1,SMAD3,STK11,STXBP2,TERT,TIPARP,TUBB6,VCAM…	70
Cancer,Gastrointestinal Disease,Organismal Injury and Abnormalities	upper gastrointestinal carcinoma	Upper gastrointestinal carcinoma	1.56e-08	9.11e-07			ABCB11,ABCB4,ABHD4,ACSL3,ADCY9,ADK,AFG3L2,AGL,AHNAK,AKAP11,AKR1D1,ALCAM,ANK3,ANKLE2,ANKRD28,ANXA11,AP1G1,AP3B1,ASAP2,ASXL2,ATP11A,ATP8B1,AVPR1A,BCAR1,BCAR3,BCAS3,BMP2K,BRD4,BRD8,C1orf198,CBS/LOC102724560,CCN2,CD38,CD47,CDK6,CHD6,CITED2,CLDN1,COL14A1,COL18A1,COL3A1,COL4A1,COL4A2,CPEB2,CPSF7,CREBBP,CSNK1G3,CUL1,CUL2,CYLD,DAPK1,DDX17,DIPK2A,DMAP1,DOCK4,DPP4,DVL1,EIF3A,EWSR1,EXOC6,FADS2,FAM172A,FGFR2…	246
Cancer,Gastrointestinal Disease,Organismal Injury and Abnormalities	colorectal cancer	Colorectal cancer	1.59e-08	9.24e-07			ABCG2,ABHD4,ADCY9,ADK,AFG3L2,AGL,AHNAK,ALCAM,ALPL,ANK3,ANKRD28,ANXA11,AP1G1,AP3B1,ARL2BP,ASAP2,ASB13,ASB7,ASPG,ASXL2,ATL2,ATP11A,ATP8B1,AVPR1A,BCAR1,BCAS3,BCL2L11,BLCAP,BRD4,C11orf24,C21orf91,CAMK1D,CAST,CBX3,CCDC12,CCN2,CDK6,CES1,CHCHD3,CHD6,CHFR,CLDN1,CLK2,CMPK2,CNP,COL14A1,COL18A1,COL3A1,COL4A1,COL4A2,CP,CPEB2,CPT1A,CREBBP,CRYBG3,CUL1,CUL4A,CYLD,DAPK1,DAXX,DCTN1,DDX17,DDX46,DGKZ,DHX9,DMAP1,DMT…	282
Cell Death and Survival,Organismal Injury and Abnormalities	cell death	Cell death of epithelial cells	1.75e-08	1.01e-06		1.701	ABCG2,AKAP11,BCL2L11,BIK,BNIP3L,CBS/LOC102724560,CDK6,CITED2,CYLD,DAXX,DCTN2,DDX17,F3,FAS,FOXO3,GADD45A,GSDMD,HRAS,IRS1,JAK2,KLF10,MAP2K4,MAP2K6,MAP2K7,MAP3K1,MCOLN1,MITF,NAMPT,NCOA1,NCOA2,NFE2L2,NQO2,NR1H4,PARD3,PIK3R1,PLXNB2,PPM1A,PPP3R1,PRKDC,RAD21,RCAN1,RIPK1,S1PR1,SMAD3,SOD2,SPTBN1,TERT,TJP2,TNFRSF19,YY1	50
Cellular Development,Connective Tissue Development and Function,Tissue Development	differentiation	Differentiation of connective tissue cells	1.78e-08	1.02e-06		1.759	ADK,ASXL2,BMAL1,BSCL2,CAST,CCN2,CD38,CD47,CDK6,COL3A1,DGKZ,ENPP1,EXT2,F2R,FAS,FGFR2,FLCN,FOXO3,FOXP1,GRK5,HRAS,IRF9,IRS1,JARID2,KITLG,KLF10,LMNA,LPIN1,MAP2K3,MAP2K6,MAP2K7,MITF,MN1,MRAP,NAMPT,NFE2L2,NR1H4,PIK3R1,PLCG1,POR,PPP3CA,RAPGEF4,RETREG1,RORA,SLC2A5,SMAD3,SNX10,SOD2,SPOP,STK11,TBL1XR1,TRIO,TUBB,WNT5B,WWTR1,YY1,ZFP36L1	57
Cancer,Organismal Injury and Abnormalities	invasive cancer	Invasive cancer	1.78e-08	1.02e-06	Increased	2.743	ALCAM,ALPL,ANK3,ARF3,ASB13,ASXL2,BCAR1,BCL2L11,CAPN2,CBS/LOC102724560,CCN2,CD47,CDK6,COL18A1,COL4A1,COL4A2,CPEB2,CREBBP,CUL4A,DAPK1,DAXX,DGKZ,DNAJB6,DOCK4,ELK4,ELOVL5,F2R,F3,FAS,FGFR2,FLCN,FOXO3,FOXP1,GADD45A,GLRX,GNA12,HBP1,HRAS,IFNAR2,IL4I1,IRS1,JAK2,JARID2,KDM3A,LMNA,LMO7,LRIG1,MAGI1,MAP2K3,MAP2K4,MAP3K1,MBD2,MCOLN1,MEF2A,METAP2,MITF,MSH3,MSI2,MYO1B,NADK,NDST1,NFE2L2,NFIX,NQO1,PARD3,PEX7,PIK3R…	110
Lipid Metabolism,Molecular Transport,Small Molecule Biochemistry	concentration	Concentration of triacylglycerol	1.8e-08	1.03e-06	Decreased	-2.596	BMAL1,BSCL2,CBS/LOC102724560,CES1,COL18A1,ELOVL5,FADS2,FMO5,FOXO3,GCK,GPD2,IRS1,JAK2,KDM3A,LMNA,LPIN1,NAMPT,NDST1,NEU1,NFE2L2,NQO1,NR1H4,NR1I2,NRIP1,NUS1,OGA,PANK1,PCK1,PEMT,PIK3R1,POR,PPP3CA,RORA,SAR1B,SOD2,SORBS1,VAMP3,VNN1	38
Cellular Response to Therapeutics	sensitivity	Sensitivity of cells	1.84e-08	1.05e-06	Decreased	-4.795	ABCB4,ABCG2,ALKBH7,BCL2L11,BSCL2,CDK6,COL3A1,CP,CREBBP,CUL1,CUL2,DPP4,EWSR1,FBXL20,FGFR2,GAB1,GADD45A,GLRX,GNA13,IRS1,KMT5B,LMNA,LPIN1,MAP2K3,MAP2K6,MITF,MPI,MSI2,NFE2L2,PIGF,PIK3R1,PITPNB,PRKDC,PSMD2,PTPN12,PTPRK,RAB1B,RFWD3,RING1,SIN3B,SPOP,TNPO1,TOP1MT,TRIM25,UBE4B,UNG,VDAC2,VPS16,XPO6,ZMYND8,ZRANB1	51
Cancer,Hematological Disease,Immunological Disease,Organismal Injury and Abnormalities	myeloid leukemia	Myeloid leukemia	1.94e-08	1.1e-06			ABCB11,ABCB4,ABCC2,ABCG2,ACSL3,AHNAK,AKAP11,ANK3,ASXL2,ATL2,ATP8B1,B3GALT1,BCAR1,BCAS3,BLCAP,BSCL2,CD38,CD47,CHCHD3,COL4A1,CP,CPT1A,CREBBP,DCTN1,DCTN2,DDX46,DNAJC5,ECHDC3,ECPAS,ELOVL5,F3,FAM76A,FAS,FGFR2,FOXO3,FOXP1,GADD45A,HERC1,HNRNPD,HRAS,IFNAR2,IGF2R,IRS1,JAK2,KALRN,KIAA1522,KLF10,KMT5B,LPP,MACF1,MAP3K1,MARK3,MED13L,MLLT10,MN1,MSH3,MSI2,MYH10,NAMPT,NFIX,NQO1,OSBPL1A,PIK3AP1,PIK3R1,POLE4,POR,P…	105
Hematological Disease,Organismal Injury and Abnormalities	bone marrow lesion	Bone marrow lesion	1.95e-08	1.1e-06		-0.388	ABCB11,ABCB4,ABCC2,ABCG2,ACSL3,AHNAK,AKAP11,ANK3,ASXL2,ATL2,ATP8B1,B3GALT1,BCAR1,BCAS3,BCL2L11,BLCAP,BMAL1,BSCL2,CD38,CD47,CHCHD3,COL4A1,CP,CPT1A,CREBBP,DAXX,DCTN1,DCTN2,DDX46,DIPK2A,DNAJC5,ECHDC3,ECPAS,ELOVL5,F3,FAM76A,FAS,FGFR2,FOXO3,FOXP1,GADD45A,HERC1,HNRNPD,HRAS,IFNAR2,IGF2R,IRS1,JAK2,JARID2,KALRN,KIAA1522,KLF10,KMT5B,LPP,MACF1,MAP2K5,MAP3K1,MARK3,MED13L,MLLT10,MN1,MSH3,MSI2,MYH10,NAMPT,NFIX…	115
Cancer,Organismal Injury and Abnormalities	ductal carcinoma	Ductal carcinoma	2.02e-08	1.13e-06		-0.555	ABCB11,ABCB4,ABCG2,ABTB2,AGL,AHNAK,AKAP11,ALPL,ANK3,ANKLE2,AP1G1,ATP11A,ATP8B1,BAIAP2,BCAR3,BMP2K,BRD4,BRD8,C1orf198,CAPN2,CBS/LOC102724560,CCN2,CDK6,CES1,CHD6,CLK2,CMPK2,COL14A1,COL18A1,COL4A1,COL4A2,CREBBP,CRYBG3,CSNK2A2,CUL2,CYLD,DAPK1,DAXX,DCTN1,DCTN4,DHX9,DNAJB6,DOCK4,DPP4,DTX4,DUSP16,EIF3A,ELK4,ENPP1,EPS8L2,EXOC4,EXOC6,EXT2,F3,FAM172A,FGFR2,FGFRL1,FHAD1,FLNB,FMNL2,FOXO3,FOXP1,GBF1,GCLC,GUK1…	179
Cancer,Gastrointestinal Disease,Organismal Injury and Abnormalities	non-colon gastrointestinal cancer	Non-colon gastrointestinal cancer	2.32e-08	1.3e-06			ABCB11,ABCB4,ABHD4,ACSL3,ADCY9,ADK,AFG3L2,AGL,AHNAK,AKAP11,AKR1D1,ALCAM,ANK3,ANKLE2,ANKRD28,ANXA11,AP1G1,AP3B1,ASAP2,ASXL2,ATP11A,ATP8B1,AVPR1A,BCAR1,BCAR3,BCAS3,BMP2K,BRD4,BRD8,BTG1,C1orf198,CAST,CBS/LOC102724560,CCN2,CD38,CD47,CDK6,CHD6,CITED2,CLDN1,COL14A1,COL18A1,COL3A1,COL4A1,COL4A2,CPEB2,CPSF7,CREBBP,CSNK1G3,CUL1,CUL2,CUL4A,CYLD,DAPK1,DCTN1,DDC,DDX17,DGKZ,DIPK2A,DMAP1,DOCK4,DPP4,DVL1,EIF3A,…	263
Cancer,Organismal Injury and Abnormalities	lymphoid cancer	Lymphoid cancer	2.34e-08	1.3e-06	Decreased	-2.629	ABCG2,ADRM1,AGL,AHNAK,AKAP11,ALPL,ANK3,ANKLE2,ANXA11,ASAP2,ASB13,ASXL2,ATP11A,BCAR1,BCAR3,BCL2L11,BLCAP,BNIP3L,BRD4,BRD8,BTG1,C1orf174,CAPN2,CD38,CD47,CDK6,CHD6,CHFR,CITED2,CMPK2,CNP,COL14A1,COL18A1,COL3A1,COL4A1,COL4A2,CPEB2,CPSF7,CREBBP,CUL1,CUL2,CYLD,DAPK1,DDC,DDX46,DGKZ,DMTF1,DNASE2,DOCK4,DPP4,DUSP16,ENPP1,EWSR1,EXOC4,EXT2,EXTL2,F2R,F3,FAS,FGFR2,FOXO3,FOXP1,GADD45A,GLE1,GNA12,GNA13,GTF2IRD1,G…	181
Cancer,Hematological Disease,Immunological Disease,Organismal Injury and Abnormalities	lymphocytic cancer	Lymphocytic cancer	2.41e-08	1.33e-06	Decreased	-2.465	ABCG2,ADRM1,AGL,AHNAK,AKAP11,ALPL,ANK3,ANKLE2,ANXA11,ASAP2,ASB13,ASXL2,ATP11A,BCAR1,BCAR3,BCL2L11,BLCAP,BNIP3L,BRD4,BRD8,BTG1,C1orf174,CAPN2,CD38,CD47,CDK6,CHD6,CHFR,CITED2,CMPK2,CNP,COL14A1,COL18A1,COL3A1,COL4A1,COL4A2,CPEB2,CPSF7,CREBBP,CUL1,CUL2,CYLD,DAPK1,DDC,DDX46,DGKZ,DMTF1,DNASE2,DOCK4,DPP4,DUSP16,ENPP1,EWSR1,EXOC4,EXT2,EXTL2,F2R,F3,FAS,FGFR2,FOXO3,FOXP1,GADD45A,GLE1,GNA12,GNA13,GTF2IRD1,G…	180
Cancer,Hematological Disease,Organismal Injury and Abnormalities	malignant lymphocytic neoplasm	Malignant lymphocytic neoplasm	2.41e-08	1.33e-06	Decreased	-2.465	ABCG2,ADRM1,AGL,AHNAK,AKAP11,ALPL,ANK3,ANKLE2,ANXA11,ASAP2,ASB13,ASXL2,ATP11A,BCAR1,BCAR3,BCL2L11,BLCAP,BNIP3L,BRD4,BRD8,BTG1,C1orf174,CAPN2,CD38,CD47,CDK6,CHD6,CHFR,CITED2,CMPK2,CNP,COL14A1,COL18A1,COL3A1,COL4A1,COL4A2,CPEB2,CPSF7,CREBBP,CUL1,CUL2,CYLD,DAPK1,DDC,DDX46,DGKZ,DMTF1,DNASE2,DOCK4,DPP4,DUSP16,ENPP1,EWSR1,EXOC4,EXT2,EXTL2,F2R,F3,FAS,FGFR2,FOXO3,FOXP1,GADD45A,GLE1,GNA12,GNA13,GTF2IRD1,G…	180
Cancer,Hematological Disease,Immunological Disease,Organismal Injury and Abnormalities	acute leukemia	Acute leukemia	2.5e-08	1.38e-06			ABCB11,ABCB4,ABCG2,ACSL3,AGL,AHNAK,AKAP11,ANK3,ASXL2,ATL2,ATP11A,ATP8B1,B3GALT1,BCAR1,BCAS3,BLCAP,BSCL2,BTG1,CD38,CD47,CHCHD3,CMPK2,COL14A1,COL4A1,CP,CPT1A,CREBBP,CUL2,DCTN1,DCTN2,DDC,DDX46,DNAJC5,DNASE2,DOCK4,ECHDC3,ECPAS,ELOVL5,ENPP1,F2R,F3,FAM76A,FAS,FGFR2,FOXO3,FOXP1,GADD45A,GTF2IRD1,HERC1,HNRNPD,HRAS,IFNAR2,IGF2R,IRS1,JAK2,KALRN,KDM3B,KIAA1522,KLF10,KMT5B,LPP,MACF1,MAGI1,MAP3K1,MARK3,MED13L,…	130
Cardiovascular System Development and Function,Cellular Movement	cell movement	Cell movement of endothelial cells	2.6e-08	1.42e-06	Increased	3.983	ALCAM,BCAR1,BCAS3,CBS/LOC102724560,CCBE1,CCN2,COL18A1,COL4A1,COL4A2,CORO1B,CYLD,DPP4,F2R,F3,FLNB,FOXO3,FOXP1,GAB1,GADD45A,HRAS,IGF2R,MAP2K3,MAP2K5,MAP2K6,NDST1,NEU1,NFE2L2,NR1H4,NUS1,PDGFC,PLCG1,PTPN12,RAP1B,RCAN1,S1PR1,SASH1,SMAD3,STK11,VAV2,VCAM1	40
Nucleic Acid Metabolism	metabolism	Metabolism of nucleic acid component or derivative	2.64e-08	1.44e-06		1.823	ABCG2,ADCY9,ADK,AKAP11,CD38,CES1,CMPK2,CPT1A,ENPP1,EXTL2,FAS,FLCN,FMO2,FOXO3,GCK,GMPR2,GNA13,GUK1,H6PD,HRAS,IRS1,MPI,MRAP,NADK,NAMPT,NQO1,OGA,OPA1,PANK1,PDE9A,PEMT,PID1,POLR1H,POR,PRPSAP2,RIPK1,RORA,SH3GLB1,SLC1A2,SLC22A5,SLC2A9,SNX5,SOD2,SULT1A1,UGDH,UMPS,UPP2	47
Cancer,Hematological Disease,Organismal Injury and Abnormalities	bone marrow neoplasm	Bone marrow neoplasm	3.15e-08	1.71e-06		-0.391	ABCB11,ABCB4,ABCC2,ABCG2,ACSL3,AHNAK,AKAP11,ANK3,ASXL2,ATL2,ATP8B1,B3GALT1,BCAR1,BCAS3,BCL2L11,BLCAP,BMAL1,BSCL2,CD38,CD47,CHCHD3,COL4A1,CP,CPT1A,CREBBP,DAXX,DCTN1,DCTN2,DDX46,DIPK2A,DNAJC5,ECHDC3,ECPAS,ELOVL5,F3,FAM76A,FAS,FGFR2,FOXO3,FOXP1,GADD45A,HERC1,HNRNPD,HRAS,IFNAR2,IGF2R,IRS1,JAK2,JARID2,KALRN,KIAA1522,KLF10,KMT5B,LPP,MACF1,MAP2K5,MAP3K1,MARK3,MED13L,MLLT10,MN1,MSH3,MSI2,MYH10,NAMPT,NFIX…	114
Cancer,Gastrointestinal Disease,Organismal Injury and Abnormalities	colorectal adenocarcinoma	Colorectal adenocarcinoma	3.44e-08	1.87e-06			ABHD4,ADCY9,ADK,AFG3L2,AGL,AHNAK,ALPL,ANK3,ANKRD28,ANXA11,AP1G1,AP3B1,ARL2BP,ASAP2,ASB13,ASB7,ASPG,ASXL2,ATL2,ATP11A,ATP8B1,AVPR1A,BCAR1,BCAS3,BCL2L11,BLCAP,BRD4,C11orf24,C21orf91,CAMK1D,CAST,CBX3,CCDC12,CDK6,CES1,CHCHD3,CHD6,CHFR,CLK2,CNP,COL14A1,COL18A1,COL3A1,COL4A2,CP,CPEB2,CPT1A,CREBBP,CRYBG3,CUL1,CYLD,DAPK1,DAXX,DCTN1,DDX17,DGKZ,DHX9,DMAP1,DMTF1,DNAJC5,DOCK4,DPP4,DRAXIN,DTX4,DUSP16,ECPAS,EI…	250
Developmental Disorder,Hereditary Disorder,Neurological Disease,Organismal Injury and Abnormalities	familial mental retardation	Familial mental retardation	3.85e-08	2.08e-06			ADK,ANK3,ASXL2,ATP1A1,BRD4,CAMK2B,CCN2,COL18A1,CREBBP,FGFR2,FOXP1,GTPBP2,HERC1,KDM3B,KMT5B,L2HGDH,LMNA,MACF1,MED13L,MN1,NDST1,NSUN2,NUS1,OPA1,OTUD6B,PPP3CA,RORA,SCAPER,SIN3A,SLC1A2,SMARCE1,SPTBN1,TAOK1,TBL1XR1,TECPR2,TNRC6B,TRIO,TRMT1,TUBB,UGDH,WDR26,WDR81,WIPI2	43
Cancer,Hematological Disease,Organismal Injury and Abnormalities	malignant myeloid neoplasm	Malignant myeloid neoplasm	4.07e-08	2.19e-06			ABCB11,ABCB4,ABCG2,ACSL3,AHNAK,AKAP11,ANK3,ASXL2,ATL2,ATP8B1,B3GALT1,BCAR1,BCAS3,BCL2L11,BLCAP,BSCL2,CD38,CD47,CHCHD3,COL4A1,CP,CPT1A,CREBBP,DAXX,DCTN1,DCTN2,DDX46,DIPK2A,DNAJC5,ECHDC3,ECPAS,ELOVL5,F3,FAM76A,FAS,FGFR2,FOXO3,FOXP1,GADD45A,HERC1,HNRNPD,HRAS,IFNAR2,IGF2R,IRS1,JAK2,KALRN,KIAA1522,KLF10,KMT5B,LPP,MACF1,MAP2K5,MAP3K1,MARK3,MED13L,MLLT10,MN1,MSH3,MYH10,NAMPT,NFIX,NQO1,OSBPL1A,PARD3,PIK3…	109
Hereditary Disorder,Neurological Disease,Organismal Injury and Abnormalities	autosomal recessive neurological disorder	Autosomal recessive neurological disorder	4.09e-08	2.19e-06			ADK,AFG3L2,ANK3,ASPA,BSCL2,CLN8,CNP,COL18A1,COL3A1,COL4A1,CP,CYP2U1,DDC,EPS8L2,EXOC4,EXT2,FAS,FOXP1,GAB1,GLE1,GTPBP2,HERC1,L2HGDH,LMNA,MACF1,MCOLN1,MED13L,MITF,MKKS,MRNIP,NARS2,NDST1,NEU1,NHLRC2,NR1I2,NSUN2,OPA1,OTUD6B,OXR1,PDSS2,PRKDC,PSPH,REPS1,RETREG1,SBF2,SCAPER,SCARB2,SCO2,SLC10A1,SLC25A22,SLC39A8,ST3GAL5,SYNE1,TECPR2,TMEM126A,TPRKB,TRIM2,TRIO,TRMT1,TUBB6,TUBGCP2,UGDH,WDR37,WDR81,WIPI2	65
Cancer,Hematological Disease,Organismal Injury and Abnormalities	myeloid neoplasm	Myeloid neoplasm	5.76e-08	3.08e-06		-0.391	ABCB11,ABCB4,ABCC2,ABCG2,ACSL3,AHNAK,AKAP11,ANK3,ASXL2,ATL2,ATP8B1,B3GALT1,BCAR1,BCAS3,BCL2L11,BLCAP,BMAL1,BSCL2,CD38,CD47,CHCHD3,COL4A1,CP,CPT1A,CREBBP,DAXX,DCTN1,DCTN2,DDX46,DIPK2A,DNAJC5,ECHDC3,ECPAS,ELOVL5,F3,FAM76A,FAS,FGFR2,FOXO3,FOXP1,GADD45A,HERC1,HNRNPD,HRAS,IFNAR2,IGF2R,IRS1,JAK2,JARID2,KALRN,KIAA1522,KLF10,KMT5B,LPP,MACF1,MAP2K5,MAP3K1,MARK3,MED13L,MLLT10,MN1,MSH3,MSI2,MYH10,NAMPT,NFIX…	114
Cell Cycle	interphase	Interphase	5.84e-08	3.1e-06	Increased	2.572	BTG1,CAMK2B,CDK6,CES1,CREBBP,CSNK2A2,CUL1,CUL2,CUL4A,CYLD,DAXX,DGKZ,DMTF1,DPP4,FAS,FLCN,FOXO3,GAB1,GADD45A,GNA12,GNL2,HRAS,IRS1,JAK2,JARID2,KDM3A,KITLG,KLF10,LMNA,LPIN1,MAP2K3,MAP2K6,MAP2K7,MRNIP,NET1,NFE2L2,NRIP1,OGA,PIK3R1,PLCG1,PLXNA2,PPM1A,PPP3CA,PRKDC,PUM1,QKI,RASSF3,RASSF6,RELL1,RFFL,RORA,RPA1,SNX5,SOD2,SRPK2,STK11,TAOK1,TAOK3,TERT,TPD52L1,WNT5B	61
Cancer,Endocrine System Disorders,Organismal Injury and Abnormalities,Reproductive System Disease	neoplasia	Ovarian tumor	5.92e-08	3.14e-06		-1.478	ABCC2,ABCG2,ABHD6,ADK,AGL,AHNAK,ALCAM,ALKBH7,ALPL,ATP1A1,ATP8B1,BCL2L11,BDH1,BMP2K,BRD4,CAMK2B,CAST,CBS/LOC102724560,CCN2,CD47,CDK6,COL18A1,COL3A1,COL4A1,COL4A2,CP,CREBBP,CUL2,CUL4A,DNAJB6,DPP4,EIF4A2,EXT2,EXTL2,F2R,FAS,FBXO21,FGFR2,FLCN,FLOT1,FOXO3,GADD45A,GBF1,GNA12,GNA13,GTF2IRD1,HRAS,IGF2R,IRS1,JAK2,KALRN,KAT2B,KDM3B,KPNA1,LASP1,LMNA,LRIG1,MACF1,MAP2K4,MAP3K1,MEF2A,MITF,MN1,MSH3,MYH10,NADK,NC…	119
Hematological System Development and Function,Tissue Morphology	quantity	Quantity of leukocytes	6.06e-08	3.2e-06	Increased	3.948	ABCG2,ALCAM,ALPL,AP1G1,AP3B1,AVPR1A,BCL2L11,BIK,BMAL1,CBS/LOC102724560,CCBE1,CD38,CD47,CDK6,CLDN1,CREBBP,CYLD,DAXX,DMTF1,DNASE2,ELK4,F3,FAS,FGFR2,FOXO3,GADD45A,GCNT2,GNA12,GNA13,HRAS,IFNAR2,IGF2R,JAK2,JARID2,KITLG,KLF10,KLF13,MAP2K4,NCOA2,NEDD4L,NEU1,NFE2L2,NQO1,NQO2,NR1H4,NR1I2,PARD3,PDGFC,PIK3AP1,PIK3R1,PPP3R1,PRKDC,PTBP1,RAP1B,RAPGEF4,RIGI,RIPK1,RORA,S1PR1,SIN3B,SLC22A5,SLC39A8,SLC4A4,SMAD3,SO…	77
Cellular Response to Therapeutics	sensitivity	Sensitivity of tumor cell lines	6.19e-08	3.25e-06	Decreased	-4.472	ABCG2,BCL2L11,BSCL2,CDK6,COL3A1,CREBBP,CUL1,CUL2,DPP4,EWSR1,FBXL20,FGFR2,GAB1,GADD45A,IRS1,LMNA,LPIN1,MAP2K3,MITF,MPI,MSI2,NFE2L2,PIGF,PIK3R1,PITPNB,PRKDC,PSMD2,PTPN12,PTPRK,RAB1B,RFWD3,RING1,SIN3B,SPOP,TNPO1,TOP1MT,TRIM25,UBE4B,VDAC2,VPS16,XPO6,ZMYND8,ZRANB1	43
Cell Cycle,Gene Expression	binding	Binding of DNA	6.2e-08	3.25e-06		0.905	CCN2,CREBBP,CUL4A,F3,FAS,FOXO3,FOXP1,GLRX,HBP1,HNRNPC,HRAS,IRF9,JAK2,KAT2B,KITLG,KLF13,LMNA,MAP2K6,MAP2K7,MAP3K1,MBD2,NCOA1,NCOA2,NFE2L2,NR1H4,NR1I2,NR2C2AP,PCK1,PLCG1,POR,PRKDC,RAD21,RIGI,RIPK1,RPA1,S1PR1,SMAD3,SOD2,STK11,TEF,TERT,TRIM24,VCAM1,YY1	44
Cancer,Hematological Disease,Immunological Disease,Organismal Injury and Abnormalities	non-Hodgkin disease	Non-Hodgkin lymphoma	6.48e-08	3.38e-06			ABCG2,AHNAK,ANK3,ANKLE2,ANXA11,ASAP2,BCL2L11,BNIP3L,BRD4,BTG1,CAPN2,CD38,CD47,CDK6,CHD6,CNP,COL18A1,COL3A1,COL4A1,COL4A2,CPSF7,CREBBP,CUL1,DAPK1,DDX46,DMTF1,DNASE2,DPP4,EWSR1,EXOC4,EXT2,FAS,FGFR2,FOXO3,FOXP1,GADD45A,GNA12,GNA13,GTPBP2,H6PD,IFNAR2,IGF2R,IL4I1,JAK2,KALRN,KLHL24,KPNA1,LPIN1,LPP,MAP2K3,MAP2K4,MEF2A,MKNK2,MTHFD1L,NCOA2,NEDD4L,NFE2L2,NRIP1,PDGFC,PIK3R1,PLCG1,PLXNA2,POLE4,POR,PPP1R9A,PP…	96
Cell Death and Survival,Organismal Injury and Abnormalities	cell death	Cell death of sarcoma cell lines	6.61e-08	3.43e-06		-0.209	ABCG2,AHNAK,BCL2L11,BIK,BRD4,CDK6,CSNK2A2,DHX9,DPP4,DPP9,EWSR1,FAS,FOXO3,GRK5,IFNAR2,KAT2B,KITLG,MAP2K4,MAP3K1,NAMPT,POR,RIGI,RIPK1,SOD2,SYNE1,TERT,VDAC2	27
Cancer,Hematological Disease,Immunological Disease,Organismal Injury and Abnormalities	mature B-cell neoplasm	Mature B-cell neoplasm	6.97e-08	3.61e-06			ABCG2,AGL,AHNAK,AKAP11,ALPL,ANKLE2,ANXA11,ASAP2,BCL2L11,BRD4,BTG1,CD38,CD47,CDK6,CHD6,CITED2,CNP,COL18A1,COL3A1,CPEB2,CPSF7,CREBBP,CYLD,DAPK1,DDX46,DMTF1,DNASE2,DPP4,DUSP16,ENPP1,EWSR1,EXOC4,EXT2,EXTL2,FAS,FGFR2,FOXO3,FOXP1,GADD45A,GNA12,GNA13,GTPBP2,H6PD,HRAS,IFNAR2,IGF2R,JAK2,JARID2,KALRN,KITLG,KLHL24,KPNA1,LPIN1,LPP,LRIG1,MAGI1,MAP2K4,MEF2A,MSH3,MTHFD1L,NAMPT,NCOA2,NFE2L2,PDE9A,PDP2,PIK3R1,PLC…	99
Developmental Disorder,Neurological Disease,Organismal Injury and Abnormalities	congenital encephalopathy	Congenital encephalopathy	7.12e-08	3.67e-06	Decreased	-3.251	APBB2,ASPA,CCN2,CITED2,CNN3,COL18A1,COL3A1,COL4A1,COL4A2,CP,CREBBP,DRAXIN,DVL1,FAS,FGFR2,GADD45A,HERC1,KDM3B,LMNA,MACF1,MED13L,MKKS,MN1,MTHFD1L,MYH10,NEDD4L,NFIX,NR1I2,NSUN2,OPA1,OTUD6B,PEX7,PLXNA2,PLXNB2,POR,PPP3CA,PTPRF,RAD21,RFX4,SCO2,SIN3A,SLC10A1,SLC1A2,SMAD3,SMARCE1,SOD2,TERT,TRIO,TUBB,TUBGCP2,WDR26,WDR81,YY1	53
Cell Death and Survival	survival	Cell survival	7.2e-08	3.7e-06	Increased	5.284	ABCB4,ABCG2,ADK,ADRM1,AHNAK,ALCAM,BCAR1,BCL2L11,BIK,BRD4,BRD8,CAMK2B,CAPN2,CCN2,CD38,CD47,CDK6,CES1,CHFR,CLK2,COL18A1,CREBBP,CYLD,DAXX,DHX9,DNAJB6,DPP4,DPP9,EIF3A,EWSR1,F2R,FAS,FGFR2,FOXO3,GAB1,GADD45A,GCLC,GLRX,GNA13,GSDMD,GUK1,H6PD,HBP1,HRAS,IGF2R,IRS1,JAK2,KIFC3,KITLG,LMNA,LRIG1,MAP2K3,MAP2K4,MAP2K5,MAP2K6,MAP3K1,MCOLN1,MEF2A,METAP2,mir-617,MITF,MSH3,NAB1,NAMPT,NEU1,NFE2L2,NR1H4,NRIP1,PFDN2,PI…	114
Cell Death and Survival	cell viability	Cell viability	8.29e-08	4.24e-06	Increased	4.888	ABCB4,ABCG2,ADK,ADRM1,AHNAK,ALCAM,BCAR1,BCL2L11,BIK,BRD4,BRD8,CAMK2B,CAPN2,CCN2,CD38,CD47,CDK6,CES1,CHFR,CREBBP,CYLD,DAXX,DHX9,DNAJB6,DPP4,DPP9,EIF3A,EWSR1,F2R,FAS,FGFR2,FOXO3,GAB1,GADD45A,GCLC,GNA13,GSDMD,GUK1,H6PD,HBP1,HRAS,IGF2R,JAK2,KIFC3,KITLG,LMNA,LRIG1,MAP2K3,MAP2K4,MAP2K5,MAP2K6,MAP3K1,MCOLN1,MEF2A,METAP2,mir-617,MITF,MSH3,NAB1,NAMPT,NEU1,NFE2L2,NR1H4,NRIP1,PFDN2,PIK3R1,PLCG1,PLPP1,PMVK,P…	110
Cell Death and Survival,Organismal Injury and Abnormalities	cell death	Cell death of epithelial cell lines	8.8e-08	4.49e-06	Increased	3.234	ABCG2,AKAP11,BCL2L11,BIK,BNIP3L,CDK6,CITED2,DAXX,DCTN2,DDX17,FAS,FOXO3,GSDMD,HRAS,IRS1,JAK2,MAP2K4,MAP2K6,MAP2K7,MAP3K1,MCOLN1,NAMPT,NCOA2,NFE2L2,PPM1A,PPP3R1,PRKDC,RAD21,RIPK1,TJP2,TNFRSF19,YY1	32
Cellular Movement	migration	Migration of tumor cell lines	9.03e-08	4.59e-06	Increased	4.814	AHNAK,AKAP11,ALCAM,ANKRD28,ASB13,BCAR1,BCAR3,BRD4,CAPN2,CBS/LOC102724560,CCDC12,CCN2,CD47,COL18A1,CPT1A,CUL4A,DDX17,DGKZ,DHX9,DNAJB6,DPP4,ENPP1,F2R,F3,FAS,FGFR2,FLNB,FOXO3,FOXP1,GAB1,GGNBP2,GNA12,GNA13,HBP1,HRAS,IRS1,JAK2,KDM3A,KITLG,LASP1,LMNA,LMO7,MAGI1,MAP2K7,MAP3K1,mir-1301,MITF,MSI2,MYH10,MYO1B,NCOA2,NET1,NFE2L2,NR1H4,NR1I2,NSUN2,OPA1,OTUD6B,PIGF,PIK3R1,PLCG1,PLXNA2,PPP3CA,PRKDC,PTBP1,PTPN12…	93
Cancer,Organismal Injury and Abnormalities	blastoma	Blastoma	9.18e-08	4.65e-06			ABCG2,ALCAM,ASPA,BNIP3L,CAPN2,CBX3,CD47,CLK2,COL3A1,COL4A1,COL4A2,CREBBP,DNASE2,FGFR2,FOXO3,HRAS,IRS1,JAK2,KLF10,KLHL24,MAP3K1,MBD2,NAMPT,OTUD6B,PANK1,PDGFC,PIK3R1,QKI,RAD21,RAPGEF4,RAPGEF5,RETREG1,RIPK1,RNF14,RPL22,SH3GLB1,SIN3A,SLC22A5,SLC25A32,SUMO3,TAOK1,TERT,TOP1MT,TRIO,UBE2E2,VCAM1,ZKSCAN1	47
Connective Tissue Development and Function,Tissue Morphology	quantity	Quantity of connective tissue	9.84e-08	4.96e-06	Increased	3.663	AHNAK,ALPL,ASPA,BMAL1,BNIP3L,BSCL2,CCBE1,CCN2,CD47,CDK6,CES1,CREBBP,CYLD,DGKZ,DNASE2,F2R,FGFR2,FGFRL1,FMO5,FOXO3,GPD2,GTF2IRD1,HRAS,IGF2R,IRS1,JAK2,JARID2,KDM3A,KITLG,KLF10,KLF13,LMNA,MAP2K4,MARK3,NCOA2,NFE2L2,NQO1,NR1H4,PCK1,PIK3R1,PLCG1,RIPK1,S1PR1,SIN3B,SLC4A4,SMAD3,SOD2,STK11,TERT	49
Cancer,Organismal Injury and Abnormalities	extraadrenal retroperitoneal tumor	Extraadrenal retroperitoneal tumor	1.03e-07	5.17e-06		-0.816	ABCB11,ABCB4,ABCG2,ABTB2,ACSL3,ADCY9,AGL,AHNAK,AKAP11,ALCAM,ALPL,ANKLE2,AP1G1,AP3B1,ASXL2,ATP11A,ATP8B1,BAIAP2,BCAR1,BCAR3,BCL2L11,BMP2K,BNIP3L,BRD8,BSCL2,C1orf174,CAPN2,CBS/LOC102724560,CCN2,CDK6,CHD6,CMPK2,COL14A1,COL18A1,COL4A1,COL4A2,CPEB2,CREBBP,CYLD,DAPK1,DAXX,DCTN1,DCTN4,DHX9,DNASE2,DOCK4,DPP4,DUSP16,ECHDC3,EIF4A2,ELOVL5,EWSR1,EXOC6,EXTL2,F3,FAM89A,FBXL17,FGFR2,FHAD1,FLCN,FLNB,FMO1,FMO2,FO…	208
Cellular Development,Cellular Growth and Proliferation,Embryonic Development,Hematological System Development and Function,Hematopoiesis,Lymphoid Tissue Structure and Development,Organ Development,Organismal Development,Tissue Development	lymphopoiesis	Lymphopoiesis	1.04e-07	5.21e-06	Increased	3.191	AP3B1,AVPR1A,BCL2L11,BIK,BMAL1,CBS/LOC102724560,CD38,CDK6,CPT1A,CREBBP,CYLD,DGKZ,DNASE2,DPP4,ELK4,ENPP1,FAS,FOXO3,FOXP1,GADD45A,HRAS,IFNAR2,IGF2R,IL4I1,KITLG,KLF10,MAP2K4,MBD2,NAB1,NQO2,PCK1,PDP2,PIK3AP1,PIK3R1,PKNOX1,PLCG1,PPP3CA,PPP3R1,PRKDC,PTPN12,RASA3,RIGI,RORA,RPL22,RSAD2,S1PR1,SMAD3,SMARCE1,SPPL2A,ST3GAL5,STK11,TOX,UVRAG,VAV2,YY1,ZFP36L1	56
Developmental Disorder,Organismal Injury and Abnormalities	global developmental delay	Global developmental delay	1.06e-07	5.29e-06			ANK3,BCAS3,CREBBP,DDC,DVL1,FOXP1,GCNT2,KMT5B,LPIN1,MACF1,MED13L,MN1,MYH10,NDST1,NFIX,NSUN2,OPA1,OXR1,SYNE1,SYT1,TAOK1,TECPR2,TNRC6B,TSHZ1,UGDH,WAC,WDR37,YY1	28
Neurological Disease,Organismal Injury and Abnormalities	neurological disorder	Early-onset neurological disorder	1.09e-07	5.4e-06	Decreased	-3.397	ANK3,APBB2,ASPA,CCN2,CITED2,CNN3,COL18A1,COL3A1,COL4A1,COL4A2,CP,CREBBP,DRAXIN,DVL1,EPS8L2,FAS,FGFR2,GADD45A,GTF2IRD1,HERC1,KDM3B,LMNA,MACF1,MED13L,MITF,MKKS,MN1,MRNIP,MTHFD1L,MYH10,NEDD4L,NFIX,NR1I2,NSUN2,OPA1,OTUD6B,PEX7,PLXNA2,PLXNB2,POR,PPP3CA,PTPRF,PUM1,RAD21,RFX4,SCARB2,SCO2,SIN3A,SLC10A1,SLC1A2,SLC25A22,SMAD3,SMARCE1,SOD2,ST3GAL5,SYNE1,TERT,TRIO,TUBB,TUBGCP2,UGDH,WDR26,WDR81,YY1	64
Dermatological Diseases and Conditions,Developmental Disorder,Hereditary Disorder,Metabolic Disease,Organismal Injury and Abnormalities	Hutchinson-Gilford progeria syndrome	Hutchinson-Gilford progeria syndrome	1.13e-07	5.6e-06			AHNAK,AP1G1,APBB2,COL3A1,COL4A1,COL4A2,DHX9,EIF4A2,ENPP1,EXOC4,F2R,FOXO3,GNA13,JAK2,LMNA,LPIN1,NCOA2,PRKDC,PTPN12,SPTBN1,SRRM2,TOX	22
Cellular Growth and Proliferation	colony formation	Colony formation	1.19e-07	5.84e-06	Increased	3.112	BCL2L11,BNIP3L,BRD4,CAST,CBS/LOC102724560,CCDC12,CDK6,CES1,CHFR,CREBBP,CUL4A,DHX9,DMAP1,DOCK4,DPP4,DVL1,FAS,FGFR2,FOXO3,GADD45A,GNA12,GNA13,GSDMD,HRAS,IRS1,JAK2,KAT2B,KDM3A,KITLG,LMNA,LPIN1,MAP3K1,MIF4GD,MITF,MKNK2,MSI2,NEDD4L,NFE2L2,PIK3R1,PPP3CA,PTPRF,PUM1,RCAN1,RFFL,RNF144B,SLC2A5,SMARCE1,SOD2,SPTBN1,STK11,TERT,TOX,TRIM2,TRIM24,UBTF,UGDH,UNG,WWTR1,YY1	59
Digestive System Development and Function,Gastrointestinal Disease,Hepatic System Development and Function,Hepatic System Disease,Organ Morphology,Organismal Development,Organismal Injury and Abnormalities	abnormal morphology	Abnormal morphology of liver	1.19e-07	5.84e-06			ABCB11,ABCB4,ABCG2,AGL,BCAR1,BSCL2,CBS/LOC102724560,CCBE1,COL3A1,CP,EWSR1,FADS2,IGF2R,LMNA,MAP2K4,MYH10,NR1H4,NR1I2,PANK1,PCK1,PEMT,PHKG2,SMAD3,SOD2,SPTBN1,STK11	26
Cell Cycle	senescence	Senescence of cells	1.21e-07	5.91e-06		-0.616	ABCB4,AHNAK,CBS/LOC102724560,COL4A2,CSNK2A2,DMTF1,FGFR2,FOXO3,GADD45A,HNRNPD,HRAS,JAK2,KMT5B,LMNA,MAP2K3,MAP2K4,MAP2K6,MAP2K7,MITF,NAMPT,NFE2L2,OPA1,PRKDC,RAPGEF4,SERPINE2,SIN3B,SOD2,STK11,SUMO3,TERT,TNRC6A,UNG,VNN1,WWTR1,YPEL3,ZFP36L1	36
Hereditary Disorder,Neurological Disease,Organismal Injury and Abnormalities	encephalopathy	Autosomal dominant encephalopathy	1.26e-07	6.15e-06			AFG3L2,ANXA11,ASXL2,ATP1A1,BRD4,BSCL2,CAMK2B,CCN2,COL4A1,CREBBP,CYLD,ELOVL5,FOXP1,KDM3B,KMT5B,LMNA,MACF1,MED13L,MN1,NUS1,OPA1,PPP3CA,PUM1,RORA,SIN3A,SLC1A2,SMARCE1,SPTBN1,TAOK1,TBL1XR1,TECPR2,TNRC6A,TNRC6B,TRIO,TUBB,WDR26	36
Hematological System Development and Function,Organismal Development,Tissue Morphology	quantity	Quantity of blood	1.41e-07	6.85e-06		1.83	BNIP3L,CCBE1,CDK6,CYLD,DNASE2,FGFRL1,FOXO3,IGF2R,JAK2,JARID2,KITLG,KLF13,MAP2K4,NFE2L2,NQO1,PIK3R1,RIPK1,SIN3B,SLC4A4,SMAD3,STK11,VCAM1	22
Cell Morphology,Cellular Assembly and Organization,Cellular Function and Maintenance	formation	Formation of cellular protrusions	1.42e-07	6.9e-06	Increased	5.002	AFG3L2,AHNAK,ALCAM,ANK3,ATP8B1,BAIAP2,BCAR1,BCAS3,C21orf91,CAMK1D,CAMK2B,CAPN2,CAST,CCN2,CD38,CD47,CNP,CORO1B,CREBBP,CSNK2A2,CYLD,DCTN1,DDAH1,DRAXIN,DVL1,EXOC4,F3,FGFR2,FLOT1,GAB1,GBF1,GNA12,GNA13,GRK5,HERC1,HRAS,JAK2,KALRN,KAT2B,KITLG,LASP1,MAP2K4,MAP3K1,MEF2A,MKKS,MYH10,NEDD4L,NEU1,NFE2L2,ODAD3,OPA1,PARD3,PIK3R1,PLXNB2,PPP1R9A,PPP3CA,PRMT3,PTBP1,PTPRF,PTPRK,QKI,RAP1B,RAPGEF4,RFX4,RTN4RL1,S1PR1,…	83
Digestive System Development and Function,Gastrointestinal Disease,Organismal Development,Organismal Injury and Abnormalities	abnormal morphology	Abnormal morphology of digestive system	1.44e-07	6.95e-06			ABCB11,ABCB4,ABCG2,AGL,ALPL,BCAR1,BMAL1,BSCL2,CBS/LOC102724560,CCBE1,CD38,CES1,COL3A1,CP,CREBBP,CYLD,EWSR1,FADS2,FBXL20,FGFR2,IGF2R,LMNA,MAP2K4,MCOLN1,MYH10,NDST1,NFE2L2,NFIX,NR1H4,NR1I2,NUS1,PANK1,PCK1,PEMT,PHKG2,PRKDC,PTPRF,RDH10,RIGI,RIPK1,SLC4A4,SMAD3,SOD2,SPPL2A,SPTBN1,STK11,TOX,TSHZ1	48
Cardiovascular System Development and Function,Cellular Movement	migration	Migration of endothelial cells	1.5e-07	7.22e-06	Increased	3.631	ALCAM,BCAR1,BCAS3,CBS/LOC102724560,CCBE1,CCN2,COL18A1,COL4A1,COL4A2,CYLD,DPP4,F2R,F3,FLNB,FOXO3,FOXP1,GAB1,GADD45A,HRAS,IGF2R,MAP2K3,MAP2K6,NEU1,NFE2L2,NUS1,PDGFC,PLCG1,PTPN12,RAP1B,RCAN1,S1PR1,SASH1,SMAD3,STK11,VAV2,VCAM1	36
Cancer,Endocrine System Disorders,Organismal Injury and Abnormalities,Reproductive System Disease	gonadal tumor	Gonadal tumor	1.53e-07	7.34e-06		-1.524	ABCC2,ABCG2,ABHD6,ADK,AGL,AHNAK,ALCAM,ALKBH7,ALPL,ATP1A1,ATP8B1,BCL2L11,BDH1,BMP2K,BRD4,CAMK2B,CAST,CBS/LOC102724560,CCN2,CD47,CDK6,COL18A1,COL3A1,COL4A1,COL4A2,CP,CREBBP,CUL2,CUL4A,DNAJB6,DPP4,EIF4A2,EXT2,EXTL2,F2R,FAS,FBXO21,FGFR2,FLCN,FLOT1,FOXO3,FOXP1,GADD45A,GBF1,GNA12,GNA13,GTF2IRD1,HRAS,IGF2R,IRS1,JAK2,KALRN,KAT2B,KDM3B,KITLG,KPNA1,LASP1,LDAH,LMNA,LRIG1,MACF1,MAP2K4,MAP3K1,MEF2A,MITF,MN1,M…	122
Hematological System Development and Function,Tissue Morphology	quantity	Quantity of blood cells	1.6e-07	7.66e-06	Increased	3.968	ABCG2,ALCAM,ALPL,AP1G1,AP3B1,AVPR1A,BCL2L11,BIK,BMAL1,BNIP3L,CBS/LOC102724560,CCBE1,CD38,CD47,CDK6,CLDN1,CREBBP,CUL4A,CYLD,DAXX,DMTF1,DNASE2,ELK4,F3,FAS,FGFR2,FGFRL1,FOXO3,GADD45A,GCNT2,GNA12,GNA13,HRAS,IFNAR2,IGF2R,JAK2,JARID2,KITLG,KLF10,KLF13,MAP2K4,NCOA2,NEDD4L,NEU1,NFE2L2,NQO1,NQO2,NR1H4,NR1I2,PARD3,PDGFC,PIK3AP1,PIK3R1,PLCG1,PPP3R1,PRKDC,PTBP1,RAP1B,RAPGEF4,RCAN1,RIGI,RIPK1,RORA,S1PR1,SIN3B…	82
Cellular Development,Cellular Growth and Proliferation,Nervous System Development and Function,Organismal Development,Tissue Development	development	Development of neural cells	1.64e-07	7.81e-06	Increased	5.009	AFG3L2,ALCAM,ANK3,ASPA,BAIAP2,C21orf91,CAMK1D,CAMK2B,CAST,CCN2,CD38,CD47,CDK6,CNP,COL4A1,CREBBP,CSNK2A2,DCTN1,DDAH1,DRAXIN,DVL1,F2R,FGFR2,FLOT1,FOXO3,GNA13,HERC1,HRAS,JAK2,KALRN,KAT2B,KITLG,LASP1,LRRTM2,MAP2K4,MAP2K5,MEF2A,MSI2,MYH10,NEDD4L,NEU1,NFE2L2,NFIX,OPA1,PARD3,PIK3R1,PLXNB2,PPP1R9A,PPP3CA,PPP3R1,PRMT3,PTBP1,PTPRF,PTPRK,QKI,RAP1B,RAPGEF4,RTN4RL1,SCARB2,SERPINE2,SH3GLB1,SMAD3,SOD2,SPTBN1,ST…	76
Digestive System Development and Function,Lipid Metabolism,Molecular Transport,Small Molecule Biochemistry	biliary excretion	Biliary excretion of lipid	1.68e-07	7.97e-06		1.994	ABCB11,ABCB4,ABCC2,NR1H4,NR1I2	5
Cardiovascular Disease,Neurological Disease,Organismal Injury and Abnormalities,Skeletal and Muscular Disorders	cardiomyopathy	Cardiomyopathy	1.69e-07	8e-06	Decreased	-2.8	AHNAK,ALKBH7,ANK3,AP1G1,ATP1A1,BCAR1,BCL2L11,BNIP3L,CAST,CD47,COL3A1,CPT1A,DAXX,DMTF1,DPP4,DVL1,ENPP1,F2R,FAS,FGFRL1,FOXO3,GCLC,GNG12,GRK5,GSDMD,HRAS,IGF2R,IRF9,IRS1,JARID2,KITLG,KLF10,LMNA,MAP2K3,MAP2K4,MAP2K5,MAP2K6,MAP3K1,MCOLN1,METAP2,MTHFD1L,MYH10,NAMPT,NEDD4L,NFE2L2,PDE9A,PDGFC,POR,PPP3CA,PPP3R1,PRKDC,RAD21,RAPGEF5,RCAN1,RORA,SCARB2,SCO2,SFXN1,SLC22A5,SLC25A22,SLC39A8,SMAD3,SOD2,SPTBN1,STK1…	78
Cancer,Neurological Disease,Organismal Injury and Abnormalities	glioblastoma cancer	Glioblastoma	1.71e-07	8.06e-06			ABCG2,ALCAM,ASPA,BNIP3L,CAPN2,CBX3,CD47,CLK2,COL3A1,COL4A1,COL4A2,CREBBP,DNASE2,FGFR2,FOXO3,HRAS,IRS1,JAK2,KLF10,KLHL24,MAP3K1,MBD2,NAMPT,OTUD6B,PANK1,PDGFC,PIK3R1,QKI,RAD21,RAPGEF4,RAPGEF5,RETREG1,RIPK1,RNF14,RPL22,SH3GLB1,SIN3A,SLC22A5,SUMO3,TAOK1,TERT,TOP1MT,TRIO,VCAM1,ZKSCAN1	45
Cancer,Organismal Injury and Abnormalities,Reproductive System Disease	ductal breast cancer	Ductal breast carcinoma	1.72e-07	8.07e-06			AHNAK,ATP8B1,BAIAP2,BRD4,CDK6,CES1,COL14A1,COL4A1,COL4A2,CREBBP,CRYBG3,CSNK2A2,CUL2,CYLD,DAPK1,DAXX,DNAJB6,DOCK4,DPP4,DUSP16,EIF3A,ELK4,EXT2,FGFR2,FLNB,FMNL2,FOXO3,FOXP1,HRAS,IGF2R,IRS1,JAK2,JARID2,KALRN,KDM3B,KMT5B,MAP2K4,MAP2K5,MAP2K6,MAP3K1,MITF,MN1,MSH3,PARD3,PARP12,PHKG2,PIK3R1,PLCG1,POR,PPP2R5E,PRKDC,PTPRF,PXDN,RIPK1,SIN3B,SMARCE1,SNTB1,STAU2,STK11,STK24,STK40,SYNE1,TAOK3,TERT,TRIM24,TRIO,Z…	68
Protein Degradation,Protein Synthesis	catabolism	Catabolism of protein	1.96e-07	9.16e-06		0.926	ADRM1,AFG3L2,BMAL1,CAPN2,CAST,CHFR,CLN8,CUL2,CUL4A,DPP4,DVL1,ECPAS,FAS,FBXO21,FBXO3,FLOT1,FOXO3,HOMER2,JAK2,LMNA,MAP3K1,NEDD4L,NEU2,NQO1,OGA,PER3,PIK3R1,PPP1R11,PSMD2,PTTG1IP,RFFL,RNF14,RNF144B,SENP6,SERPINE2,SH3GLB1,SMAD3,SOD2,SPOP,SPPL2A,STT3B,TERT,TIPARP,TRIM24,TRIM25,UBE2G2,UBE2K,UBE2L3,UBE4B,UBXN1,WDR81,WDR91	52
Developmental Disorder,Neurological Disease,Organismal Injury and Abnormalities	neurodevelopmental disorder	Neurodevelopmental disorder	2.08e-07	9.7e-06			ADCY9,AHNAK,ALPL,AP1G1,ASXL2,BRD4,CAMK2B,COL18A1,COL3A1,CREBBP,DDC,EIF4A2,FGFR2,FOXP1,GRK5,GTPBP2,HERC1,HRAS,JARID2,KDM3B,KMT5B,MACF1,MED13L,NFIX,OPA1,POR,PUM1,RORA,SIN3A,SLC1A2,SLC25A22,SPOP,SPTBN1,SRRM2,SYT1,TAOK1,TAOK3,TBL1XR1,TERT,TNRC6B,TRIO,TUBB,TUBGCP2,UBTF,UGDH,WDR81,YY1,ZFHX3	48
Cancer,Hematological Disease,Immunological Disease,Organismal Injury and Abnormalities	acute myeloid leukemia	Acute myeloid leukemia	2.11e-07	9.82e-06			ABCB11,ABCB4,ABCG2,ACSL3,AHNAK,AKAP11,ANK3,ASXL2,ATL2,ATP8B1,B3GALT1,BCAR1,BCAS3,BLCAP,BSCL2,CD38,CD47,CHCHD3,COL4A1,CP,CPT1A,CREBBP,DCTN1,DCTN2,DDX46,DNAJC5,ECHDC3,ECPAS,ELOVL5,F3,FAM76A,FAS,FGFR2,FOXO3,FOXP1,GADD45A,HERC1,HNRNPD,HRAS,IGF2R,IRS1,JAK2,KALRN,KIAA1522,KLF10,KMT5B,LPP,MACF1,MAP3K1,MARK3,MED13L,MLLT10,MN1,MSH3,NAMPT,NFIX,NQO1,OSBPL1A,PIK3AP1,PIK3R1,POLE4,POR,PPP2R1B,PPP3CA,PPP3R1,PRK…	99
Cancer,Organismal Injury and Abnormalities	malignant neoplasm of aerodigestive tract	Malignant neoplasm of aerodigestive tract	2.28e-07	1.06e-05			ABCB4,ABHD4,ACSL3,ADCY9,AHNAK,AKAP11,ANK3,AP1G1,ASAP2,AVPR1A,BCAR1,BCAS3,BRD4,BRD8,C1orf198,CCN2,CDK6,CHD6,CITED2,COL3A1,COL4A1,COL4A2,CREBBP,CUL1,CYLD,DAPK1,DIPK2A,DOCK4,DPP4,DVL1,EIF3A,EWSR1,EXOC6,FADS2,FGFR2,FGFRL1,FHAD1,FOXO3,FOXP1,GFOD1,GGNBP2,GLE1,GNA12,GNA13,GRK5,GTDC1,HAPSTR1,HERC1,HNRNPC,HNRNPD,HRAS,IRS1,JAK2,JARID2,JPH1,KALRN,KCMF1,KDM3B,LPIN1,LRRTM2,MACF1,MAP2K4,MCOLN1,MEF2A,mir-617,MN…	141
Cellular Function and Maintenance	homeostasis	Homeostasis of leukocytes	2.5e-07	1.16e-05	Increased	4.254	AP3B1,BCL2L11,BIK,CBS/LOC102724560,CD38,CDK6,CPT1A,CREBBP,CYLD,DGKZ,DNASE2,ELK4,ENPP1,F2R,FAS,FOXO3,FOXP1,HRAS,IFNAR2,IGF2R,IL4I1,KITLG,KLF10,MAP2K4,MBD2,NAB1,PCK1,PDP2,PIK3R1,PKNOX1,PLCG1,PPP3CA,PRKDC,RASA3,RIGI,RORA,RPL22,RSAD2,S1PR1,SMAD3,SMARCE1,ST3GAL5,STK11,TOX,TSPAN9,UVRAG,VAV2,WDR37,YY1,ZFP36L1	50
Digestive System Development and Function,Gastrointestinal Disease,Hepatic System Development and Function,Hepatic System Disease,Organ Morphology,Organismal Development,Organismal Injury and Abnormalities	hepatomegaly	Hepatomegaly	2.58e-07	1.19e-05			ABCB11,ABCB4,AGL,BSCL2,CBS/LOC102724560,EWSR1,FADS2,IGF2R,LMNA,NR1H4,NR1I2,PEMT,PHKG2,STK11	14
Organismal Injury and Abnormalities,Skeletal and Muscular Disorders,Skeletal and Muscular System Development and Function	abnormal morphology	Abnormal morphology of muscle	2.64e-07	1.21e-05			ALPL,BCAR1,CD47,COL14A1,DNASE2,ENPP1,FGFRL1,GTF2IRD1,H6PD,IGF2R,JPH1,KALRN,KDM3A,LMNA,LMO7,MYH10,POR,PPP3CA,RAPGEF4,RCAN1,SCARB2,SLC39A8,SOD2,SPTBN1,STK11,SYNE1,TRIO,UBE4B,VAV2,VCAM1	30
Cardiovascular Disease,Cardiovascular System Development and Function,Organ Morphology,Organismal Development,Organismal Injury and Abnormalities	enlargement	Enlargement of heart	2.75e-07	1.26e-05			ADK,ANK3,BSCL2,CAST,CCN2,COL3A1,CPT1A,DMTF1,DVL1,F2R,F3,FOXO3,GRK5,HRAS,IGF2R,IRF9,IRS1,JARID2,LASP1,LMNA,MAP2K3,MAP2K4,MAP2K5,MAP2K6,MAP2K7,MCOLN1,MEF2A,MYH10,NAB1,NCOA2,NEDD4L,NFE2L2,PDE9A,PDGFC,PIK3R1,PPP3CA,RAPGEF5,RCAN1,SCO2,SLC22A5,SMAD3,SOD2,SPTBN1,STK11,SYNE1,TERT,UBE4B,UTRN,VAV2,VDAC2	50
Cancer,Gastrointestinal Disease,Organismal Injury and Abnormalities	oral cancer	Oral cancer	3.05e-07	1.39e-05			ADCY9,AKAP11,AVPR1A,BRD4,BRD8,CCN2,CDK6,CHD6,CITED2,COL3A1,COL4A1,COL4A2,CREBBP,DPP4,EIF3A,EWSR1,FGFR2,FHAD1,FOXO3,GNA12,GNA13,GRK5,GTDC1,HAPSTR1,HERC1,HNRNPC,HNRNPD,HRAS,JAK2,JPH1,KCMF1,KDM3B,LRRTM2,MACF1,MAP2K4,MEF2A,mir-617,MSH3,MSI2,N4BP2,NCOA1,NFE2L2,NFIX,NR1H4,OGA,OSBPL1A,PIK3R1,PPP3CA,PRMT3,PRPF39,PTBP1,PUM1,QKI,RAB14,RAP1B,RAPGEF5,RDH10,RFWD3,RIPK1,SANBR,SASH1,SCARB2,SNTB1,SRRM2,STK11,STT…	81
Cellular Development,Cellular Growth and Proliferation,Hematological System Development and Function,Hematopoiesis,Lymphoid Tissue Structure and Development,Tissue Development	hematopoiesis	Hematopoiesis of mononuclear leukocytes	3.19e-07	1.45e-05	Increased	3.142	AP3B1,AVPR1A,BCL2L11,BIK,BMAL1,CBS/LOC102724560,CD38,CDK6,CPT1A,CREBBP,CYLD,DGKZ,DNASE2,DPP4,ELK4,ENPP1,FAS,FOXO3,FOXP1,GADD45A,GMPR2,HRAS,IFNAR2,IGF2R,IL4I1,KITLG,KLF10,MAP2K4,MBD2,NAB1,NQO2,PCK1,PDP2,PIK3AP1,PIK3R1,PKNOX1,PLCG1,PPP3CA,PPP3R1,PRKDC,PTPN12,RASA3,RIGI,RORA,RPL22,RSAD2,S1PR1,SMAD3,SMARCE1,SPPL2A,ST3GAL5,STK11,TOX,UVRAG,VAV2,YY1,ZFP36L1	57
Cell Death and Survival	apoptosis	Apoptosis of stem cells	3.27e-07	1.48e-05		-0.783	BCL2L11,CDK6,CREBBP,FAS,FGFR2,FLCN,FOXP1,JAK2,MAP2K4,MAP3K1,PIK3R1,PRKDC,PUM1,SYNE1	14
Cellular Development,Cellular Growth and Proliferation	cell proliferation	Cell proliferation of breast cancer cell lines	3.32e-07	1.5e-05	Increased	3.726	AP1G1,BCAR1,BCAR3,CCN2,CUL4A,DDX17,DNAJB6,EIF3A,ELOVL5,F2R,F3,FAS,FGFR2,FLCN,FLOT1,FOXP1,HBP1,HRAS,IRS1,JAK2,KDM3A,KITLG,LRIG1,MAP2K3,MAP2K6,MAP2K7,MBD2,METAP2,MSI2,NCOA1,NQO1,NR1H4,NRIP1,OPA1,PIGF,PIK3R1,POLR1H,PPP1R12A,PTBP1,RETREG1,RORA,SMARCE1,SOD2,TERT,TPD52L1,TRIO,UTRN,WWTR1,YY1,ZFHX3	50
Cancer,Hematological Disease,Organismal Injury and Abnormalities	mature lymphocytic neoplasm	Mature lymphocytic neoplasm	3.43e-07	1.54e-05			ABCG2,ADRM1,AGL,AHNAK,AKAP11,ALPL,ANK3,ANKLE2,ANXA11,ASAP2,ASB13,BCAR3,BCL2L11,BNIP3L,BRD4,BRD8,BTG1,C1orf174,CAPN2,CD38,CD47,CDK6,CHD6,CITED2,CNP,COL18A1,COL3A1,COL4A1,COL4A2,CPEB2,CPSF7,CREBBP,CYLD,DAPK1,DDX46,DMTF1,DNASE2,DPP4,DUSP16,ENPP1,EWSR1,EXOC4,EXT2,EXTL2,FAS,FGFR2,FOXO3,FOXP1,GADD45A,GLE1,GNA12,GNA13,GTPBP2,H6PD,HRAS,IFNAR2,IGF2R,IL4I1,JAK2,JARID2,KALRN,KITLG,KLHL24,KPNA1,LPIN1,LPP,LRI…	132
Carbohydrate Metabolism	quantity	Quantity of carbohydrate	3.53e-07	1.58e-05	Increased	2.368	ABCB11,ABCB4,ABCG2,AGL,ATP8B1,AVPR1A,BMAL1,BSCL2,CCN2,CD38,CES1,CPT1A,CREBBP,DGKZ,ELOVL5,EXTL2,F2R,FAS,FMO5,FOXO3,GCK,GPD2,H6PD,HRAS,IRS1,KDM3A,KITLG,LMNA,LPIN1,MARK3,MRAP,NAMPT,NDST1,NQO1,NR1H4,NRIP1,NUS1,OGA,PANK1,PCK1,PEMT,PIK3R1,PPP3CA,SCARB2,SMAD3,SOD2,ST3GAL5,STK40,VDAC2	49
Cell Death and Survival,Organismal Injury and Abnormalities	apoptosis	Apoptosis of central nervous system cells	3.62e-07	1.62e-05		-1.003	BCL2L11,CAST,CREBBP,DAPK1,F2R,FAS,FOXO3,GCLC,GLRX,MAP2K3,MAP2K5,MAP3K1,NFE2L2,RAPGEF4,RETREG1,SH3GLB1,SRPK2,STX8,UNG,YY1	20
Cellular Function and Maintenance	homeostasis	Homeostasis of blood cells	3.64e-07	1.62e-05	Increased	4.254	AP3B1,BCL2L11,BIK,CBS/LOC102724560,CD38,CDK6,CPT1A,CREBBP,CYLD,DGKZ,DNASE2,ELK4,ENPP1,F2R,FAS,FOXO3,FOXP1,HRAS,IFNAR2,IGF2R,IL4I1,KITLG,KLF10,MAP2K4,MBD2,NAB1,PCK1,PDP2,PIK3R1,PKNOX1,PLCG1,PPP3CA,PRKDC,RASA3,RIGI,RORA,RPL22,RSAD2,S1PR1,SMAD3,SMARCE1,ST3GAL5,STK11,TOX,TSPAN9,UVRAG,VAV2,WDR37,YY1,ZFP36L1,ZNHIT1	51
Cell Death and Survival,Organismal Injury and Abnormalities	cell death	Cell death of leukemia cell lines	3.68e-07	1.63e-05		-0.374	ABCB4,BCL2L11,BIK,BTG1,CD47,CDK6,CYLD,DAXX,DPP4,FAS,FOXO3,FOXP1,IRF9,JAK2,KITLG,MAP3K1,NEU2,NQO1,PDGFC,PLCG1,PPP1R11,PSMD1,PUM1,RAD21,RCAN1,RIPK1,SOD2,TERT,TOX,TRIM10,TUBB6,VCAM1,VNN1,WWTR1	34
Cancer,Hematological Disease,Immunological Disease,Organismal Injury and Abnormalities	B-cell non-Hodgkin disease	B-cell non-Hodgkin lymphoma	3.83e-07	1.69e-05			ABCG2,AHNAK,ANKLE2,ANXA11,ASAP2,BCL2L11,BRD4,BTG1,CD38,CDK6,CHD6,CNP,COL18A1,COL3A1,COL4A2,CPSF7,CREBBP,DDX46,DMTF1,DNASE2,EWSR1,EXOC4,EXT2,FAS,FGFR2,FOXO3,FOXP1,GADD45A,GNA12,GNA13,GTPBP2,H6PD,IGF2R,JAK2,KALRN,KLHL24,KPNA1,LPIN1,LPP,MAP2K4,MEF2A,MTHFD1L,NCOA2,PIK3R1,PLCG1,PLXNA2,POLE4,POR,PPP3CA,PPP3R1,PRKDC,PSMD1,PSMD2,PTPRF,S1PR1,SASH1,SIN3A,SRPK2,SYNE1,SYT1,TBL1XR1,TERT,TUBB,TXNDC12,UBE2F,ZFP…	67
Cell Death and Survival,Organismal Injury and Abnormalities	cell death	Cell death of blood cells	4.09e-07	1.8e-05		0.303	BCL2L11,BIK,BNIP3L,BTG1,CAST,CD38,CD47,CDK6,CREBBP,CSNK2A2,CYLD,DAPK1,DAXX,DNASE2,F2R,FAS,FOXO3,FOXP1,GRK5,GSDMD,HRAS,IRS1,JAK2,KITLG,KLF13,LRIG1,MAP2K3,MAP2K4,MAP2K5,MAP2K6,MAP2K7,NAMPT,NFE2L2,NQO1,NQO2,PDGFC,PIK3AP1,PIK3R1,PKNOX1,PLCG1,PRKDC,PSMD1,PUM1,RCAN1,RIPK1,S1PR1,SH3GLB1,SMAD3,SOD2,STAM,STK11,TERT,TUBB,VAV2,YY1	55
Nucleic Acid Metabolism,Small Molecule Biochemistry	modification	Modification of NADPH	4.17e-07	1.83e-05			FDX1,FMO1,FMO2,FMO5,H6PD,NQO1,POR	7
Cell-mediated Immune Response,Cellular Function and Maintenance,Hematological System Development and Function	homeostasis	T cell homeostasis	4.48e-07	1.96e-05	Increased	4.277	AP3B1,BCL2L11,BIK,CBS/LOC102724560,CD38,CDK6,CPT1A,CREBBP,CYLD,DGKZ,DNASE2,ELK4,ENPP1,FAS,FOXO3,FOXP1,HRAS,IFNAR2,IGF2R,IL4I1,KITLG,KLF10,MAP2K4,MBD2,NAB1,PCK1,PDP2,PIK3R1,PKNOX1,PLCG1,PPP3CA,PRKDC,RASA3,RIGI,RORA,RPL22,RSAD2,S1PR1,SMAD3,SMARCE1,ST3GAL5,STK11,TOX,UVRAG,VAV2,YY1,ZFP36L1	47
Neurological Disease,Organismal Injury and Abnormalities	encephalopathy	Early-onset encephalopathy	4.64e-07	2.03e-05	Decreased	-3.251	APBB2,ASPA,CCN2,CITED2,CNN3,COL18A1,COL3A1,COL4A1,COL4A2,CP,CREBBP,DRAXIN,DVL1,FAS,FGFR2,GADD45A,HERC1,KDM3B,LMNA,MACF1,MED13L,MKKS,MN1,MTHFD1L,MYH10,NEDD4L,NFIX,NR1I2,NSUN2,OPA1,OTUD6B,PEX7,PLXNA2,PLXNB2,POR,PPP3CA,PTPRF,PUM1,RAD21,RFX4,SCARB2,SCO2,SIN3A,SLC10A1,SLC1A2,SLC25A22,SMAD3,SMARCE1,SOD2,ST3GAL5,SYNE1,TERT,TRIO,TUBB,TUBGCP2,UGDH,WDR26,WDR81,YY1	59
Cancer,Hereditary Disorder,Organismal Injury and Abnormalities	hereditary cancer	Hereditary cancer	4.97e-07	2.16e-05			ABCG2,BCAR1,FAS,FGFR2,FLCN,HRAS,JAK2,LASP1,LPP,MITF,MLLT10,MSH3,MYH10,MYO1B,NFE2L2,NQO1,PIK3R1,PLCG1,POR,PPP3CA,PPP3R1,PTPRK,PUM1,RIPK1,SASH1,STK11,TERT,UNG,VTI1A,ZFHX3	30
Connective Tissue Disorders,Inflammatory Disease,Organismal Injury and Abnormalities,Skeletal and Muscular Disorders	rheumatic disease	Rheumatic Disease	5.03e-07	2.18e-05		-1.301	ABCC2,ABCG2,AKR1D1,ALPL,AP3B1,BCAR1,BCL2L11,CAMK2B,CAPN2,CAST,CCN2,CDK6,CLK2,COL3A1,COL4A1,COL4A2,CPT1A,DAXX,DCTN1,DNASE2,DPP4,EEF1E1,EXT2,FAS,FGFR2,FOXO3,FOXP1,GAB1,IFNAR2,IRF9,IRS1,JAK2,KLF13,LASP1,LPIN1,LPP,MACF1,MAGI1,MAP2K5,MAP2K6,MBD2,MN1,NAMPT,NCOA2,NFE2L2,NQO1,NQO2,NUDCD2,PHF20,POR,PPP1R11,PPP3CA,PPP3R1,PPTC7,PRMT3,PTPRK,QKI,RAB1B,RNF14,RNF144B,RORA,RSAD2,S1PR1,SERINC3,SLC1A2,SLC2A9,SLC39…	82
Cell-mediated Immune Response,Cellular Development,Cellular Function and Maintenance,Cellular Growth and Proliferation,Embryonic Development,Hematological System Development and Function,Hematopoiesis,Lymphoid Tissue Structure and Development,Organ Development,Organismal Development,Tissue Development	development	T cell development	5.2e-07	2.25e-05	Increased	4.036	AP3B1,BCL2L11,BIK,CBS/LOC102724560,CDK6,CPT1A,CREBBP,CYLD,DGKZ,DNASE2,ELK4,ENPP1,FAS,FOXO3,FOXP1,HRAS,IFNAR2,IGF2R,IL4I1,KITLG,KLF10,MAP2K4,MBD2,NAB1,PCK1,PDP2,PIK3R1,PKNOX1,PLCG1,PPP3CA,PRKDC,RASA3,RIGI,RORA,RPL22,RSAD2,S1PR1,SMAD3,SMARCE1,ST3GAL5,STK11,TOX,UVRAG,VAV2,YY1,ZFP36L1	46
Inflammatory Response,Organismal Injury and Abnormalities	inflammation	Inflammation of absolute anatomical region	5.28e-07	2.27e-05		-1.283	ABCB11,ABCB4,ABCC2,ABCG2,ABHD6,ADK,AHNAK,AKR1D1,ALCAM,ALPL,AP3B1,BCL2L11,CAPN2,CAST,CBS/LOC102724560,CD38,CD47,CDK6,CES1,CLDN1,CLK2,COL3A1,COL4A1,COL4A2,CPT1A,CYLD,DAPK1,DAXX,DCTN1,DDX17,DNASE2,DPP4,ECHDC3,EEF1E1,ELOVL6,F2R,F3,FAS,FGFR2,FOXO3,GADD45A,GSDMD,IFNAR2,IRF9,IRS1,JAK2,KLF13,LPIN1,LPP,MAGI1,MAP2K3,MAP2K5,MAP2K6,MAP3K1,MBD2,MN1,MYH10,NAMPT,NCOA2,NEDD4L,NEU1,NFE2L2,NQO1,NQO2,NR1H4,NR1I2,NU…	120
Cancer,Neurological Disease,Organismal Injury and Abnormalities	brain cancer	Brain cancer	5.28e-07	2.27e-05			ABCB11,ABCB4,ABCG2,ADPRH,AHNAK,AKAP11,ALKBH7,ALPL,ANK3,ANKRD28,ANXA11,ARF3,ATL2,ATP11A,BCAR1,BRD8,CAMK1D,CAST,CDK6,CHD6,COL14A1,COL3A1,COL4A1,CPT1A,CREBBP,CRYBG3,CYLD,DCTN1,DHX9,DIPK2A,DNAJC22,DPP9,ECPAS,EIPR1,ENPP1,EPS8L2,EWSR1,EXOC4,FADS2,FBXL17,FBXO3,FGFR2,FHAD1,FLCN,FLNB,FMNL2,FMO5,FOXO3,GBF1,GPD2,GTPBP2,HERC1,HPS1,HRAS,IGF2R,IRS1,JAK2,JARID2,KALRN,KAT2B,KDM3B,KIAA1522,KLF10,KLF13,KLHL24,LMO7…	146
Cell Death and Survival	cell viability	Cell viability of tumor cell lines	5.75e-07	2.47e-05	Increased	4.78	ABCG2,ADK,ADRM1,AHNAK,ALCAM,BCL2L11,BIK,BRD4,CAMK2B,CAPN2,CCN2,CD38,CDK6,CES1,CHFR,DAXX,DHX9,DNAJB6,DPP4,DPP9,EIF3A,EWSR1,FAS,FGFR2,FOXO3,GAB1,GCLC,GNA13,GSDMD,H6PD,HBP1,HRAS,IGF2R,JAK2,KIFC3,KITLG,LRIG1,MAP2K3,MAP2K4,MAP2K5,MAP2K6,MAP3K1,MCOLN1,mir-617,MITF,MSH3,NAB1,NAMPT,NFE2L2,PFDN2,PIK3R1,PLCG1,PLPP1,PPP1R11,PPP1R9A,PPP2R1B,PRKDC,PSMD1,PTPRK,RAD21,RAPGEF4,RCAN1,RIPK1,RPA1,SIN3A,SMAD3,SMARCE1…	78
Cell Morphology	morphology	Morphology of tumor cell lines	5.95e-07	2.54e-05			BCAR1,BCAR3,CORO1B,DAPK1,DNAJB6,DPP4,FAS,FGFR2,GNA12,GNA13,HRAS,KITLG,LASP1,MITF,NR1I2,OGA,PLXNA2,RAD21,RORA,SMAD3,SMARCE1,SOD2,SORBS1,STK11,TAOK1,TERT,VCAM1	27
Cell-To-Cell Signaling and Interaction	binding	Binding of leukemia cell lines	6.19e-07	2.63e-05	Increased	2.724	ALCAM,CD47,DIPK2A,EXT2,FAS,FOXP1,GLRX,GNA13,HRAS,JAK2,KITLG,MON2,PIK3R1,PLCG1,UGDH,UXS1,VCAM1,WWTR1	18
Cancer,Hematological Disease,Immunological Disease,Organismal Injury and Abnormalities	B-cell lymphoma	B-cell lymphoma	6.45e-07	2.74e-05			ABCG2,AHNAK,ANKLE2,ANXA11,ASAP2,BCL2L11,BRD4,BTG1,CD38,CDK6,CHD6,CNP,COL18A1,COL3A1,COL4A2,CPSF7,CREBBP,DDX46,DMTF1,DNASE2,EWSR1,EXOC4,EXT2,FAS,FGFR2,FOXO3,FOXP1,GADD45A,GNA12,GNA13,GTPBP2,H6PD,IGF2R,JAK2,KALRN,KLHL24,KPNA1,LPIN1,LPP,MAP2K4,MEF2A,MTHFD1L,NCOA2,NR1I2,PIK3R1,PKNOX1,PLCG1,PLXNA2,POLE4,POR,PPP3CA,PPP3R1,PRKDC,PSMD1,PSMD2,PTPRF,RPA1,S1PR1,SASH1,SERINC3,SIN3A,SRPK2,SYNE1,SYT1,TBL1XR1,T…	72
Dermatological Diseases and Conditions,Developmental Disorder,Hereditary Disorder,Metabolic Disease,Organismal Injury and Abnormalities	premature aging	Premature aging	6.91e-07	2.93e-05			AHNAK,AP1G1,APBB2,BMAL1,COL3A1,COL4A1,COL4A2,DHX9,EIF4A2,ENPP1,EXOC4,F2R,FOXO3,GNA13,JAK2,LMNA,LPIN1,NCOA2,PRKDC,PTPN12,SPTBN1,SRRM2,TOX	23
Cellular Movement	invasion	Invasion of tumor cell lines	7.18e-07	3.03e-05	Increased	2.823	ACSL3,AHNAK,ALCAM,ANK3,BCAR1,BCAR3,CAPN2,CBX3,CCDC12,CCN2,CES1,COL18A1,DGKZ,DNAJB6,DOCK4,DPP4,EIF3A,ELOVL5,EXTL2,F2R,FAS,FGFR2,FOXO3,FOXP1,GGNBP2,GNA12,GNA13,HBP1,IRS1,KDM3A,LASP1,LMNA,LRIG1,MAGI1,MAP2K4,MAP2K6,MAP2K7,MAP3K1,MBD2,mir-1301,MITF,MSI2,MYO1B,NAMPT,NCOA2,NET1,NR1H4,NSUN2,OPA1,OTUD6B,PANK1,PARD3,PIK3R1,PLCG1,PLXNA2,PSPH,PTBP1,PTPRK,PTTG1IP,QKI,RAP1B,RIGI,RNF144B,RORA,SERPINE2,SIN3A,SLC…	84
Developmental Disorder,Organismal Injury and Abnormalities	growth failure	Growth Failure	7.21e-07	3.03e-05	Decreased	-6.732	ABCB11,AP1G1,AQP11,BCAR1,BCAS3,BMAL1,BNIP3L,CBS/LOC102724560,CREBBP,DAXX,DMTF1,DNAJC5,F2R,F3,FGFR2,FGFRL1,FLNB,GADD45A,GCK,GCLC,GNA13,GPD2,HNRNPD,IFNAR2,IRS1,KALRN,KAT2B,KDM3B,LMNA,MCOLN1,NFE2L2,PANK1,PARD3,PLCG1,POR,PTPN12,RBMS1,RDH10,SEPHS1,SIN3B,SLC1A2,SLC4A4,SMAD3,SOD2,STAM,STK11,SYNE1,ZFP36L1	48
Cancer,Organismal Injury and Abnormalities	embryonal tumor	Embryonal tumor	7.26e-07	3.04e-05		1.254	ABCG2,ALCAM,ASPA,ASXL2,BNIP3L,BRD4,CAPN2,CBS/LOC102724560,CBX3,CD47,CDK6,CLK2,COL3A1,COL4A1,COL4A2,CREBBP,DNASE2,EWSR1,EXT2,FAS,FBXL17,FGFR2,FLCN,FOXO3,HRAS,IRS1,JAK2,KLF10,KLHL24,LRIG1,MAP2K4,MAP2K7,MAP3K1,MBD2,MN1,NAMPT,NFE2L2,OTUD6B,PANK1,PDGFC,PIK3R1,POR,QKI,RAD21,RAPGEF4,RAPGEF5,RETREG1,RIPK1,RNF14,RNF144B,RPL22,SH3GLB1,SIN3A,SLC22A5,SLC25A32,STK11,SUMO3,TAOK1,TERT,TOP1MT,TRIM10,TRIO,UBE2E2,…	66
Cellular Function and Maintenance	homeostasis	Lymphocyte homeostasis	7.43e-07	3.11e-05	Increased	4.254	AP3B1,BCL2L11,BIK,CBS/LOC102724560,CD38,CDK6,CPT1A,CREBBP,CYLD,DGKZ,DNASE2,ELK4,ENPP1,FAS,FOXO3,FOXP1,HRAS,IFNAR2,IGF2R,IL4I1,KITLG,KLF10,MAP2K4,MBD2,NAB1,PCK1,PDP2,PIK3R1,PKNOX1,PLCG1,PPP3CA,PRKDC,RASA3,RIGI,RORA,RPL22,RSAD2,S1PR1,SMAD3,SMARCE1,ST3GAL5,STK11,TOX,UVRAG,VAV2,WDR37,YY1,ZFP36L1	48
Tissue Development	homeostasis	Homeostasis of tissue	7.46e-07	3.11e-05			ABCB4,ABCC2,ALPL,BCL2L11,CCN2,COL3A1,NFIX,NR1H4,PANK1,QKI,RSAD2,SLC39A8,SOD2,STK11,TOP1MT,WWTR1	16
Cell Death and Survival	cell death	Cell death of stem cells	7.99e-07	3.32e-05		-1.059	ABCG2,BCL2L11,CDK6,CREBBP,FAS,FGFR2,FLCN,FOXP1,JAK2,MAP2K4,MAP3K1,PIK3R1,PRKDC,PUM1,SYNE1	15
Cell Death and Survival,Organismal Injury and Abnormalities	apoptosis	Apoptosis of hematopoietic progenitor cells	8.28e-07	3.43e-05		-0.312	BCL2L11,BNIP3L,CDK6,CREBBP,CYLD,DNASE2,FAS,FOXP1,GRK5,JAK2,KITLG,KLF13,MAP2K5,MAP2K6,NFE2L2,NQO1,NQO2,PLCG1,PRKDC,PUM1,RIPK1,SMAD3,YY1	23
Cancer,Endocrine System Disorders,Organismal Injury and Abnormalities,Reproductive System Disease	ovarian cancer	Ovarian cancer	8.55e-07	3.53e-05			ABCC2,ABHD6,AGL,AHNAK,ALCAM,ALKBH7,ATP1A1,ATP8B1,BCL2L11,BDH1,BMP2K,BRD4,CAMK2B,CAST,CBS/LOC102724560,CCN2,CD47,CDK6,COL18A1,COL3A1,COL4A1,COL4A2,CP,CREBBP,CUL2,CUL4A,DNAJB6,DPP4,EIF4A2,EXT2,EXTL2,F2R,FAS,FBXO21,FGFR2,FLCN,FLOT1,GBF1,GNA12,GNA13,GTF2IRD1,HRAS,IGF2R,IRS1,JAK2,KALRN,KAT2B,KDM3B,KPNA1,LASP1,LMNA,LRIG1,MACF1,MAP2K4,MAP3K1,MEF2A,MITF,MN1,MSH3,MYH10,NADK,NCOA2,NEDD4L,NFE2L2,NRIP1,OSBPL…	112
Cancer,Organismal Injury and Abnormalities	connective tissue tumor	Connective tissue tumor	8.71e-07	3.59e-05		-1.373	ADK,ALPL,APBB2,BCL2L11,CCN2,CD47,CDK6,CLK2,COL14A1,COL18A1,COL3A1,COL4A1,COL4A2,CPEB2,CREBBP,DAXX,DENND2B,DHX9,DNASE2,EWSR1,EXT2,F2R,FAS,FBXL20,FGFR2,FLCN,FOXO3,HERC1,HRAS,IFNAR2,IGF2R,JAK2,KDM3B,KITLG,LPIN1,LRIG1,MACF1,MEF2A,MN1,MYH10,MYO1B,NAMPT,NCOA2,NFE2L2,OSBPL1A,OTUD6B,PDGFC,PIK3R1,PLCG1,POR,PPP2R1B,PRKDC,QKI,RIPK1,RNF144B,S1PR1,SASH1,SIN3A,SLC66A2,SMAD3,SPTBN1,SRRM2,STK11,STK24,STXBP2,SYNE…	75
Cell Cycle	G1/S phase transition	G1/S phase transition	8.75e-07	3.59e-05		0.98	CAMK2B,CDK6,CUL1,CUL2,CUL4A,CYLD,FOXO3,GADD45A,GNA12,GNL2,HRAS,JARID2,MAP2K3,MAP2K6,NET1,PPP3CA,PRKDC,PUM1,RASSF3,RASSF6,RORA,STK11,TERT,WNT5B	24
Cancer,Organismal Injury and Abnormalities	upper aerodigestive tract carcinoma	Upper aerodigestive tract carcinoma	9.42e-07	3.85e-05			ABCB4,ABHD4,ACSL3,ADCY9,AHNAK,AKAP11,ANK3,AP1G1,ASAP2,AVPR1A,BCAR1,BCAS3,BRD4,BRD8,C1orf198,CCN2,CDK6,CHD6,CITED2,COL3A1,COL4A1,COL4A2,CREBBP,CUL1,CYLD,DAPK1,DIPK2A,DOCK4,DPP4,DVL1,EIF3A,EWSR1,EXOC6,FADS2,FGFR2,FGFRL1,FHAD1,FOXO3,FOXP1,GFOD1,GGNBP2,GLE1,GNA12,GRK5,GTDC1,HAPSTR1,HERC1,HNRNPC,HNRNPD,HRAS,IRS1,JAK2,JARID2,JPH1,KALRN,KCMF1,KDM3B,LPIN1,LRRTM2,MACF1,MAP2K4,MCOLN1,MEF2A,mir-617,MN1,MPI,…	136
Cell Death and Survival,Organismal Injury and Abnormalities	cell death	Cell death of B-lymphocyte derived cell lines	1.07e-06	4.35e-05		0.203	BCL2L11,CSNK2A2,DAPK1,DAXX,FAS,FOXO3,HRAS,JAK2,KITLG,MAP2K4,PIK3R1,PLCG1,SH3GLB1,TUBB,YY1	15
Cell Death and Survival	apoptosis	Apoptosis of progenitor cells	1.16e-06	4.71e-05		-0.484	BCL2L11,BNIP3L,CDK6,CREBBP,CYLD,DNASE2,FAS,FOXP1,GRK5,JAK2,KITLG,KLF13,MAP2K5,MAP2K6,NFE2L2,NQO1,NQO2,PIK3R1,PLCG1,PRKDC,PUM1,RIPK1,SMAD3,YY1	24
Cellular Development,Cellular Growth and Proliferation,Nervous System Development and Function,Organismal Development,Tissue Development	development	Development of neurons	1.23e-06	5.01e-05	Increased	5	AFG3L2,ALCAM,ANK3,ASPA,BAIAP2,C21orf91,CAMK1D,CAMK2B,CAST,CCN2,CD38,CD47,CDK6,CNP,COL4A1,CREBBP,CSNK2A2,DCTN1,DDAH1,DRAXIN,DVL1,F2R,FGFR2,FLOT1,GNA13,HERC1,HRAS,JAK2,KALRN,KAT2B,KITLG,LASP1,LRRTM2,MAP2K4,MEF2A,MYH10,NEDD4L,NEU1,NFE2L2,NFIX,OPA1,PARD3,PIK3R1,PLXNB2,PPP1R9A,PPP3CA,PRMT3,PTBP1,PTPRF,PTPRK,QKI,RAP1B,RAPGEF4,RTN4RL1,SCARB2,SERPINE2,SH3GLB1,SMAD3,SOD2,SPTBN1,STAM,STAU2,STK11,SYNE1,SYT1…	71
Connective Tissue Development and Function,Hematological System Development and Function,Hematopoiesis,Organismal Development,Tissue Morphology	quantity	Quantity of red blood cells	1.24e-06	5.03e-05		1.066	BNIP3L,CCBE1,CDK6,DNASE2,FGFRL1,FOXO3,IGF2R,JAK2,JARID2,KITLG,KLF13,NFE2L2,NQO1,PIK3R1,RIPK1,SIN3B,SLC4A4,SMAD3	18
Cancer,Gastrointestinal Disease,Organismal Injury and Abnormalities	pancreaticobiliary neoplasm	Pancreaticobiliary neoplasm	1.26e-06	5.07e-05		-1.195	ABCB11,ABCB4,ABCG2,ABTB2,ADCY9,AGL,AHNAK,AKAP11,ALCAM,ALPL,ANK3,ANKLE2,AP1G1,AP3B1,ATP11A,ATP8B1,BAIAP2,BCAR3,BCL2L11,BMP2K,BRD8,C1orf174,C1orf198,CAPN2,CBS/LOC102724560,CCN2,CDK6,CHD6,CLK2,CMPK2,COL14A1,COL18A1,COL4A1,COL4A2,CREBBP,CUL2,CYLD,DAPK1,DAXX,DCTN1,DCTN4,DHX9,DOCK4,DPP4,DTX4,DUSP16,ECHDC3,ELK4,ENPP1,EPS8L2,EXOC4,EXOC6,F3,FAM172A,FGFR2,FGFRL1,FHAD1,FLNB,FMO1,FMO2,GBF1,GCLC,GUK1,HACD3,HN…	182
Developmental Disorder,Organismal Injury and Abnormalities	growth failure or short stature	Growth failure or short stature	1.3e-06	5.22e-05	Decreased	-6.733	ABCB11,AP1G1,AQP11,BCAR1,BCAS3,BMAL1,BNIP3L,CBS/LOC102724560,CCN2,CREBBP,DAXX,DMTF1,DNAJC5,EXT2,F2R,F3,FGFR2,FGFRL1,FLNB,GADD45A,GCK,GCLC,GNA13,GPD2,HNRNPD,IFNAR2,IRS1,KALRN,KAT2B,KDM3B,LMNA,MAP2K6,MCOLN1,NFE2L2,PANK1,PARD3,PEX7,PHKG2,PLCG1,POR,PTPN12,RBMS1,RDH10,RDH11,SEPHS1,SIN3B,SLC1A2,SLC4A4,SMAD3,SOD2,STAM,STK11,SYNE1,WIPI2,ZFP36L1	55
DNA Replication, Recombination, and Repair,Energy Production,Nucleic Acid Metabolism,Small Molecule Biochemistry	oxidation	Oxidation of NADPH	1.3e-06	5.23e-05			FDX1,FMO1,FMO2,FMO5,NQO1,POR	6
Cell Death and Survival,Organismal Injury and Abnormalities	apoptosis	Apoptosis of epithelial cell lines	1.44e-06	5.77e-05	Increased	3.99	BCL2L11,BIK,BNIP3L,CITED2,DAXX,DDX17,FAS,FOXO3,HRAS,IRS1,JAK2,MAP2K4,MAP2K6,MAP2K7,MAP3K1,NCOA2,NFE2L2,PPM1A,PPP3R1,RAD21,RIPK1,TJP2,TNFRSF19,YY1	24
Cancer,Organismal Injury and Abnormalities	malignant neoplasm of retroperitoneum	Malignant neoplasm of retroperitoneum	1.56e-06	6.21e-05		0	ABCB11,ABCB4,ABCG2,ABTB2,ACSL3,AGL,AHNAK,AKAP11,ALCAM,ALPL,ANKLE2,AP1G1,ASXL2,ATP11A,BAIAP2,BCAR1,BCAR3,BCL2L11,BMP2K,BNIP3L,BRD8,BSCL2,CAPN2,CBS/LOC102724560,CCN2,CDK6,CHD6,CMPK2,COL14A1,COL18A1,COL4A1,COL4A2,CPEB2,CREBBP,DAPK1,DCTN1,DCTN4,DHX9,DNASE2,DOCK4,DPP4,DUSP16,EIF4A2,ELOVL5,EWSR1,EXOC6,EXTL2,F3,FAM89A,FBXL17,FGFR2,FHAD1,FLCN,FLNB,FOXO3,GBF1,GCLC,GFOD1,GNA13,GPD2,GUK1,HACD3,HBP1,HPS1,HRA…	188
Cell Death and Survival,Embryonic Development,Organismal Injury and Abnormalities	apoptosis	Apoptosis of embryonic cell lines	1.62e-06	6.43e-05	Increased	3.58	BCL2L11,BIK,BNIP3L,CITED2,DAXX,DDX17,FAS,FGFR2,FOXO3,GADD45A,HRAS,IRS1,MAP2K4,MAP2K6,MAP2K7,MAP3K1,NFE2L2,OPA1,PIK3R1,PPM1A,PPP3CA,PPP3R1,RAD21,RIPK1,TJP2,TNFRSF19,YY1	27
Gastrointestinal Disease,Hepatic System Disease,Organismal Injury and Abnormalities,Reproductive System Disease	intrahepatic cholestasis of pregnancy	Intrahepatic cholestasis of pregnancy	1.69e-06	6.7e-05			ABCB11,ABCB4,ATP8B1,SLC10A1	4
Cancer,Gastrointestinal Disease,Organismal Injury and Abnormalities	oral cavity carcinoma	Oral cavity carcinoma	1.7e-06	6.72e-05			ADCY9,AKAP11,AVPR1A,BRD4,BRD8,CCN2,CDK6,CHD6,CITED2,COL3A1,COL4A1,COL4A2,CREBBP,DPP4,EIF3A,EWSR1,FGFR2,FHAD1,FOXO3,GNA12,GRK5,GTDC1,HAPSTR1,HERC1,HNRNPC,HNRNPD,HRAS,JPH1,KCMF1,KDM3B,LRRTM2,MACF1,MAP2K4,MEF2A,mir-617,MSH3,MSI2,N4BP2,NCOA1,NFE2L2,NFIX,NR1H4,OGA,OSBPL1A,PIK3R1,PPP3CA,PRMT3,PRPF39,PTBP1,PUM1,QKI,RAB14,RAPGEF5,RDH10,RFWD3,RIPK1,SANBR,SASH1,SNTB1,SRRM2,STK11,STT3B,SYNE1,TAOK3,TNRC6A,TN…	77
Cell Cycle	G1 phase	G1 phase	1.78e-06	7.01e-05		1.531	CAMK2B,CDK6,CSNK2A2,CUL1,CUL2,CUL4A,CYLD,DAXX,DGKZ,FOXO3,GADD45A,GNA12,GNL2,HRAS,JAK2,JARID2,KDM3A,KITLG,KLF10,LMNA,LPIN1,MAP2K3,MAP2K6,NET1,NFE2L2,PIK3R1,PPP3CA,PRKDC,PUM1,QKI,RASSF3,RASSF6,RFFL,RORA,SNX5,SOD2,SRPK2,STK11,TERT,WNT5B	40
Carbohydrate Metabolism	metabolism	Metabolism of carbohydrate	1.79e-06	7.02e-05	Increased	3.654	ACSL3,AGL,AP3B1,AVPR1A,B3GALT1,BSCL2,CAPN2,CCN2,CP,CPT1A,CREBBP,DGKZ,ENPP1,EXT2,EXTL2,F2R,FAS,GCK,GCLC,GCNT2,GRK5,GUK1,H6PD,HRAS,IRS1,JAK2,LPIN1,MPI,NDST1,NEU1,NEU2,NQO1,NR1H4,OGA,OPA1,PCK1,PEMT,PHKG2,PIGF,PIK3R1,PLCG1,RORA,S1PR1,SH3GLB1,SLC2A5,SMAD3,SORBS1,ST3GAL5,ST6GALNAC6,STK40,UGDH,UVRAG	52
Cell Death and Survival,Organismal Injury and Abnormalities	cell death	Cell death of hematopoietic progenitor cells	1.79e-06	7.02e-05		-0.161	BCL2L11,BNIP3L,CDK6,CREBBP,CYLD,DNASE2,FAS,FOXP1,GRK5,JAK2,KITLG,KLF13,MAP2K4,MAP2K5,MAP2K6,NFE2L2,NQO1,NQO2,PLCG1,PRKDC,PUM1,RIPK1,SMAD3,YY1	24
Hematological System Development and Function,Lymphoid Tissue Structure and Development,Tissue Morphology	morphology	Morphology of lymphoid tissue	1.81e-06	7.06e-05			ABCB4,ALPL,BCL2L11,BIK,BMAL1,BNIP3L,BSCL2,CD47,CDK6,CITED2,CREBBP,CYLD,DNASE2,EWSR1,F2R,FADS2,FAS,FOXO3,GADD45A,GNA12,GNA13,IRS1,JAK2,KLF13,LMNA,NFE2L2,NQO1,NR1H4,PANK1,PIK3R1,PLCG1,PLXNA2,PRKDC,RIGI,RIPK1,SLC4A4,SMAD3,SPPL2A,STK11,TOX,UNG,VCAM1,ZC3H12C	43
Cancer,Hematological Disease,Immunological Disease,Organismal Injury and Abnormalities	mature B cell malignant tumor	Mature B cell malignant tumor	1.81e-06	7.06e-05			ABCG2,AHNAK,ALPL,ANKLE2,ANXA11,ASAP2,BCL2L11,BRD4,BTG1,CD38,CD47,CDK6,CHD6,CITED2,CNP,COL18A1,COL3A1,CPEB2,CPSF7,CREBBP,CYLD,DDX46,DMTF1,DNASE2,EWSR1,EXOC4,EXT2,EXTL2,FAS,FGFR2,FOXO3,FOXP1,GADD45A,GNA12,GNA13,GTPBP2,H6PD,HRAS,IFNAR2,IGF2R,JAK2,KALRN,KITLG,KLHL24,KPNA1,LPIN1,LPP,MAP2K4,MEF2A,MSH3,MTHFD1L,NCOA2,PIK3R1,PLCG1,PLXNA2,POLE4,POR,PPP3CA,PPP3R1,PSMD1,PSMD2,PTPRF,S1PR1,SASH1,SIN3A,SOD2,SRP…	78
Cancer,Neurological Disease,Organismal Injury and Abnormalities	gliomatosis cerebri cancer	Gliomatosis cerebri	1.86e-06	7.25e-05			ABCB11,ABCB4,ADPRH,AHNAK,AKAP11,ALKBH7,ALPL,ANK3,ANKRD28,ANXA11,ARF3,ATL2,ATP11A,BCAR1,BRD8,CAMK1D,CAST,CHD6,COL14A1,COL3A1,COL4A1,CPT1A,CREBBP,CRYBG3,CYLD,DCTN1,DHX9,DIPK2A,DNAJC22,DPP9,ECPAS,EIPR1,ENPP1,EPS8L2,EWSR1,EXOC4,FADS2,FBXO3,FHAD1,FLCN,FLNB,FMNL2,FMO5,GBF1,GPD2,GTPBP2,HERC1,HPS1,IGF2R,JARID2,KALRN,KAT2B,KDM3B,KIAA1522,KLF10,KLF13,KLHL24,LMO7,LRIG1,MACF1,MAP2K3,MAP2K7,MARK3,MED13L,MITF,…	135
Connective Tissue Development and Function,Tissue Development	growth	Growth of connective tissue	1.89e-06	7.31e-05	Increased	2.343	BCAR1,CCN2,CD38,CDK6,CITED2,COL14A1,COL3A1,DHX9,DPP4,F2R,FAS,FGFR2,GADD45A,HRAS,IL4I1,IRS1,KITLG,KLF10,KMT5B,LMNA,LRIG1,MAP2K3,MAP2K6,MAP3K1,MN1,MTHFD1L,NAB1,NFE2L2,NR1H4,OXR1,PARD3,PDGFC,PID1,PIK3R1,POR,PRKDC,PTPRF,PTPRK,RAP1B,RNF144B,SIN3A,SMAD3,SOD2,STK11,TERT,TOP1MT,TRIM24,TRIM25,VAV2,WNT5B,YY1,ZFP36L1	52
Lymphoid Tissue Structure and Development,Tissue Morphology	quantity	Quantity of lymphatic system cells	1.91e-06	7.37e-05	Increased	4.577	ABCG2,AP1G1,AP3B1,AVPR1A,BCL2L11,BIK,BMAL1,BNIP3L,CBS/LOC102724560,CD38,CD47,CDK6,CREBBP,CYLD,DAXX,DMTF1,DNASE2,ELK4,F3,FAS,FGFR2,FOXO3,GADD45A,GCNT2,GNA12,GNA13,HRAS,IFNAR2,IGF2R,JAK2,KITLG,KLF10,KLF13,MAP2K4,NCOA2,NQO1,NQO2,PIK3AP1,PIK3R1,PPP3R1,PRKDC,RAP1B,RCAN1,RIGI,RIPK1,RORA,S1PR1,SLC22A5,SLC4A4,SOD2,SORBS1,SPPL2A,STAM,STK11,TERT,TOX,UVRAG,VAV2,VCAM1,YY1,ZC3H12C,ZRANB1	62
Cancer,Hematological Disease,Immunological Disease,Organismal Injury and Abnormalities	acute lymphoblastic leukemia	Acute lymphoblastic leukemia	1.91e-06	7.37e-05			AGL,AHNAK,AKAP11,ANK3,ASXL2,ATP11A,BCAR1,BTG1,CD38,CMPK2,COL14A1,COL4A1,CREBBP,CUL2,DDC,DNASE2,DOCK4,ENPP1,F2R,F3,FAS,FGFR2,FOXO3,GADD45A,GTF2IRD1,IFNAR2,JAK2,KDM3B,MACF1,MAGI1,MLLT10,MSH3,NEDD4L,NET1,NQO1,OPA1,PARD3,PIK3R1,POLE4,POR,PPP3CA,PPP3R1,PRPSAP2,PSMD1,PSMD2,PTPRF,PTPRK,RIPK1,RORA,RPL22,SLC16A7,SLC1A2,STK11,STK24,SYNE1,TBL1XR1,TECPR2,TOX,TRIO,WAC,XRRA1,ZFHX3	62
Hematological System Development and Function,Tissue Morphology	quantity	Quantity of mononuclear leukocytes	1.98e-06	7.57e-05	Increased	4.134	ABCG2,AP1G1,AP3B1,AVPR1A,BCL2L11,BIK,BMAL1,CBS/LOC102724560,CD38,CD47,CDK6,CREBBP,CYLD,DAXX,DMTF1,DNASE2,ELK4,F3,FAS,FGFR2,FOXO3,GADD45A,GCNT2,GNA12,GNA13,HRAS,IFNAR2,IGF2R,JARID2,KITLG,KLF10,KLF13,MAP2K4,NCOA2,NQO1,NQO2,NR1H4,PIK3AP1,PIK3R1,PPP3R1,PRKDC,RAP1B,RIGI,RIPK1,RORA,S1PR1,SLC22A5,SLC4A4,SMAD3,SORBS1,SPPL2A,STAM,STK11,TERT,TOX,UVRAG,VAV2,VCAM1,YY1,ZC3H12C,ZRANB1	61
Lipid Metabolism,Molecular Transport,Small Molecule Biochemistry	transport	Transport of lipid	1.98e-06	7.57e-05	Increased	2.806	ABCB11,ABCB4,ABCC2,ABCG2,ACSL3,ATP11A,ATP8B1,CES1,CPT1A,F2R,HBP1,HRAS,JAK2,MAP2K3,NR1H4,OSBPL1A,PITPNB,SAR1B,SCARB2,SLC10A1,SNTB1,STARD4,TERT,TJP2,VNN1	25
Cellular Assembly and Organization	assembly	Assembly of organelle	1.98e-06	7.57e-05	Increased	3.462	AKAP11,ARF3,ASB7,AVPR1A,BCAR1,CAST,CCN2,CD47,CDK6,CNP,COL18A1,CSNK2A2,CUL1,CUL2,CUL4A,CYLD,DCTN1,F2R,FAS,FGFR2,FOXO3,GBF1,GNA12,GNA13,GNG12,GRK5,HPS1,HRAS,JAK2,KAT2B,KITLG,MAGI1,MAP3K1,MARK3,MKKS,MYH10,NET1,NFE2L2,ODAD3,PIK3R1,PPP1R9A,PSMD2,RAB1B,RFX4,S1PR1,SERPINE2,SH3GLB1,SMAD3,SNX10,SORBS1,STAM,STK11,SYNE1,TAOK1,TMED5,TPPP,TUBB,UVRAG,VAV2,VCAM1,WIPI1,WIPI2,WWTR1	63
Neurological Disease,Organismal Injury and Abnormalities	motor dysfunction or movement disorder	Motor dysfunction or movement disorder	1.99e-06	7.59e-05	Decreased	-3.898	ABHD6,AFG3L2,AGL,ANK3,ASPA,BAIAP2,BCAR3,BMAL1,CAMK2B,CCN2,CD38,CHD6,CNP,CP,DDC,DGKZ,DNAJB6,DNAJC5,EIF4A2,ELOVL5,ENPP1,F3,FAS,FGFRL1,FLOT1,FOXO3,FOXP1,GADD45A,GPD2,GRK5,GSDMD,HBP1,HRAS,IGF2R,KDM3A,LMNA,LMO7,LPP,MAP2K4,MAP2K5,MCOLN1,MRNIP,MYO1B,NAB1,NAP1L5,NFE2L2,NFIX,NQO1,NQO2,OPA1,OXR1,PANK1,PARP12,PLXNA2,PPP1R9A,PPP3CA,PPP3R1,PUM1,QKI,RCAN1,RFX4,RIGI,RORA,S1PR1,SCARB2,SEPHS1,SERPINE2,SIN3A,SLC1A…	89
Cancer,Organismal Injury and Abnormalities	adenocarcinoma	Advanced adenocarcinoma	2.1e-06	7.97e-05			ATP8B1,CCN2,CD47,CDK6,DNAJB6,DPP4,F2R,F3,FAS,FGFR2,IFNAR2,JAK2,LRIG1,MAP2K4,PLPP1,POR,PPP3CA,PPP3R1,PSMD1,PSMD2,RNF144B,STK11,TOP1MT,UMPS	24
Carbohydrate Metabolism,Molecular Transport	transport	Transport of carbohydrate	2.1e-06	7.97e-05	Increased	2.621	ABCB4,ABCC2,AQP11,DGKZ,ENPP1,EXOC4,GCK,IRS1,MAP2K3,MAP2K6,MEF2A,NFE2L2,OGA,PID1,PIK3R1,SLC1A2,SLC2A5,SLC2A9,SORBS1,STK11,TERT	21
Cell Death and Survival,Organismal Injury and Abnormalities	cell death	Cell death of fibroblasts	2.14e-06	8.07e-05		0.502	BCL2L11,BIK,DAPK1,DAXX,FAS,FOXO3,GAB1,HRAS,IGF2R,LMNA,MAP2K3,MAP2K4,MAP3K1,NFE2L2,OPA1,PLCG1,PRKDC,QKI,RIGI,RIPK1,S1PR1,SH3GLB1,SOD2,TERT,UBE2K,UNG	26
Cellular Assembly and Organization	development	Development of cytoplasm	2.19e-06	8.24e-05	Increased	3.538	AKAP11,ASB7,AVPR1A,BCAR1,CCN2,CD47,CDK6,CNP,COL18A1,CUL2,CUL4A,DCTN1,F2R,GNA12,GNA13,GNG12,HPS1,HRAS,IGF2R,IRS1,MAGI1,MAP3K1,MARK3,MKKS,NET1,NRIP1,OPA1,PID1,PIK3R1,PPP1R9A,RAPGEF4,S1PR1,SMAD3,SORBS1,STK11,TPPP,TUBB,UTRN,VAV2,VCAM1,WIPI1,WIPI2,YY1	43
Carbohydrate Metabolism,Cellular Function and Maintenance,Molecular Transport,Small Molecule Biochemistry	transport	Transport of D-glucose	2.22e-06	8.35e-05		1.881	DGKZ,ENPP1,EXOC4,GCK,IRS1,MAP2K3,MAP2K6,MEF2A,NFE2L2,OGA,PID1,PIK3R1,SLC1A2,SLC2A5,SLC2A9,SORBS1,TERT	17
Nucleic Acid Metabolism,Small Molecule Biochemistry	metabolism	Metabolism of nucleotide	2.35e-06	8.8e-05		1.783	ADCY9,ADK,AKAP11,CD38,CMPK2,CPT1A,ENPP1,FAS,FLCN,FMO2,FOXO3,GCK,GMPR2,GNA13,GUK1,H6PD,HRAS,IRS1,MPI,MRAP,NADK,NAMPT,NQO1,OGA,OPA1,PANK1,PDE9A,PID1,RIPK1,RORA,SH3GLB1,SLC1A2,SNX5,SOD2,SULT1A1,UGDH,UMPS,UPP2	38
Infectious Diseases,Organismal Injury and Abnormalities	replication	Replication of virus	2.36e-06	8.82e-05	Increased	2.786	ATP6V0B,ATP6V1G1,BCL2L11,BMAL1,CAMK2B,CD38,CES1,CYP2U1,DAXX,DDX17,DHX9,DMAP1,EIF3A,FGFR2,GAB1,GBF1,GCLC,GRK5,HRAS,IFNAR2,JAK2,MAP2K3,MAP2K5,MSI2,N4BP2,PARP12,PIK3R1,PRMT3,PSMD2,RBMS1,RFFL,RIGI,RSAD2,SLC10A1,SNX10,SRPK2,SRRM2,STXBP2,SUMO3,TAOK1,TAOK3,TRIM25,TUBB,UBE2E2,VNN1,VPS16	46
Cancer,Organismal Injury and Abnormalities	connective or soft tissue tumor	Connective or soft tissue tumor	2.46e-06	9.17e-05		-1.373	ADK,ALPL,APBB2,BCAR3,BCL2L11,BDH1,CCN2,CD47,CDK6,CLK2,CNP,COL14A1,COL18A1,COL3A1,COL4A1,COL4A2,CPEB2,CREBBP,DAPK1,DAXX,DCTN1,DDX46,DENND2B,DGKZ,DHX9,DNASE2,DPP4,DVL1,ECPAS,ELOVL5,EWSR1,EXT2,EXTL2,F2R,FAM172A,FAS,FBXL20,FGFR2,FLCN,FMNL2,FOXO3,GADD45A,GTDC1,HERC1,HRAS,IFNAR2,IGF2R,JAK2,KDM3B,KITLG,LPIN1,LRIG1,MACF1,MAP2K4,MBD2,MEF2A,MITF,MN1,MTHFD1L,MYH10,MYO1B,NADK,NAMPT,NCOA2,NFE2L2,NR1I2,OSBPL1A…	121
Cancer,Endocrine System Disorders,Organismal Injury and Abnormalities,Reproductive System Disease	development	Development of gonadal tumor	2.51e-06	9.34e-05			ABCC2,ABHD6,AGL,AHNAK,ALKBH7,ATP1A1,ATP8B1,BDH1,BRD4,CAMK2B,CAST,CBS/LOC102724560,CD47,COL18A1,COL3A1,COL4A2,CP,CREBBP,CUL2,DNAJB6,DPP4,EIF4A2,EXTL2,F2R,FAS,FBXO21,FGFR2,FLOT1,FOXO3,GBF1,GNA12,GNA13,GTF2IRD1,HRAS,IGF2R,IRS1,JAK2,KALRN,KDM3B,KITLG,KPNA1,LASP1,LRIG1,MACF1,MAP2K4,MAP3K1,MEF2A,MITF,MN1,MSH3,MYH10,NADK,NCOA2,NEDD4L,NFE2L2,NRIP1,OSBPL1A,PIK3R1,PLPP1,POR,PPP3CA,PRKDC,PTPRF,RAD21,RNF144B…	97
Gastrointestinal Disease,Hepatic System Disease,Organismal Injury and Abnormalities	fibrosis	Fibrosis of liver	2.6e-06	9.63e-05		-0.652	ABCB11,ABCB4,ABCG2,ADK,ALPL,CBS/LOC102724560,CCN2,CD38,COL3A1,CREBBP,DNASE2,DPP4,F2R,FGFR2,GCLC,GNA12,IFNAR2,NAMPT,NFE2L2,NQO1,NR1H4,PDGFC,PEMT,PPP3CA,PPP3R1,RIPK1,RORA,SMAD3,STK24,UBE2K	30
Energy Production,Molecular Transport,Nucleic Acid Metabolism,Small Molecule Biochemistry	concentration	Concentration of ATP	2.61e-06	9.67e-05	Increased	2.339	ADK,CCN2,CD47,CITED2,FAS,GPD2,LMNA,MPI,NAMPT,NFE2L2,NQO1,PCK1,PPTC7,SLC2A9,SLC4A4,SOD2,SPTBN1,STK11,TERT,TOP1MT	20
Cancer,Gastrointestinal Disease,Organismal Injury and Abnormalities	gastro-esophageal carcinoma	Gastro-esophageal carcinoma	2.65e-06	9.79e-05			ABCB11,ABCB4,ACSL3,ADCY9,ADK,AFG3L2,AGL,AHNAK,AKR1D1,ALCAM,ANK3,ANKLE2,ANKRD28,ANXA11,AP1G1,AP3B1,ASAP2,ASXL2,ATP11A,ATP8B1,AVPR1A,BCAR3,BMP2K,BRD8,C1orf198,CBS/LOC102724560,CD38,CD47,CDK6,CHD6,CLDN1,COL14A1,COL18A1,COL3A1,COL4A1,COL4A2,CPEB2,CPSF7,CREBBP,CSNK1G3,CUL1,CUL2,CYLD,DAPK1,DDX17,DIPK2A,DMAP1,DOCK4,DVL1,EWSR1,EXOC6,FADS2,FAM172A,FGFR2,FLCN,FLNB,FOXK1,FOXO3,FOXP1,GFOD1,GGNBP2,GLE1,GMPR2,…	199
Hematological System Development and Function,Immunological Disease,Lymphoid Tissue Structure and Development,Organ Morphology,Organismal Development,Organismal Injury and Abnormalities,Tissue Morphology	abnormal morphology	Abnormal morphology of spleen	2.71e-06	9.95e-05			ABCB4,ALPL,BCL2L11,BIK,BNIP3L,BSCL2,CD47,CDK6,CITED2,CREBBP,CYLD,EWSR1,FADS2,FAS,FOXO3,JAK2,KLF13,LMNA,NFE2L2,NQO1,PANK1,PRKDC,RIGI,SLC4A4,SMAD3,SPPL2A,STK11,TOX,UNG	29
Cell Death and Survival,Organismal Injury and Abnormalities	cell death	Cell death of immune cells	2.86e-06	0.000105		0.678	BCL2L11,BIK,BTG1,CAST,CD38,CD47,CSNK2A2,CYLD,DAPK1,DAXX,F2R,FAS,FOXO3,FOXP1,GRK5,GSDMD,HRAS,IRS1,JAK2,KITLG,KLF13,LRIG1,MAP2K3,MAP2K4,MAP2K5,MAP2K6,MAP2K7,NAMPT,NFE2L2,NQO1,NQO2,PDGFC,PIK3AP1,PIK3R1,PKNOX1,PLCG1,PRKDC,PSMD1,RCAN1,RIPK1,S1PR1,SH3GLB1,SMAD3,SOD2,STAM,STK11,TERT,TUBB,VAV2,YY1	50
Cellular Compromise,Lipid Metabolism,Small Molecule Biochemistry	peroxidation	Peroxidation of lipid	2.95e-06	0.000108		-0.82	BTG1,FGFR2,GPD2,NEU1,NFE2L2,NR1H4,PLCG1,POR,SAR1B,SOD2,STK24,TERT	12
Cellular Growth and Proliferation	cytostasis	Cytostasis	2.96e-06	0.000108		0.881	ABCB4,ABCG2,ADK,CBS/LOC102724560,CDK6,COL18A1,CUL1,DAXX,DENND2B,FAS,FOXO3,HBP1,HRAS,JAK2,MAP2K4,MAP2K6,METAP2,MYH10,NQO1,NR1I2,RIGI,SMAD3,SMARCE1,STK11,TERT	25
Cancer,Hematological Disease,Immunological Disease,Organismal Injury and Abnormalities	B-cell leukemia	B-cell leukemia	3.21e-06	0.000117			AGL,AHNAK,AKAP11,ANK3,ASXL2,ATP11A,BCAR1,BTG1,CD38,CMPK2,COL14A1,COL4A1,CREBBP,CUL2,DAPK1,DDC,DNASE2,DOCK4,DUSP16,ENPP1,FAS,GTF2IRD1,HRAS,JAK2,KDM3B,LPIN1,LRIG1,MACF1,MLLT10,MSH3,NAMPT,NEDD4L,NET1,NFE2L2,PDE9A,PDP2,PIK3R1,POLE4,POR,PPP3CA,PPP3R1,PRPSAP2,PSMD1,PSMD2,PSPH,PTPRF,PXDN,RIPK1,RORA,RPL22,S1PR1,SLC16A7,SLC1A2,SMAD3,STK24,SYNE1,TBL1XR1,TECPR2,TOX,TRIO,WAC,XRRA1,ZFHX3	63
Cancer,Gastrointestinal Disease,Organismal Injury and Abnormalities	gastroesophageal cancer	Gastroesophageal cancer	3.24e-06	0.000118			ABCB11,ABCB4,ACSL3,ADCY9,ADK,AFG3L2,AGL,AHNAK,AKR1D1,ALCAM,ANK3,ANKLE2,ANKRD28,ANXA11,AP1G1,AP3B1,ASAP2,ASXL2,ATP11A,ATP8B1,AVPR1A,BCAR3,BMP2K,BRD8,C1orf198,CBS/LOC102724560,CD38,CD47,CDK6,CHD6,CLDN1,COL14A1,COL18A1,COL3A1,COL4A1,COL4A2,CPEB2,CPSF7,CREBBP,CSNK1G3,CUL1,CUL2,CUL4A,CYLD,DAPK1,DDC,DDX17,DIPK2A,DMAP1,DOCK4,DVL1,EIF3A,EWSR1,EXOC6,FADS2,FAM172A,FGFR2,FLCN,FLNB,FOXK1,FOXO3,FOXP1,GFOD1,GG…	206
Cancer,Organismal Injury and Abnormalities	undifferentiated malignant neoplasm	Undifferentiated malignant neoplasm	3.25e-06	0.000118			AHNAK,CD38,CD47,CREBBP,CUL4A,DAXX,EWSR1,FGFR2,FLCN,FOXO3,HBP1,HRAS,IRS1,JAK2,MKKS,MSH3,MTHFD1L,NAB1,NFE2L2,PIK3R1,POR,PSMD1,PSMD2,SCAPER,SNTB1,STK11,TAOK3,TERT,TNFRSF19,TOP1MT,TRIM2,TRIO,UMPS,YY1,ZFHX3	35
Cardiovascular Disease,Hereditary Disorder,Organismal Injury and Abnormalities	familial cardiovascular disease	Familial cardiovascular disease	3.26e-06	0.000118			CBS/LOC102724560,CCBE1,CCN2,CITED2,COL3A1,COL4A1,COL4A2,DDC,DPP4,DVL1,ENPP1,FAS,FOXP1,HRAS,IRS1,JAK2,KALRN,KLF10,LMNA,MED13L,MEF2A,MTHFD1L,NHLRC2,ODAD3,PIK3R1,PPP3CA,PPP3R1,RAD21,RAPGEF5,RDH10,RIGI,SCO2,SFXN1,SLC20A2,SLC22A5,SLC25A22,SMAD3,SOD2,SYNE1,TERT,TMEM126A,UGDH	42
Cancer,Organismal Injury and Abnormalities	head squamous cell carcinoma	Head squamous cell carcinoma	3.42e-06	0.000123			ADCY9,AKAP11,AVPR1A,BRD4,BRD8,CCN2,CDK6,CHD6,CITED2,COL4A1,COL4A2,CREBBP,DPP4,EIF3A,EWSR1,FGFR2,FHAD1,FOXO3,GNA12,GRK5,GTDC1,HAPSTR1,HERC1,HNRNPC,HNRNPD,HRAS,JAK2,JPH1,KDM3B,LRRTM2,MACF1,MAP2K4,MEF2A,mir-617,MSH3,MSI2,N4BP2,NCOA1,NFE2L2,NFIX,NR1H4,OGA,OSBPL1A,PPP3CA,PRMT3,PRPF39,PTBP1,PUM1,QKI,RAB14,RAPGEF5,RDH10,RFWD3,RIPK1,SANBR,SASH1,STK11,STT3B,SYNE1,TAOK3,TNRC6A,TNRC6B,TRIO,TSHZ1,UBE2K,WAC,W…	73
Cell Death and Survival	cell death	Cell death of progenitor cells	3.43e-06	0.000123		-0.332	BCL2L11,BNIP3L,CDK6,CREBBP,CYLD,DNASE2,FAS,FOXP1,GRK5,JAK2,KITLG,KLF13,MAP2K4,MAP2K5,MAP2K6,NFE2L2,NQO1,NQO2,PIK3R1,PLCG1,PRKDC,PUM1,RIPK1,SMAD3,YY1	25
Cancer,Organismal Injury and Abnormalities	malignant solid tumor	Advanced malignant solid tumor	3.48e-06	0.000125		-0.088	ALPL,ANK3,ASXL2,ATP8B1,BCL2L11,BTG1,CBS/LOC102724560,CCN2,CD47,CDK6,COL18A1,COL4A1,COL4A2,CREBBP,DAXX,DGKZ,DNAJB6,DPP4,ELK4,F2R,F3,FAS,FGFR2,FLCN,GLRX,HRAS,IFNAR2,IRS1,JAK2,KAT2B,LRIG1,MAGI1,MAP2K4,MCOLN1,MITF,MYO1B,NADK,NQO1,PARD3,PLPP1,POR,PPP3CA,PPP3R1,PRKDC,PSMD1,PSMD2,RAD21,RNF144B,S1PR1,SERPINE2,SH3GLB1,SMAD3,SOD2,SPOP,STK11,TOP1MT,TUBB,UMPS,VCAM1	59
Cell Death and Survival,Organismal Injury and Abnormalities	cell death	Cell death of connective tissue cells	3.5e-06	0.000125		1.252	ABCG2,BCL2L11,BIK,BNIP3L,CDK6,CYLD,DAPK1,DAXX,DMTF1,FAS,FGFR2,FOXO3,GAB1,GADD45A,GNA13,HRAS,IFNAR2,IGF2R,LMNA,MACO1,MAP2K3,MAP2K4,MAP2K7,MAP3K1,NFE2L2,OPA1,OXR1,PIK3R1,PLCG1,POR,PPP2R1B,PPP3CA,PRKDC,QKI,RAI14,RIGI,RIPK1,S1PR1,SCO2,SH3GLB1,SMAD3,SOD2,TERT,UBE2K,UNG	45
Cardiovascular System Development and Function,Organ Morphology,Organismal Development	morphology	Morphology of heart ventricle	3.62e-06	0.000129			CAPN2,CDK6,CITED2,COL18A1,CPT1A,DVL1,F2R,FGFRL1,IGF2R,LMNA,MAP2K3,MAP2K4,MAP2K6,MAP3K1,MEF2A,MYH10,NEDD4L,PDE9A,POR,PPP3CA,PPP3R1,RCAN1,SLC39A8,SOD2,SPTBN1,STK11,UBE4B,UTRN,VAV2,VCAM1	30
Carbohydrate Metabolism,Molecular Transport	transport	Transport of monosaccharide	3.63e-06	0.000129	Increased	2.269	DGKZ,ENPP1,EXOC4,GCK,IRS1,MAP2K3,MAP2K6,MEF2A,NFE2L2,OGA,PID1,PIK3R1,SLC1A2,SLC2A5,SLC2A9,SORBS1,STK11,TERT	18
Cell Cycle,Connective Tissue Development and Function	cell cycle progression	Cell cycle progression of fibroblast cell lines	3.69e-06	0.000131		-0.849	AHNAK,CAST,DGKZ,DMTF1,FLCN,GADD45A,HRAS,IRS1,KMT5B,MITF,PRKDC,TERT	12
Hematological System Development and Function,Lymphoid Tissue Structure and Development,Tissue Morphology	quantity	Quantity of lymphocytes	3.86e-06	0.000136	Increased	4.385	ABCG2,AP1G1,AP3B1,AVPR1A,BCL2L11,BIK,BMAL1,CBS/LOC102724560,CD38,CD47,CDK6,CREBBP,CYLD,DAXX,DMTF1,DNASE2,ELK4,F3,FAS,FGFR2,FOXO3,GADD45A,GCNT2,GNA12,GNA13,HRAS,IFNAR2,IGF2R,KITLG,KLF10,KLF13,MAP2K4,NCOA2,NQO1,NQO2,PIK3AP1,PIK3R1,PPP3R1,PRKDC,RAP1B,RIGI,RIPK1,RORA,S1PR1,SLC22A5,SLC4A4,SORBS1,SPPL2A,STAM,STK11,TERT,TOX,UVRAG,VAV2,VCAM1,YY1,ZC3H12C,ZRANB1	58
Cell-To-Cell Signaling and Interaction	binding	Binding of tumor cell lines	3.92e-06	0.000138	Increased	3.344	ALCAM,CCN2,CD47,DIPK2A,DPP4,EXT2,F2R,F3,FAS,FGFR2,FOXP1,GLRX,GNA13,HRAS,IRS1,JAK2,KITLG,LASP1,MAGI1,MON2,NDST1,NET1,NEU1,NR1H4,PARD3,PIK3R1,PLCG1,RCAN1,SMAD3,STK11,TAT,UGDH,UTRN,UXS1,VCAM1,WWTR1	36
Cancer,Endocrine System Disorders,Organismal Injury and Abnormalities,Reproductive System Disease	development	Development of ovarian tumor	4e-06	0.000141			ABCC2,ABHD6,AGL,AHNAK,ALKBH7,ATP1A1,ATP8B1,BDH1,BRD4,CAMK2B,CAST,CBS/LOC102724560,CD47,COL18A1,COL3A1,COL4A2,CP,CREBBP,CUL2,DNAJB6,DPP4,EIF4A2,EXTL2,F2R,FAS,FBXO21,FGFR2,FLOT1,FOXO3,GBF1,GNA12,GNA13,GTF2IRD1,HRAS,IGF2R,IRS1,JAK2,KALRN,KDM3B,KPNA1,LASP1,LRIG1,MACF1,MAP2K4,MAP3K1,MEF2A,MITF,MN1,MSH3,MYH10,NADK,NCOA2,NEDD4L,NFE2L2,NRIP1,OSBPL1A,PIK3R1,PLPP1,POR,PPP3CA,PRKDC,PTPRF,RAD21,RNF144B,RORA,…	96
Cancer,Hematological Disease,Immunological Disease,Organismal Injury and Abnormalities	chronic leukemia	Chronic leukemia	4.08e-06	0.000143			ABCC2,AGL,AKAP11,CD38,CPT1A,CREBBP,DAPK1,DNASE2,DPP4,DUSP16,ENPP1,FAS,FGFR2,FOXO3,HRAS,IFNAR2,JAK2,JARID2,LPIN1,LRIG1,MAGI1,MSI2,MYH10,NAMPT,NFE2L2,PDE9A,PDP2,POLE4,POR,PPP3CA,PPP3R1,PPTC7,PSPH,PTPRK,PXDN,RAD21,RIGI,S1PR1,SERINC3,SLC25A32,SMAD3,STK24,TRIO,TXNDC12,WDR91,ZFHX3	46
Cell Morphology,Connective Tissue Development and Function	shape change	Shape change of fibroblast cell lines	4.12e-06	0.000144		0.933	BAIAP2,BCAR1,CAST,CORO1B,DGKZ,FAS,GNG12,HRAS,PTBP1,PTPN12,SORBS1,VAV2	12
Gastrointestinal Disease,Hepatic System Disease,Hereditary Disorder,Organismal Injury and Abnormalities	progressive intrahepatic cholestasis	Progressive intrahepatic cholestasis	4.12e-06	0.000144			ABCB11,ABCB4,ABCC2,ABCG2,AKR1D1,ATP8B1,NR1H4,SLC10A1,SULT1A1,TJP2	10
Cancer,Organismal Injury and Abnormalities	head and neck squamous cell cancer	Head and neck squamous cell carcinoma	4.35e-06	0.000151			ABCB4,ABTB2,ACSL3,ADCY9,AHNAK,AKAP11,AP1G1,ASAP2,AVPR1A,BRD4,BRD8,CAMK2B,CAPN2,CCN2,CDK6,CHD6,CITED2,COL18A1,COL4A1,COL4A2,CORO1B,CREBBP,CSNK2A2,CYLD,DHX9,DIPK2A,DPP4,EIF3A,EPS8L2,EWSR1,F3,FGFR2,FHAD1,FLOT1,FMNL2,FMO2,FOXO3,GCLC,GFOD1,GNA12,GRK5,GTDC1,HAPSTR1,HERC1,HNRNPC,HNRNPD,HRAS,IRS1,JAK2,JPH1,KALRN,KDM3A,KDM3B,KIFC3,LMNA,LRRTM2,MACF1,MAGI1,MAP2K4,MAP3K1,MEF2A,mir-617,MN1,MPI,MRAP,MRPS25,MSH…	145
Infectious Diseases,Organismal Injury and Abnormalities	replication	Replication of Influenza A virus	4.35e-06	0.000151	Increased	3.734	ATP6V0B,ATP6V1G1,CAMK2B,CYP2U1,DHX9,DMAP1,EIF3A,FGFR2,GCLC,GRK5,HRAS,JAK2,MAP2K3,MAP2K5,MSI2,N4BP2,PARP12,PSMD2,RFFL,RIGI,RSAD2,SRRM2,TAOK1,TAOK3,TUBB,VPS16	26
Cancer,Organismal Injury and Abnormalities	anaplastic carcinoma	Anaplastic carcinoma	4.65e-06	0.000161			AHNAK,CD38,CD47,CREBBP,CUL4A,DAXX,EWSR1,FGFR2,FLCN,FOXO3,HBP1,HRAS,IRS1,JAK2,MKKS,MSH3,MTHFD1L,NAB1,NFE2L2,PIK3R1,POR,SCAPER,SNTB1,STK11,TAOK3,TERT,TNFRSF19,TOP1MT,TRIM2,TRIO,UMPS,YY1,ZFHX3	33
Cell Death and Survival,Organismal Injury and Abnormalities	cell death	Cell death of cervical cancer cell lines	4.65e-06	0.000161		0.412	ADRM1,ATP1A1,BCL2L11,BNIP3L,CSNK2A2,DAPK1,DAXX,DHX9,FAS,FLNB,GADD45A,GPD2,HRAS,LMNA,MAP2K4,MAP2K6,MAP3K1,MCOLN1,MIF4GD,OPA1,POR,PRKDC,RETREG1,RIPK1,RNF144B,RPA1,SIN3B,SOD2,SUMO3,TBL1XR1,TERT,WWTR1,YY1	33
Nervous System Development and Function	morphology	Morphology of nervous system	4.76e-06	0.000164			ALPL,ANK3,APBB2,ASPA,BAIAP2,BCL2L11,BTG1,CAMK2B,CAST,CBS/LOC102724560,CD38,CD47,CITED2,CNP,COL18A1,CP,CPEB2,CREBBP,DNAJC5,DRAXIN,DVL1,EPS8L2,FGFR2,FGFRL1,FOXO3,GNA13,HRAS,IGF2R,IRS1,KALRN,LMNA,LMO7,MAP3K1,MCOLN1,MITF,MKKS,MYH10,NAB1,NAMPT,NCOA1,NDST1,NFE2L2,NFIX,NQO1,PARD3,PLXNA2,PLXNB2,PPP1R9A,PPP3CA,PTPRF,RAP1B,RCAN1,RETREG1,RORA,S1PR1,SCARB2,SERPINE2,SIN3A,SLC1A2,SOD2,SPTBN1,ST3GAL5,STK11,SYNE…	70
Cancer,Gastrointestinal Disease,Organismal Injury and Abnormalities	gastric cancer	Gastric cancer	4.81e-06	0.000165			ABCB11,ABCB4,ACSL3,ADCY9,ADK,AFG3L2,AGL,AHNAK,AKR1D1,ALCAM,ANK3,ANKLE2,ANKRD28,ANXA11,AP1G1,AP3B1,ASAP2,ASXL2,ATP11A,ATP8B1,AVPR1A,BCAR3,BMP2K,BRD8,CBS/LOC102724560,CD38,CD47,CDK6,CHD6,CLDN1,COL14A1,COL18A1,COL3A1,COL4A1,COL4A2,CPEB2,CPSF7,CREBBP,CSNK1G3,CUL1,CUL2,CUL4A,CYLD,DAPK1,DDC,DDX17,DMAP1,DOCK4,EIF3A,EWSR1,FADS2,FAM172A,FGFR2,FLCN,FLNB,FOXK1,FOXP1,GFOD1,GMPR2,GNA12,GNG12,GPD2,GTDC1,GTPBP2…	192
Developmental Disorder,Hereditary Disorder,Organismal Injury and Abnormalities	familial congenital malformation	Familial congenital malformation	4.82e-06	0.000165	Decreased	-3.554	ABCC2,AHNAK,ALPL,ANKLE2,ANXA11,AP3B1,ASPA,ASXL2,BIK,BRD4,CCBE1,CCN2,CD38,CDK6,CITED2,CLDN1,COL14A1,COL18A1,COL3A1,CP,CREBBP,CUL1,DAPK1,DDC,DVL1,EXOC4,EXT2,F2R,FAS,FGFR2,FGFRL1,FLCN,FLNB,FOXO3,FOXP1,GCNT2,GGNBP2,GLE1,HERC1,HPS1,HRAS,JAK2,KDM3B,KLF13,KLHL24,LMNA,MACF1,MAP3K1,MED13L,MITF,MKKS,MN1,MTHFD1L,NCOA1,NEDD4L,NFIX,NRIP1,NSUN2,OTUD6B,PARD3,PARN,PEX7,PIK3AP1,PIK3R1,PKNOX1,POR,PPP2R1B,PPP3CA,PR…	105
Cancer,Neurological Disease,Organismal Injury and Abnormalities	meningioma	Meningioma	5.13e-06	0.000176			C11orf24,CD47,CDK6,COL4A1,COL4A2,DAXX,EEF1E1,ELOVL5,FBXL17,FGFR2,FOXO3,HERC1,HNRNPD,HRAS,IGF2R,JAK2,KALRN,KAT2B,LMNA,LMO7,LRRTM2,MACF1,MAP3K1,MN1,NARS2,OPA1,PDGFC,PIK3R1,PLXNB2,PRKDC,RAPGEF4,SMARCE1,STK11,STT3A,SYNE1,TERT,TIPARP,TMCC1,UTRN	39
Cell Morphology	size	Size of cells	5.22e-06	0.000178			ALKBH7,BAIAP2,BMAL1,BSCL2,CBS/LOC102724560,CD47,CES1,CLN8,CNP,COL18A1,FAS,FMO5,FOXO3,GADD45A,GNA13,HRAS,IRS1,KDM3A,KITLG,LMNA,LPIN1,MAP2K5,MAP2K6,MAP2K7,MAP3K1,MCOLN1,NCOA1,NCOA2,NFE2L2,NR1H4,OPA1,PCK1,PIK3R1,PTBP1,PTPN12,RAB1B,RUFY1,SCARB2,SERPINE2,SLC2A5,SMARCE1,SOD2,SORBS1,STK11,WWTR1	45
Developmental Disorder,Organismal Injury and Abnormalities	dysgenesis	Dysgenesis	5.54e-06	0.000189	Decreased	-4.669	APBB2,BCL2L11,CCN2,CDK6,CITED2,COL4A1,COL4A2,CREBBP,CUL1,DNASE2,DRAXIN,FADS2,FGFR2,FGFRL1,GBF1,GGNBP2,IGF2R,KITLG,LMNA,MAP3K1,MN1,MRAP,MYH10,NCOA1,NCOA2,NDST1,NFIX,NQO1,OPA1,PARD3,PIK3AP1,PKNOX1,PPP3CA,PRKDC,PTPRF,PUM1,PXDN,RBMS1,RDH10,SMAD3,SPTBN1,STK11,TOX,TRIM25,TSHZ1,VTI1A,ZFP36L1	47
Cellular Growth and Proliferation,Tissue Development	proliferation	Proliferation of epithelial cells	5.57e-06	0.000189		1.323	ABCB4,AQP11,BCAR1,CDK6,CITED2,CLDN1,CREBBP,CUL4A,FAS,FGFR2,FLCN,HRAS,JAK2,KITLG,KLF10,LMNA,LRIG1,MAP2K4,MAP2K5,MAP2K6,MAP2K7,METAP2,MITF,NAB1,NCOA2,NFE2L2,NR1H4,NR1I2,PARD3,PLXNB2,PPM1A,PPP3R1,PRKDC,PTPN12,PTPRK,RNF144B,SMAD3,SPTBN1,TERT,TOP1MT,TRIM24,VAV2,ZFP36L1	43
Connective Tissue Development and Function,Tissue Morphology	quantity	Quantity of abdominal adipose tissue	5.72e-06	0.000194	Increased	2.236	BMAL1,FMO5,LMNA,NQO1,PCK1	5
Cancer,Organismal Injury and Abnormalities	subcutaneous tumor	Subcutaneous tumor	5.82e-06	0.000196		1.849	BDH1,CBS/LOC102724560,CNP,COL14A1,COL18A1,COL3A1,CREBBP,DVL1,FAS,FBXL20,FGFR2,FOXO3,HBP1,LPIN1,MSI2,MYH10,NFE2L2,NR1I2,PLPP1,POR,PPP3CA,PPP3R1,QKI,RIGI,RORA,S1PR1,SLC2A5,SMAD3,SMARCE1,SOD2,SPOP,STK24,TOP1MT,TRIM25,UTRN,WNT5B,WWTR1,YY1,ZNHIT1	39
Hematological System Development and Function,Lymphoid Tissue Structure and Development,Organ Morphology,Tissue Morphology	morphology	Morphology of lymphoid organ	5.82e-06	0.000196			ABCB4,ALPL,BCL2L11,BIK,BMAL1,BNIP3L,BSCL2,CD47,CDK6,CITED2,CREBBP,CYLD,DNASE2,EWSR1,F2R,FADS2,FAS,FOXO3,GADD45A,IRS1,JAK2,KLF13,LMNA,NFE2L2,NQO1,NR1H4,PANK1,PLCG1,PRKDC,RIGI,RIPK1,SLC4A4,SMAD3,SPPL2A,STK11,TOX,UNG,VCAM1,ZC3H12C	39
Cellular Development,Cellular Growth and Proliferation,Organ Development,Skeletal and Muscular System Development and Function,Tissue Development	proliferation	Proliferation of muscle cells	5.91e-06	0.000199		0.99	ABCC2,CAPN2,CCBE1,CD47,CDK6,CITED2,DIPK2A,DNAJB6,DPP4,F3,FGFR2,FOXK1,FOXP1,GRK5,HRAS,IRS1,JARID2,KALRN,KLF10,KPNA1,LMNA,METAP2,MYH10,NAMPT,NCOA1,NEU1,NFE2L2,NQO1,NQO2,PIK3R1,PPP3R1,PTPRF,S1PR1,SMAD3,TERT	35
Cell Death and Survival,Organismal Injury and Abnormalities	apoptosis	Apoptosis of blood cells	6.03e-06	0.000202		-0.747	BCL2L11,BNIP3L,BTG1,CAST,CD38,CD47,CDK6,CREBBP,CYLD,DNASE2,FAS,FOXO3,FOXP1,GRK5,JAK2,KITLG,KLF13,LRIG1,MAP2K3,MAP2K4,MAP2K5,MAP2K6,NAMPT,NFE2L2,NQO1,NQO2,PDGFC,PIK3AP1,PIK3R1,PKNOX1,PLCG1,PRKDC,PUM1,RCAN1,RIPK1,S1PR1,SMAD3,SOD2,TERT,YY1	40
Cellular Growth and Proliferation,Connective Tissue Development and Function,Tissue Development	proliferation	Proliferation of connective tissue cells	6.14e-06	0.000205	Increased	2.303	BCAR1,CCN2,CD38,CDK6,CITED2,COL14A1,COL3A1,DHX9,F2R,FAS,FGFR2,GADD45A,HRAS,IRS1,KITLG,KLF10,KMT5B,LMNA,LRIG1,MAP2K3,MAP2K6,MAP3K1,MN1,MTHFD1L,NAB1,NFE2L2,OXR1,PARD3,PDGFC,PID1,POR,PRKDC,PTPRF,PTPRK,RAP1B,RNF144B,SIN3A,SMAD3,SOD2,STK11,TERT,TOP1MT,TRIM24,TRIM25,VAV2,WNT5B,YY1,ZFP36L1	48
Carbohydrate Metabolism	uptake	Uptake of carbohydrate	6.33e-06	0.000211		1.393	ABCB4,ABCC2,CDK6,CPT1A,CYLD,DPP4,FAS,FGFR2,GCK,H6PD,HRAS,IRS1,MARK3,NCOA1,NQO1,NR1H4,NR1I2,NRIP1,PARD3,PID1,PIK3R1,PPM1A,PTBP1,PTPRF,SLC10A1,SLC1A2,SLC2A5,STK11,VAMP3,VTI1A	30
Tissue Development	growth	Growth of epithelial tissue	6.36e-06	0.000212		1.439	ABCB4,AQP11,BCAR1,CDK6,CITED2,CLDN1,COL18A1,COL4A2,CREBBP,CUL4A,DDAH1,EIF3A,F2R,F3,FAS,FGFR2,FLCN,FOXO3,HRAS,JAK2,KITLG,KLF10,LMNA,LRIG1,MAP2K4,MAP2K5,MAP2K6,MAP2K7,METAP2,MITF,NAB1,NCOA2,NFE2L2,NR1H4,NR1I2,PARD3,PDGFC,PLCG1,PLXNB2,PPM1A,PPP3R1,PRKDC,PTPN12,PTPRK,RCAN1,RNF144B,SMAD3,SPTBN1,STK11,TERT,TOP1MT,TRIM24,VAV2,WWTR1,ZFP36L1	55
Cancer,Endocrine System Disorders,Organismal Injury and Abnormalities,Reproductive System Disease	ovarian adenocarcinoma	Ovarian adenocarcinoma	6.44e-06	0.000214			ABCC2,ABHD6,AGL,AHNAK,ALKBH7,ATP1A1,ATP8B1,BDH1,BRD4,CAMK2B,CAST,CBS/LOC102724560,CD47,COL18A1,COL3A1,COL4A2,CP,CREBBP,CUL2,DNAJB6,DPP4,EIF4A2,EXTL2,F2R,FAS,FBXO21,FGFR2,FLOT1,GBF1,GNA12,GNA13,GTF2IRD1,HRAS,IGF2R,IRS1,JAK2,KALRN,KDM3B,KPNA1,LASP1,LRIG1,MACF1,MAP2K4,MAP3K1,MEF2A,MITF,MN1,MSH3,MYH10,NADK,NCOA2,NEDD4L,NFE2L2,NRIP1,OSBPL1A,PIK3R1,PLPP1,POR,PPP3CA,PRKDC,PTPRF,RAD21,RNF144B,RORA,RTN4RL…	95
Hematological System Development and Function,Lymphoid Tissue Structure and Development,Organ Morphology,Tissue Morphology	enlargement	Enlargement of lymphoid organ	6.57e-06	0.000218			ABCB4,BCL2L11,BIK,BNIP3L,BSCL2,CD47,CDK6,CREBBP,CYLD,EWSR1,FADS2,FAS,FOXO3,JAK2,KLF13,NFE2L2,NQO1,RIGI,SLC4A4,SMAD3,STK11,UNG,ZC3H12C	23
Lipid Metabolism,Metabolic Disease,Organismal Injury and Abnormalities,Small Molecule Biochemistry	disorder of lipid metabolism	Disorder of lipid metabolism	6.6e-06	0.000218		-1.811	BSCL2,CCN2,CD47,CES1,CPT1A,DPP4,FGFR2,FOXO3,GCK,HRAS,IRS1,KDM3A,LMNA,LPIN1,NR1H4,PCK1,PIK3R1,POR,PPP3CA,PPP3R1,RIPK1,RORA,SAR1B,SLC22A5,SOD2,ST3GAL5,UBE4B	27
Post-Translational Modification	phosphorylation	Phosphorylation of protein	6.75e-06	0.000222	Increased	2.918	AKAP11,ANKLE2,BCAR1,CAMK2B,CCN2,CD47,CDK6,CLK2,CSNK1G3,CSNK2A2,DAPK1,DAXX,DVL1,F2R,FAS,FGFR2,FLCN,FLOT1,GCK,GRK5,GUK1,HRAS,IRS1,JAK2,KITLG,MAP2K3,MAP2K4,MAP2K5,MAP2K6,MAP2K7,MAP3K1,MARK3,MKNK2,PID1,PIK3R1,PLCG1,PLXNB2,PRKDC,PTPN12,PTPRF,RIPK1,SRPK2,STK11,STK24,TAOK1,TAOK3,TRIM24,UVRAG,WWTR1	49
Post-Translational Modification	ubiquitination	Ubiquitination of protein	6.84e-06	0.000225		0.877	ABCB11,CAST,CHFR,CUL1,CUL2,CUL4A,DAXX,FBXL17,GCLC,KLHL24,MAP3K1,NEDD4L,NFE2L2,NQO1,PRMT3,PTTG1IP,RFWD3,RNF138,SASH1,SPOP,TRIM11,TRIM24,TRIM25,UBE2E2,UBE2H,UBE2K,UBE2L3,UBE4B,UBXN1,WWTR1	30
Cancer,Gastrointestinal Disease,Organismal Injury and Abnormalities	oral squamous cell carcinoma	Oral squamous cell carcinoma	6.87e-06	0.000225			ADCY9,AKAP11,AVPR1A,BRD4,BRD8,CCN2,CDK6,CHD6,CITED2,COL4A1,COL4A2,DPP4,EIF3A,EWSR1,FGFR2,FHAD1,FOXO3,GNA12,GRK5,GTDC1,HAPSTR1,HERC1,HNRNPC,HNRNPD,HRAS,JPH1,KDM3B,LRRTM2,MACF1,MAP2K4,MEF2A,mir-617,MSH3,MSI2,N4BP2,NCOA1,NFE2L2,NFIX,NR1H4,OGA,OSBPL1A,PPP3CA,PRMT3,PRPF39,PTBP1,PUM1,QKI,RAB14,RAPGEF5,RDH10,RFWD3,RIPK1,SANBR,SASH1,STK11,STT3B,SYNE1,TAOK3,TNRC6A,TNRC6B,TRIO,TSHZ1,UBE2K,WAC,WDR26,WDR81,W…	71
Cancer,Organismal Injury and Abnormalities	neoplasia	Neoplasia of epithelial cells	7.08e-06	0.000232		1.383	ABCB11,ABCB4,ABHD6,ABTB2,ACSL3,ADCY9,AFG3L2,AHNAK,AKAP11,AKR1D1,ALCAM,ANK3,AP1G1,AP3B1,ASAP2,ASXL2,ATP1A1,AVPR1A,BCAR1,BRD4,BRD8,C11orf24,C1orf198,CAMK2B,CAPN2,CAST,CCN2,CDK6,CES1,CHD6,CITED2,CMPK2,COL14A1,COL18A1,COL4A1,COL4A2,CORO1B,CPEB2,CPT1A,CREBBP,CSNK2A2,CUL1,CUL4A,CYLD,DHX9,DIPK2A,DOCK4,DPP4,DVL1,EIF3A,EIF4A2,ENPP1,EPS8L2,EWSR1,EXOC6,F3,FAM107B,FAS,FGFR2,FHAD1,FLOT1,FMNL2,FMO2,FOXO3,FOXP1…	198
Cellular Movement	migration	Migration of breast cancer cell lines	7.25e-06	0.000237	Increased	2.558	AHNAK,ASB13,BCAR1,BCAR3,CAPN2,CCN2,CPT1A,CUL4A,DGKZ,DNAJB6,DPP4,FGFR2,FOXO3,GAB1,HBP1,HRAS,LASP1,LMO7,MAP2K7,MSI2,MYH10,NET1,OPA1,PIK3R1,PLCG1,QKI,SMAD3,SORBS1,STK11,STK24,TPD52L1,TRIO,WWTR1,YY1	34
Cellular Movement	cell movement	Cell movement of breast cancer cell lines	7.35e-06	0.000239	Increased	2.36	AHNAK,ASB13,BCAR1,BCAR3,CAPN2,CCN2,CPT1A,CUL4A,DGKZ,DNAJB6,DPP4,EIF3A,FGFR2,FOXO3,GAB1,HBP1,HRAS,LASP1,LMO7,LRIG1,MAP2K7,MSI2,MYH10,NET1,OPA1,PIK3R1,PLCG1,QKI,SMAD3,SORBS1,STK11,STK24,TPD52L1,TRIO,VAV2,WWTR1,YY1	37
Cell Death and Survival	cell viability	Cell viability of cervical cancer cell lines	7.4e-06	0.00024	Increased	3.383	ADK,BCL2L11,CAMK2B,CDK6,DAXX,EWSR1,FAS,KITLG,MAP3K1,MCOLN1,PFDN2,PLPP1,PPP1R11,PPP1R9A,PPP2R1B,PRKDC,PTPRK,RAD21,RIPK1,RPA1,SOD2,TAOK3	22
Organismal Injury and Abnormalities	hypertrophy	Hypertrophy	7.42e-06	0.000241			ADK,CAST,CCN2,CPT1A,DGKZ,DPP4,DVL1,EXT2,F2R,FLNB,FOXO3,GRK5,HRAS,IGF2R,IRF9,JAK2,JARID2,MAP2K3,MAP2K4,MAP2K5,MAP2K6,MAP2K7,MEF2A,MYH10,NAB1,NCOA2,NFE2L2,NR1H4,PDE9A,PDGFC,PIK3R1,PPP3CA,PPP3R1,RCAN1,SMAD3,SOD2,STK11,TERT,VAV2,WNT5B,ZC3H12C	41
Neurological Disease,Organismal Injury and Abnormalities	movement disorder	Movement Disorders	7.46e-06	0.000241	Decreased	-3.42	ABHD6,AFG3L2,AGL,ANK3,ASPA,BAIAP2,BCAR3,BMAL1,CAMK2B,CCN2,CD38,CNP,CP,DDC,DGKZ,DNAJB6,DNAJC5,EIF4A2,ELOVL5,F3,FAS,FGFRL1,FLOT1,FOXO3,FOXP1,GADD45A,GPD2,GRK5,GSDMD,HBP1,HRAS,IGF2R,KDM3A,LMNA,LMO7,LPP,MAP2K4,MAP2K5,MCOLN1,MRNIP,MYO1B,NAB1,NAP1L5,NFE2L2,NFIX,NQO1,NQO2,OPA1,OXR1,PANK1,PARP12,PLXNA2,PPP1R9A,PPP3CA,PPP3R1,PUM1,QKI,RCAN1,RFX4,RIGI,RORA,S1PR1,SCARB2,SEPHS1,SIN3A,SLC1A2,SLC25A22,SOD2,SPTB…	86
Cancer,Hematological Disease,Immunological Disease,Organismal Injury and Abnormalities	T-cell non-Hodgkin disease	T-cell non-Hodgkin lymphoma	7.8e-06	0.000252			ANK3,ANKLE2,BCL2L11,BNIP3L,BTG1,CAPN2,CD38,CD47,CHD6,COL3A1,COL4A1,COL4A2,CREBBP,CUL1,DPP4,FAS,FGFR2,FOXP1,GADD45A,IFNAR2,IL4I1,JAK2,KPNA1,MAP2K3,MKNK2,NEDD4L,NFE2L2,NRIP1,PDGFC,PIK3R1,PLCG1,POLE4,POR,PPP1R9A,PPP3CA,PPP3R1,PRKDC,PSMD1,PSMD2,PTPRK,RDH10,RPA1,RSAD2,SASH1,SETDB2,TBL1XR1,TERT,TOX,TRIM25,VAV2,VCAM1,VPS16	52
Cancer,Gastrointestinal Disease,Organismal Injury and Abnormalities	gastric epithelial cancer	Gastric carcinoma	7.92e-06	0.000255			ABCB11,ABCB4,ACSL3,ADCY9,ADK,AFG3L2,AGL,AHNAK,AKR1D1,ALCAM,ANK3,ANKLE2,ANKRD28,ANXA11,AP1G1,AP3B1,ASAP2,ASXL2,ATP11A,ATP8B1,AVPR1A,BCAR3,BMP2K,BRD8,CBS/LOC102724560,CD38,CD47,CDK6,CHD6,CLDN1,COL14A1,COL18A1,COL3A1,COL4A1,COL4A2,CPEB2,CPSF7,CREBBP,CSNK1G3,CUL1,CUL2,CYLD,DAPK1,DDX17,DMAP1,DOCK4,EWSR1,FADS2,FAM172A,FGFR2,FLCN,FLNB,FOXK1,FOXP1,GFOD1,GMPR2,GNA12,GNG12,GPD2,GTDC1,GTPBP2,H6PD,HERC1,HNRN…	183
Cancer,Endocrine System Disorders,Organismal Injury and Abnormalities,Reproductive System Disease	ovarian serous tumor	Ovarian serous tumor	8.06e-06	0.000259			ABCC2,ABHD6,AHNAK,ALKBH7,ATP8B1,CAMK2B,CBS/LOC102724560,COL18A1,COL3A1,CP,DPP4,EIF4A2,EXTL2,F2R,FBXO21,FGFR2,GBF1,GNA12,GNA13,GTF2IRD1,HRAS,IRS1,JAK2,KALRN,LRIG1,MAP2K4,MAP3K1,MEF2A,NADK,NCOA2,NEDD4L,NRIP1,PIK3R1,PLPP1,POR,PPP3CA,RAD21,RNF144B,RTN4RL1,SIN3A,SLC43A3,SLC4A4,SPOP,SRPK2,STAU2,STT3B,STX8,SYNE1,TBL1XR1,TIPARP,TNPO1,UXS1,VNN1,WDR37,ZC3H12C	55
Hematological System Development and Function,Lymphoid Tissue Structure and Development,Organ Morphology,Organismal Development,Tissue Morphology	morphology	Morphology of spleen	8.16e-06	0.000261			ABCB4,ALPL,BCL2L11,BIK,BMAL1,BNIP3L,BSCL2,CD47,CDK6,CITED2,CREBBP,CYLD,EWSR1,FADS2,FAS,FOXO3,IRS1,JAK2,KLF13,LMNA,NFE2L2,NQO1,NR1H4,PANK1,PRKDC,RIGI,SLC4A4,SMAD3,SPPL2A,STK11,TOX,UNG	32
Cell Death and Survival,Organismal Injury and Abnormalities	cell death	Cell death of bone cancer cell lines	8.52e-06	0.000273		-0.248	ABCG2,AHNAK,BCL2L11,BIK,BRD4,CDK6,DHX9,DPP4,DPP9,FAS,FOXO3,GRK5,KAT2B,KITLG,MAP2K4,MAP3K1,RIPK1,SYNE1,TERT,VDAC2	20
Digestive System Development and Function,Hepatic System Development and Function,Organ Development	function	Function of liver	8.8e-06	0.000281			ABCC2,CES1,GCLC,MARK3,NFE2L2,NR1H4,NUS1,PANK1,PEMT,PXDN,SMAD3,SOD2,TOP1MT	13
Cancer,Organismal Injury and Abnormalities	serous neoplasm	Serous neoplasm	8.93e-06	0.000284			ABCC2,ABHD6,AHNAK,ALKBH7,ATP8B1,BIK,CAMK2B,CBS/LOC102724560,COL14A1,COL18A1,COL3A1,CP,DNASE2,DPP4,EIF4A2,ENPP1,EXTL2,F2R,F3,FBXO21,FGFR2,GBF1,GNA12,GNA13,GTF2IRD1,HRAS,IRS1,JAK2,KALRN,LPP,LRIG1,MAP2K4,MAP3K1,MEF2A,NADK,NCOA2,NEDD4L,NRIP1,PIK3R1,PLPP1,POR,PPP3CA,RAD21,RNF144B,RTN4RL1,SIN3A,SLC43A3,SLC4A4,SPOP,SRPK2,STAU2,STK11,STT3B,STX8,SUMO3,SYNE1,TBL1XR1,TIPARP,TNFAIP2,TNPO1,UXS1,VNN1,WDR37,ZC3…	64
Infectious Diseases,Organismal Injury and Abnormalities	infection	Infection by RNA virus	8.94e-06	0.000284	Increased	5.688	ABCC2,ADK,AFG3L2,AHNAK,ALPL,ANK3,ASXL2,ATP11A,ATP1A1,ATP6V0B,BAIAP2,BMAL1,BMP2K,C1orf174,CAMK1D,CCN2,CD38,CPT1A,DDC,DHX9,DOCK4,DPP4,DPP9,DTX4,DUSP16,DVL1,EIF3A,F2R,FAM172A,FAS,FBXO21,GBF1,GCK,GPD2,GSDMD,HBP1,HRAS,IFNAR2,JAK2,KMT5B,NAMPT,NQO1,PANK1,PCK1,PER3,PLXNA2,POLR1H,POR,PPP2R5E,PPP3CA,PPP3R1,RAB1B,RAD21,RAP1B,RIGI,RNF138,RORA,RSAD2,SBF2,SLC10A1,SLC22A5,SNX10,SPTBN1,ST3GAL5,STT3A,SYNE1,TAOK1,…	78
Cellular Development,Cellular Growth and Proliferation	colony formation	Colony formation of cells	9.05e-06	0.000287	Increased	2.599	BCL2L11,BNIP3L,BRD4,CAST,CDK6,CHFR,CREBBP,CUL4A,DHX9,DMAP1,DOCK4,DPP4,DVL1,FAS,FGFR2,FOXO3,GADD45A,GNA12,GNA13,GSDMD,HRAS,IRS1,JAK2,KAT2B,KDM3A,KITLG,LMNA,LPIN1,MAP3K1,MIF4GD,MITF,MKNK2,MSI2,PIK3R1,PPP3CA,PTPRF,PUM1,RCAN1,RFFL,RNF144B,SMARCE1,SOD2,STK11,TERT,UBTF,UNG	46
Gastrointestinal Disease,Hepatic System Disease,Inflammatory Disease,Organismal Injury and Abnormalities	cholangitis	Cholangitis	9.11e-06	0.000287			ABCB11,ABCB4,ABCC2,NR1H4,SLC10A1	5
Infectious Diseases,Organismal Injury and Abnormalities	replication	Replication of RNA virus	9.11e-06	0.000287	Increased	3.013	ATP6V0B,ATP6V1G1,BMAL1,CAMK2B,CD38,CES1,CYP2U1,DHX9,DMAP1,EIF3A,FGFR2,GAB1,GBF1,GCLC,GRK5,HRAS,IFNAR2,JAK2,MAP2K3,MAP2K5,MSI2,N4BP2,PARP12,PIK3R1,PRMT3,PSMD2,RFFL,RIGI,RSAD2,SNX10,SRPK2,SRRM2,STXBP2,SUMO3,TAOK1,TAOK3,TRIM25,TUBB,UBE2E2,VNN1,VPS16	41
Cancer,Organismal Injury and Abnormalities	squamous-cell carcinoma	Squamous-cell carcinoma	9.18e-06	0.000289		0.283	ABCB11,ABCB4,ABHD6,ABTB2,ACSL3,ADCY9,AFG3L2,AHNAK,AKAP11,AKR1D1,ALCAM,ANK3,AP1G1,AP3B1,ASAP2,ASXL2,ATP1A1,AVPR1A,BCAR1,BRD4,BRD8,C11orf24,C1orf198,CAMK2B,CAPN2,CAST,CCN2,CDK6,CES1,CHD6,CITED2,CMPK2,COL14A1,COL18A1,COL4A1,COL4A2,CORO1B,CPEB2,CPT1A,CREBBP,CSNK2A2,CUL1,CUL4A,CYLD,DHX9,DIPK2A,DOCK4,DPP4,DVL1,EIF3A,EIF4A2,ENPP1,EPS8L2,EWSR1,EXOC6,F3,FAM107B,FAS,FGFR2,FHAD1,FLOT1,FMNL2,FMO2,FOXO3,FOXP1…	197
Connective Tissue Disorders,Inflammatory Disease,Inflammatory Response,Organismal Injury and Abnormalities,Skeletal and Muscular Disorders	inflammation	Inflammation of joint	9.79e-06	0.000306		-1.08	ABCC2,ABCG2,AKR1D1,ALPL,AP3B1,BCL2L11,CAPN2,CAST,CDK6,CLK2,COL3A1,COL4A2,CPT1A,DAXX,DCTN1,DNASE2,DPP4,EEF1E1,FAS,FGFR2,FOXO3,IFNAR2,IRS1,JAK2,KLF13,LPIN1,LPP,MAGI1,MAP2K5,MAP2K6,MBD2,MN1,NAMPT,NCOA2,NQO1,NQO2,NUDCD2,PHF20,POR,PPP1R11,PPP3CA,PPP3R1,PPTC7,PRMT3,QKI,RAB1B,RNF14,RNF144B,RORA,S1PR1,SERINC3,SLC1A2,SLC2A9,SLC39A8,SMAD3,SOD2,SUMO3,SYNE1,TNRC6B,TRIM10,TRIM26,TRIO,TUBB,UBE2G2,UBE2H,VCAM1,W…	69
Cardiovascular Disease,Organismal Injury and Abnormalities	atherosclerosis	Atherosclerosis	9.79e-06	0.000306		1.503	BMAL1,CBS/LOC102724560,CD47,CES1,CITED2,COL18A1,DOCK4,F2R,F3,FAM107B,FOXO3,GCLC,GFOD1,IRS1,KALRN,LDAH,LRIG1,MEF2A,MTHFD1L,NEU1,NFE2L2,NR1H4,NR1I2,PLCG1,PLXNA2,PPP3CA,RSAD2,S1PR1,SBF2,SMAD3,SORBS1,TERT,TUBB,VAV2,VCAM1,VNN1,WWTR1	37
Hematological System Development and Function,Immunological Disease,Lymphoid Tissue Structure and Development,Organ Morphology,Organismal Injury and Abnormalities,Tissue Morphology	abnormal morphology	Abnormal morphology of lymphoid organ	9.85e-06	0.000308			ABCB4,ALPL,BCL2L11,BIK,BNIP3L,BSCL2,CD47,CDK6,CITED2,CREBBP,CYLD,DNASE2,EWSR1,F2R,FADS2,FAS,FOXO3,JAK2,KLF13,LMNA,NFE2L2,NQO1,PANK1,PRKDC,RIGI,RIPK1,SLC4A4,SMAD3,SPPL2A,STK11,TOX,UNG,ZC3H12C	33
Organismal Development,Organismal Injury and Abnormalities	abnormal morphology	Abnormal morphology of head	1.02e-05	0.000318			ALPL,ANK3,APBB2,ASPA,BCAR3,BCAS3,BCL2L11,BMAL1,BTG1,CBS/LOC102724560,CCN2,COL18A1,CP,CREBBP,DNAJC5,DRAXIN,DVL1,EPS8L2,FGFR2,FGFRL1,FLNB,GTF2IRD1,HERC1,HRAS,KALRN,KDM3B,KITLG,LMNA,LMO7,LRIG1,MCOLN1,MED13L,MITF,MKKS,MN1,MYH10,NCOA1,NDST1,NFE2L2,NFIX,PDGFC,PLXNA2,PLXNB2,POR,PPP3CA,PTPRF,RDH10,RORA,SCARB2,SERPINE2,SLC1A2,SLC4A4,SMAD3,SOD2,SPOP,SPTBN1,ST3GAL5,STK11,TRIO,TSHZ1,TUBGCP2,UBE4B,VTI1A,WAC,W…	65
Tissue Morphology	quantity	Quantity of cells	1.03e-05	0.000319	Increased	4.695	ABCG2,ALCAM,ALPL,ANK3,AP1G1,AP3B1,ASPA,AVPR1A,BCAR1,BCAR3,BCL2L11,BIK,BMAL1,BNIP3L,BSCL2,CBS/LOC102724560,CCBE1,CCDC12,CCN2,CD38,CD47,CDK6,CES1,CITED2,CLDN1,COL18A1,CP,CREBBP,CUL4A,CYLD,DAXX,DCTN2,DGKZ,DHX9,DMTF1,DNASE2,DVL1,ELK4,F2R,F3,FADS2,FAS,FGFR2,FGFRL1,FOXO3,GADD45A,GCNT2,GNA12,GNA13,HRAS,IFNAR2,IGF2R,IRS1,JAK2,JARID2,JPH1,KALRN,KITLG,KLF10,KLF13,LMNA,MAP2K4,MITF,MRPS27,NCOA2,NEDD4L,NEU1,N…	120
Endocrine System Disorders,Hematological Disease,Metabolic Disease,Organismal Injury and Abnormalities	hypoglycemia	Hypoglycemia	1.04e-05	0.000321	Decreased	-3.405	CPT1A,DPP4,FGFR2,FOXO3,GCK,GPD2,H6PD,MARK3,NR1H4,PANK1,PCK1,PIK3R1,PKNOX1,PPP3CA,ST3GAL5	15
Developmental Disorder,Neurological Disease,Organismal Injury and Abnormalities	abnormal brain myelination	Abnormal brain myelination	1.04e-05	0.000322			ASPA,ATP11A,CNP,CP,NR1I2,PDSS2,QKI,S1PR1,SLC10A1,SOD2	10
Cancer,Organismal Injury and Abnormalities	upper aero-digestive squamous cell carcinoma	Upper aero-digestive squamous cell carcinoma	1.04e-05	0.000322			ABCB4,ACSL3,ADCY9,AHNAK,AKAP11,AP1G1,ASAP2,AVPR1A,BRD4,BRD8,C1orf198,CCN2,CDK6,CHD6,CITED2,COL4A1,COL4A2,CREBBP,DIPK2A,DPP4,DVL1,EIF3A,EWSR1,EXOC6,FGFR2,FHAD1,FOXO3,GFOD1,GGNBP2,GLE1,GNA12,GRK5,GTDC1,HAPSTR1,HERC1,HNRNPC,HNRNPD,HRAS,IRS1,JAK2,JPH1,KALRN,KDM3B,LRRTM2,MACF1,MAP2K4,MEF2A,mir-617,MPI,MSH3,MSI2,MYH10,N4BP2,NCOA1,NECAB1,NFE2L2,NFIX,NR1H4,NSUN2,OGA,OPA1,OSBPL1A,PDE9A,PPP3CA,PRMT3,PRPF39…	101
Neurological Disease,Organismal Injury and Abnormalities	neurological disorder	Progressive neurological disorder	1.05e-05	0.000323		-1.455	ABCG2,AKAP11,ALCAM,ANK3,ANXA11,APBB2,ASPA,ATL2,ATP1A1,BCL2L11,BSCL2,CAMK2B,CAPN2,CBS/LOC102724560,CCN2,CD38,CD47,CNP,COL3A1,CPT1A,CYLD,DCTN1,DDC,DDX46,DHX9,DNAJB6,DNAJC5,EIF4A2,EPS8L2,EWSR1,F2R,F3,FAS,FGFR2,FLOT1,FOXO3,GADD45A,GCNT2,GLE1,GLRX,GSDMD,IFNAR2,JAK2,MN1,NFE2L2,NQO1,NQO2,OPA1,PDGFC,PIK3R1,POLE4,PPP3CA,PPTC7,PRKDC,PUM1,QKI,RAB14,RCAN1,RNF14,RORA,RSAD2,S1PR1,SCARB2,SERPINE2,SLC1A2,SOD2,SR…	77
Cell Morphology,Cellular Assembly and Organization,Cellular Function and Maintenance	reorganization	Reorganization of cytoskeleton	1.06e-05	0.000327	Increased	3.171	BAIAP2,BCAR1,BCAS3,CD47,CNP,DVL1,F2R,F3,FGFR2,GAB1,HBP1,HRAS,KALRN,KITLG,NET1,PLXNB2,PTPRF,S1PR1,SORBS1,TRIO	20
Cell Morphology,Cellular Function and Maintenance	autophagy	Autophagy of tumor cell lines	1.11e-05	0.00034		1.529	BAIAP2,BCL2L11,BNIP3L,CUL4A,DAPK1,FAS,FBXL20,FOXO3,GAB1,JAK2,MCOLN1,MITF,NEDD4L,NFE2L2,NQO1,PIK3R1,PRKDC,RETREG1,RIPK1,SH3GLB1,SNX5,STK11	22
Digestive System Development and Function,Gastrointestinal Disease,Hepatic System Development and Function,Hepatic System Disease,Inflammatory Disease,Inflammatory Response,Organ Development,Organismal Injury and Abnormalities	cholestatic hepatitis	Cholestatic hepatitis	1.14e-05	0.000348			ABCB11,ABCB4,ABCC2,SLC10A1	4
Gastrointestinal Disease,Hepatic System Disease,Hereditary Disorder,Organismal Injury and Abnormalities	progressive familial intrahepatic cholestasis type 2	Progressive familial intrahepatic cholestasis type 2	1.14e-05	0.000348			ABCB11,ATP8B1,NR1H4,SLC10A1	4
Cancer,Gastrointestinal Disease,Organismal Injury and Abnormalities	small intestine tumor	Small intestine tumor	1.15e-05	0.000349			AGL,AHNAK,AP3B1,BCAS3,BTG1,CREBBP,FGFR2,GNA13,IGF2R,JAK2,LRIG1,MACF1,MLLT10,MSH3,NCOA2,NR1H4,PPP3R1,RPL22,SIN3A,STK11,SYNE1,TBC1D8,TRIM24,TRIO,UGDH,UTRN	26
Cell-mediated Immune Response,Cellular Development,Cellular Function and Maintenance,Cellular Growth and Proliferation,Embryonic Development,Hematological System Development and Function,Hematopoiesis,Lymphoid Tissue Structure and Development,Organ Development,Organismal Development,Tissue Development	differentiation	Differentiation of T lymphocytes	1.17e-05	0.000355	Increased	2.374	AP3B1,BCL2L11,BIK,CBS/LOC102724560,CDK6,CPT1A,CYLD,DNASE2,ENPP1,FAS,FOXO3,HRAS,IGF2R,IL4I1,KITLG,KLF10,MBD2,PCK1,PDP2,PIK3R1,PKNOX1,PRKDC,RIGI,RORA,RPL22,RSAD2,S1PR1,SMAD3,SMARCE1,ST3GAL5,STK11,TOX,YY1,ZFP36L1	34
Cellular Development,Cellular Growth and Proliferation,Embryonic Development,Hematological System Development and Function,Hematopoiesis,Humoral Immune Response,Lymphoid Tissue Structure and Development,Organ Development,Organismal Development,Tissue Development	differentiation	Differentiation of B lymphocytes	1.18e-05	0.000356		0.086	AVPR1A,BCL2L11,BIK,BMAL1,CD38,CYLD,DPP4,ENPP1,FAS,FOXP1,HRAS,IL4I1,KITLG,PIK3AP1,PIK3R1,PPP3CA,PPP3R1,PRKDC,RIGI,SPPL2A,STK11,YY1,ZFP36L1	23
Cellular Assembly and Organization,Organismal Development,Tissue Development	fibrogenesis	Fibrogenesis	1.18e-05	0.000356	Increased	3.675	AKAP11,ASB7,AVPR1A,BCAR1,CCN2,CD38,CD47,CDK6,CNP,COL18A1,CUL2,DCTN1,F2R,FMNL2,GNA12,GNA13,GNG12,HRAS,MAGI1,MAP2K5,MAP2K6,MAP2K7,MAP3K1,MARK3,MKKS,MYH10,NET1,PIK3R1,PPP1R9A,QKI,S1PR1,SMAD3,SORBS1,STK11,TPPP,TUBB,UBE2K,VAV2,VCAM1	39
Drug Metabolism,Molecular Transport	transport	Transport of drug	1.19e-05	0.000359	Increased	2.228	ABCB11,ABCB4,ABCC2,ABCG2,ATP8B1,NR1H4,NR1I2	7
Cell Morphology,Cellular Function and Maintenance	autophagy	Autophagy	1.33e-05	0.000401	Increased	2.536	BAIAP2,BCL2L11,BIK,BNIP3L,CAST,CD38,CPT1A,CUL4A,DAPK1,EXOC4,FAS,FBXL20,FGFR2,FLCN,FOXK1,FOXO3,GAB1,GSDMD,HERC1,HRAS,IRS1,JAK2,LPIN1,MAP2K4,MAP2K7,MCOLN1,MITF,NAMPT,NEDD4L,NFE2L2,NQO1,PIGF,PIK3R1,PRKDC,RAB1B,RETREG1,RIPK1,SH3GLB1,SNX5,SOD2,STAM,STK11,TOP1MT,UVRAG,VPS16,VTI1A,WAC,WIPI1	48
Cell Death and Survival,Neurological Disease,Organismal Injury and Abnormalities	apoptosis	Apoptosis of brain cells	1.35e-05	0.000405		-0.431	BCL2L11,CAST,CREBBP,DAPK1,FAS,FOXO3,GCLC,GLRX,MAP2K3,MAP2K5,MAP3K1,RAPGEF4,SH3GLB1,SRPK2,UNG,YY1	16
Gastrointestinal Disease,Hepatic System Disease,Hereditary Disorder,Organismal Injury and Abnormalities	progressive familial intrahepatic cholestasis type 1	Progressive familial intrahepatic cholestasis type 1	1.36e-05	0.000408			ABCB11,ABCB4,ABCC2,ABCG2,AKR1D1,ATP8B1,NR1H4,SLC10A1,SULT1A1	9
Protein Synthesis	quantity	Quantity of enzyme	1.36e-05	0.000408	Decreased	-2.476	ABCB4,AGL,ALPL,BMAL1,COL18A1,GPD2,HNRNPD,KPNA1,NCOA1,NFE2L2,NR1H4,PEMT,SOD2,TMBIM1	14
Developmental Disorder,Neurological Disease,Organismal Injury and Abnormalities	congenital malformation	Congenital malformation of brain	1.39e-05	0.000412	Decreased	-3.258	APBB2,CITED2,CNN3,COL18A1,COL3A1,COL4A1,COL4A2,CREBBP,DRAXIN,DVL1,GADD45A,HERC1,MACF1,MTHFD1L,MYH10,NEDD4L,NFIX,OPA1,PLXNA2,PLXNB2,POR,PTPRF,RAD21,RFX4,SMAD3,SMARCE1,TERT,TRIO,TUBB,TUBGCP2,WDR81,YY1	32
Lymphoid Tissue Structure and Development,Tissue Morphology	quantity	Quantity of lymphoid tissue	1.39e-05	0.000412		1.273	BCL2L11,BMAL1,BNIP3L,CCBE1,CDK6,COL18A1,CREBBP,CYLD,DMTF1,DNASE2,ELK4,FADS2,FAS,GADD45A,GNA12,GNA13,HRAS,KITLG,KLF13,PIK3AP1,PRKDC,RAP1B,RIGI,RIPK1,SLC22A5,SLC4A4,SPPL2A,STAM,TOX,VAV2,YY1,ZC3H12C	32
Hematological System Development and Function,Lymphoid Tissue Structure and Development,Organ Morphology,Tissue Morphology	enlargement	Enlargement of lymph node	1.39e-05	0.000412			CYLD,FAS,NQO1,SMAD3,ZC3H12C	5
Metabolic Disease,Organismal Injury and Abnormalities	abnormal activity	Abnormal activity of enzyme	1.39e-05	0.000412			ABCB4,ABHD4,CD38,CYLD,DDAH1,H6PD,NFE2L2,NQO1,NQO2,PANK1,SCARB2,TMBIM1	12
Hematological System Development and Function,Lymphoid Tissue Structure and Development,Tissue Morphology	quantity	Quantity of T lymphocytes	1.39e-05	0.000412	Increased	2.631	ABCG2,AP1G1,AP3B1,BCL2L11,BIK,CBS/LOC102724560,CD38,CD47,CDK6,CREBBP,CYLD,DMTF1,DNASE2,ELK4,FAS,FGFR2,FOXO3,GADD45A,HRAS,IGF2R,KITLG,KLF10,KLF13,NCOA2,NQO1,PIK3AP1,PIK3R1,PPP3R1,PRKDC,RIGI,RIPK1,RORA,S1PR1,SLC22A5,SPPL2A,STAM,STK11,TERT,TOX,UVRAG,VAV2,VCAM1,YY1,ZC3H12C,ZRANB1	45
Cancer,Organismal Injury and Abnormalities	serous adenocarcinoma	Serous adenocarcinoma	1.39e-05	0.000412			ABCC2,ABHD6,AHNAK,ALKBH7,ATP8B1,BIK,CAMK2B,CBS/LOC102724560,COL14A1,COL18A1,COL3A1,CP,DNASE2,DPP4,EIF4A2,ENPP1,EXTL2,F2R,F3,FBXO21,FGFR2,GBF1,GNA12,GNA13,GTF2IRD1,HRAS,IRS1,JAK2,KALRN,LPP,LRIG1,MAP2K4,MAP3K1,MEF2A,NADK,NCOA2,NEDD4L,NRIP1,PIK3R1,PLPP1,POR,PPP3CA,RAD21,RNF144B,RTN4RL1,SIN3A,SLC43A3,SLC4A4,SPOP,SRPK2,STAU2,STT3B,STX8,SUMO3,SYNE1,TBL1XR1,TIPARP,TNFAIP2,TNPO1,UXS1,VNN1,WDR37,ZC3H12C	63
Cancer,Hematological Disease,Immunological Disease,Organismal Injury and Abnormalities	low-grade lymphoma	Low-grade lymphoma	1.41e-05	0.000416			ABCG2,AHNAK,ANXA11,ASAP2,BCL2L11,BRD4,CD38,CHD6,CNP,COL18A1,COL3A1,CPSF7,CREBBP,DDX46,DNASE2,EWSR1,EXOC4,EXT2,FGFR2,FOXO3,GADD45A,GTPBP2,IGF2R,KALRN,KLHL24,KPNA1,LPIN1,LPP,MAP2K4,NCOA2,PLCG1,PLXNA2,POLE4,POR,PPP3CA,PPP3R1,PSMD1,PSMD2,PTPRF,SASH1,SRPK2,SYNE1,SYT1,TERT,TUBB,UBE2F	46
Cardiovascular Disease,Hereditary Disorder,Organismal Injury and Abnormalities	familial vascular disease	Familial vascular disease	1.42e-05	0.000416			CBS/LOC102724560,CCN2,CITED2,COL3A1,COL4A1,DDC,DVL1,ENPP1,FAS,IRS1,JAK2,KALRN,MED13L,MEF2A,NHLRC2,PIK3R1,RDH10,RIGI,SLC20A2,SMAD3,SOD2,TERT,UGDH	23
Cancer,Hematological Disease,Organismal Injury and Abnormalities	mature T-cell or NK-cell neoplasm	Mature T-cell or NK-cell neoplasm	1.42e-05	0.000416			ADRM1,AHNAK,ANK3,ANKLE2,ASB13,BCAR3,BCL2L11,BNIP3L,BRD4,BRD8,BTG1,C1orf174,CAPN2,CD38,CD47,CHD6,COL18A1,COL3A1,COL4A1,COL4A2,CREBBP,DMTF1,DPP4,FAS,FGFR2,FOXO3,FOXP1,GADD45A,GLE1,IFNAR2,IL4I1,JAK2,JARID2,KPNA1,MACF1,MAP2K3,MKKS,MKNK2,MON2,MSH3,NEDD4L,NFE2L2,NRIP1,PDGFC,PIK3R1,PLCG1,PLXNB2,POLE4,POR,PPP1R9A,PPP2R1B,PPP3CA,PPP3R1,PSMD1,PSMD2,PTPRK,RDH10,RPA1,RSAD2,SANBR,SASH1,SETDB2,SYNE1,TBL1XR1,TE…	72
Digestive System Development and Function,Lipid Metabolism,Molecular Transport,Small Molecule Biochemistry	biliary excretion	Biliary excretion of bile salt	1.43e-05	0.000416			ABCB11,ABCC2,NR1H4	3
Digestive System Development and Function,Lipid Metabolism,Molecular Transport,Small Molecule Biochemistry	biliary excretion	Biliary excretion of bile acid	1.43e-05	0.000416			ABCB11,NR1H4,NR1I2	3
Lipid Metabolism,Molecular Transport,Small Molecule Biochemistry	accumulation	Accumulation of bile salt	1.43e-05	0.000416			ABCB11,ATP8B1,SLC10A1	3
Cancer,Gastrointestinal Disease,Organismal Injury and Abnormalities	pancreaticobiliary carcinoma	Pancreaticobiliary carcinoma	1.46e-05	0.000426		-0.555	ABCB11,ABCB4,ABCG2,ABTB2,AGL,AHNAK,AKAP11,ALCAM,ALPL,ANK3,ANKLE2,AP1G1,ATP11A,BAIAP2,BCAR3,BMP2K,BRD8,C1orf198,CAPN2,CBS/LOC102724560,CCN2,CDK6,CHD6,CLK2,CMPK2,COL14A1,COL18A1,COL4A1,COL4A2,CREBBP,CUL2,DAPK1,DCTN1,DCTN4,DHX9,DOCK4,DPP4,DTX4,DUSP16,ELK4,ENPP1,EPS8L2,EXOC4,EXOC6,F3,FAM172A,FGFR2,FGFRL1,FHAD1,FLNB,GBF1,GCLC,GUK1,HACD3,HRAS,IGF2R,JAK2,JPH1,KDM3B,KIAA1522,KIFC3,KLHL24,KMT5B,LMNA,LMO7,…	157
Cell Death and Survival,Organismal Injury and Abnormalities	apoptosis	Apoptosis of B-lymphocyte derived cell lines	1.49e-05	0.000432		0.444	BCL2L11,CSNK2A2,DAPK1,DAXX,FAS,FOXO3,HRAS,JAK2,KITLG,MAP2K4,PLCG1,SH3GLB1,YY1	13
Cancer,Organismal Injury and Abnormalities	development	Development of melanoma	1.5e-05	0.000434			ANK3,ASXL2,COL18A1,HRAS,JARID2,MITF,TAOK1,TERT,TNRC6A,TNRC6B	10
Neurological Disease,Organismal Injury and Abnormalities	axonal neuropathy	Axonal neuropathy	1.5e-05	0.000434			ATP1A1,BSCL2,CP,DCTN1,GBF1,JPH1,LMNA,REPS1,SPTBN1,TRIM2	10
Lipid Metabolism,Small Molecule Biochemistry	metabolism	Metabolism of membrane lipid derivative	1.51e-05	0.000435	Increased	3.079	ABCB4,ABHD6,ACSL3,AKR1D1,AP3B1,ASPA,ASPG,B3GALT1,BSCL2,CAPN2,CES1,CLN8,DGKZ,ENPP1,F2R,FAS,FDX1,KITLG,LPIN1,NCOA2,NEU2,NR1H4,PARD3,PEMT,PEX7,PIGF,PIK3R1,PLCG1,PLPP1,PMVK,POR,PRKDC,SH3GLB1,ST3GAL5,ST6GALNAC6,UVRAG	36
Connective Tissue Disorders,Organismal Injury and Abnormalities,Skeletal and Muscular Disorders	bone deformity	Bone deformity	1.53e-05	0.00044			AKAP11,ASPA,CBS/LOC102724560,CCN2,EXT2,F2R,FGFR2,FLNB,HERC1,IRS1,KLF10,LMNA,MITF,NFIX,RDH10,SMAD3,SPOP,TRIO,VCAM1	19
Cell Death and Survival,Organismal Injury and Abnormalities	apoptosis	Apoptosis of connective tissue cells	1.53e-05	0.000441		0.417	BCL2L11,BIK,DAPK1,DAXX,FAS,FGFR2,FOXO3,GAB1,HRAS,MAP2K3,MAP2K4,MAP3K1,NFE2L2,OPA1,OXR1,PIK3R1,PLCG1,POR,PRKDC,QKI,RIGI,RIPK1,S1PR1,SH3GLB1,SMAD3,TERT	26
Digestive System Development and Function,Hepatic System Development and Function,Organ Morphology,Organismal Development	mass	Mass of liver	1.54e-05	0.000442			ABCC2,ALKBH7,BSCL2,CES1,FADS2,IRS1,LMNA,NFE2L2,NR1H4,PANK1,PCK1,POR,PPP3CA,SOD2,STARD4,STK11	16
Cell Signaling	protein kinase cascade	Protein kinase cascade	1.55e-05	0.000445	Increased	2.861	AZI2,BCAR3,BRD4,CCN2,CYLD,DAXX,DUSP16,F2R,FGFR2,GAB1,GADD45A,HACD3,HRAS,IFNAR2,JAK2,MAP2K3,MAP2K4,MAP2K5,MAP2K6,MAP2K7,MAP3K1,MEF2A,NDST1,NR1H4,PPM1A,RIPK1,RORA,SLC39A8,SMAD3,STK40,TAOK1,TAOK3,TNFRSF19,TPD52L1,TRIM25,ZFP36L1	36
Cancer,Endocrine System Disorders,Organismal Injury and Abnormalities,Reproductive System Disease	epithelial ovarian tumor	Ovarian carcinoma	1.6e-05	0.000456			ABCC2,ABHD6,AGL,AHNAK,ALKBH7,ATP1A1,ATP8B1,BDH1,BMP2K,BRD4,CAMK2B,CAST,CBS/LOC102724560,CD47,COL18A1,COL3A1,COL4A2,CP,CREBBP,CUL2,DNAJB6,DPP4,EIF4A2,EXTL2,F2R,FAS,FBXO21,FGFR2,FLOT1,GBF1,GNA12,GNA13,GTF2IRD1,HRAS,IGF2R,IRS1,JAK2,KALRN,KDM3B,KPNA1,LASP1,LRIG1,MACF1,MAP2K4,MAP3K1,MEF2A,MITF,MN1,MSH3,MYH10,NADK,NCOA2,NEDD4L,NFE2L2,NRIP1,OSBPL1A,PIK3R1,PLPP1,POR,PPP3CA,PRKDC,PTBP1,PTPRF,RAD21,RNF144B…	97
Developmental Disorder,Organismal Injury and Abnormalities	aplasia or hypoplasia	Aplasia or hypoplasia	1.6e-05	0.000457	Decreased	-4.669	APBB2,BCL2L11,CCN2,CDK6,CITED2,COL4A1,COL4A2,CREBBP,CUL1,DNASE2,DRAXIN,FADS2,FGFR2,FGFRL1,GGNBP2,IGF2R,KITLG,LMNA,MN1,MRAP,MYH10,NCOA1,NCOA2,NDST1,NFIX,NQO1,OPA1,PARD3,PIK3AP1,PKNOX1,PPP3CA,PRKDC,PTPRF,PUM1,RBMS1,RDH10,SMAD3,SPTBN1,STK11,TOX,TRIM25,TSHZ1,VTI1A,ZFP36L1	44
Cardiovascular System Development and Function,Organismal Development	formation	Formation of neointima	1.69e-05	0.00048		-0.388	BCAR1,CNP,COL18A1,F3,IRS1,JAK2,KITLG,PTPRF,SOD2,YY1	10
Cellular Development,Cellular Growth and Proliferation	development	Development of tumor cell lines	1.72e-05	0.000489	Increased	3.12	BCL2L11,BRD4,CAST,CDK6,COL18A1,CSNK2A2,CUL4A,DHX9,DMAP1,DPP4,DVL1,FGFR2,FOXO3,GADD45A,GNA12,GNA13,HRAS,IRS1,JAK2,KDM3A,KITLG,LMNA,LPIN1,MAP3K1,MIF4GD,MITF,PIK3R1,PRKDC,PUM1,RCAN1,RFFL,RNF144B,SERPINE2,SMARCE1,SOD2,SPTBN1,STK11,TERT,UBTF	39
Connective Tissue Disorders,Developmental Disorder,Organismal Injury and Abnormalities,Skeletal and Muscular Disorders	macrocephaly	Macrocephaly	1.79e-05	0.000509			ASPA,EXT2,HERC1,MITF,NFIX,SPOP,TRIO	7
Gastrointestinal Disease,Hepatic System Disease,Metabolic Disease,Organismal Injury and Abnormalities	microvesicular hepatic steatosis	Microvesicular hepatic steatosis	1.85e-05	0.000524		-1.664	ADK,BSCL2,CBS/LOC102724560,CPT1A,GCK,NR1I2,PCK1,SLC22A5	8
Connective Tissue Disorders,Developmental Disorder,Hereditary Disorder,Organismal Injury and Abnormalities,Skeletal and Muscular Disorders	familial macrocephaly	Familial macrocephaly	1.86e-05	0.000524			EXT2,HERC1,MITF,NFIX,SPOP,TRIO	6
Organismal Injury and Abnormalities	abnormal abdomen morphology	Abnormal abdomen morphology	1.9e-05	0.000535	Decreased	-3.405	ABCB11,ABCB4,ABCC2,AHNAK,ALCAM,AQP11,ASPA,BCL2L11,BIK,BRD4,BSCL2,CCN2,CDK6,COL14A1,COL3A1,COL4A1,CP,CREBBP,EXOC4,FADS2,FGFR2,FGFRL1,FLCN,FOXP1,GGNBP2,IGF2R,MAP3K1,NCOA1,NR1H4,NRIP1,PIK3AP1,POR,PPP3CA,PRKDC,PTPRF,PUM1,RAD21,RAPGEF4,RBMS1,RDH10,SCARB2,SLC10A1,SLC16A7,SLC2A9,SMAD3,SPTBN1,STK11,TRIM25,TUBB,WDR81,WWTR1	51
Cellular Development,Cellular Growth and Proliferation	cell proliferation	Cell proliferation of carcinoma cell lines	1.92e-05	0.000539	Increased	3.367	ABCC2,CAPN2,CCN2,CDK6,COL14A1,COL18A1,CSNK1G3,DHX9,DPP4,DVL1,EIF3A,F3,FADS2,FAS,FGFR2,FOXO3,GCLC,GGNBP2,GUK1,HRAS,IGF2R,IRS1,KITLG,LMNA,LPIN1,MAP2K5,MCOLN1,MED13L,METAP2,mir-617,NAMPT,NFE2L2,NR1H4,OGA,OTUD6B,PDGFC,PIK3R1,PLCG1,PTBP1,PTPN12,PTPRF,RAP1B,RIGI,SNX5,SPOP,SPTBN1,STK11,STK24,TERT,UBTF,VAMP3,VCAM1,WNT5B,WWTR1,YY1	55
Cancer,Hematological Disease,Immunological Disease,Organismal Injury and Abnormalities	T-cell malignant neoplasm	T-cell malignant neoplasm	1.95e-05	0.000547			ADRM1,AHNAK,ANK3,ANKLE2,ASB13,ASXL2,BCAR3,BCL2L11,BLCAP,BNIP3L,BRD4,BRD8,BTG1,C1orf174,CAPN2,CD38,CD47,CHD6,COL18A1,COL3A1,COL4A1,COL4A2,CREBBP,CUL1,DDC,DMTF1,DPP4,FAS,FGFR2,FOXO3,FOXP1,GADD45A,GLE1,GTF2IRD1,IFNAR2,IL4I1,JAK2,JARID2,KPNA1,LMO7,MACF1,MAP2K3,MED13L,MKKS,MKNK2,MLLT10,MON2,MSH3,NEDD4L,NFE2L2,NRIP1,PDGFC,PHF20,PIK3R1,PLCG1,PLCXD2,PLXNA2,PMVK,POLE4,POR,PPP1R9A,PPP2R1B,PPP3CA,PPP3R1,PRK…	90
Hematological System Development and Function,Tissue Morphology	quantity	Quantity of myeloid cells	2.03e-05	0.000567		0.42	BCL2L11,BIK,BMAL1,BNIP3L,CBS/LOC102724560,CCBE1,CD47,CDK6,CLDN1,CREBBP,CUL4A,DAXX,DNASE2,F3,FAS,FGFRL1,FOXO3,GADD45A,IGF2R,JAK2,JARID2,KITLG,KLF13,NCOA2,NEDD4L,NEU1,NFE2L2,NQO1,NQO2,NR1H4,NR1I2,PARD3,PDGFC,PIK3R1,PLCG1,RAPGEF4,RCAN1,RIGI,RIPK1,RORA,SIN3B,SLC39A8,SLC4A4,SMAD3,SORBS1,UTRN,VCAM1,ZC3H12C	48
Organismal Injury and Abnormalities	abnormality	Abnormality of face	2.04e-05	0.000569			CBS/LOC102724560,CREBBP,FGFR2,FGFRL1,GTF2IRD1,HERC1,HRAS,KDM3B,KITLG,LRIG1,MED13L,MITF,MN1,NDST1,PDGFC,PPP3CA,PTPRF,RDH10,SERPINE2,SMAD3,SPOP,TRIO,TUBB6,TUBGCP2,WAC,WDR26	26
Carbohydrate Metabolism	uptake	Uptake of glycosides	2.04e-05	0.000569		0.937	ABCB4,ABCC2,NR1H4,NR1I2,SLC10A1	5
Cell Morphology,Tissue Morphology	morphology	Morphology of connective tissue cells	2.06e-05	0.000573			ALKBH7,ALPL,BMAL1,BSCL2,CBS/LOC102724560,CES1,CITED2,F2R,FLNB,FMO5,GADD45A,HRAS,KDM3A,KITLG,LMNA,LPIN1,MAP2K6,MN1,NCOA2,NFE2L2,NR1H4,PCK1,PIK3R1,SMAD3,SORBS1,TERT,WNT5B	27
Cellular Assembly and Organization	formation	Formation of cytoskeleton	2.06e-05	0.000573	Increased	3.46	AKAP11,ASB7,AVPR1A,BCAR1,CCN2,CD47,CDK6,CNP,COL18A1,CUL2,DCTN1,F2R,GNA12,GNA13,GNG12,HRAS,MAGI1,MAP3K1,MARK3,MKKS,NET1,PIK3R1,PPP1R9A,RAPGEF4,S1PR1,SMAD3,SORBS1,STK11,TPPP,TUBB,UTRN,VAV2,VCAM1	33
Embryonic Development,Organismal Development	development	Development of head	2.07e-05	0.000574	Increased	2.223	ALPL,ANK3,APBB2,ASPA,BCAR3,BCL2L11,BMAL1,CBS/LOC102724560,CDK6,CNP,COL18A1,COL3A1,COL4A1,CP,CREBBP,DNAJC5,DRAXIN,DVL1,ENPP1,F2R,F3,FGFR2,FGFRL1,FOXO3,HERC1,L2HGDH,LMO7,LRIG1,MAP2K4,MAP3K1,MCOLN1,MITF,MKKS,MTHFD1L,MYH10,NDST1,NFIX,ODAD3,OGA,PARD3,PDGFC,PDSS2,PIK3R1,PKNOX1,PLXNA2,PLXNB2,POR,PPP3CA,PRKDC,PTPRF,PXDN,RDH10,RFX4,RING1,RORA,RTN4RL1,S1PR1,SCO2,SLC1A2,SLC4A4,SOD2,SPTBN1,STAM,STAU2,TERT,TI…	73
Cancer,Hereditary Disorder,Organismal Injury and Abnormalities	hereditary cancer-predisposing syndrome	Hereditary cancer-predisposing syndrome	2.12e-05	0.000586			ABCG2,BCAR1,BCL2L11,CYLD,EXT2,FAS,FGFR2,FLCN,HRAS,JAK2,LASP1,LPP,MITF,MLLT10,MN1,MSH3,MYH10,MYO1B,NFE2L2,NHLRC2,NQO1,PIK3R1,PLCG1,POR,PPP3CA,PPP3R1,PTPRK,PUM1,RAD21,RFWD3,RIPK1,SASH1,SMARCE1,STK11,TBL1XR1,TC2N,TERT,UNG,VTI1A,ZFHX3	40
Digestive System Development and Function,Hepatic System Development and Function,Organ Development	response	Response of liver	2.15e-05	0.000594		-0.554	ABCB11,ABCB4,ABCC2,ABCG2,ABHD6,ADK,AHNAK,ALPL,CBS/LOC102724560,COL3A1,DDX17,DPP4,ELOVL6,FAS,GNA12,IFNAR2,JAK2,LPIN1,NAMPT,NFE2L2,NR1H4,PEMT,PIK3R1,POR,PPP3CA,PPP3R1,RIGI,RIPK1,SLC10A1,SOD2,STAM,STK24	32
Lipid Metabolism,Molecular Transport,Small Molecule Biochemistry	concentration	Concentration of phospholipid	2.16e-05	0.000596		0.477	ABCB11,ABCB4,ABHD6,ATP8B1,BSCL2,CBS/LOC102724560,CD38,DGKZ,F2R,FAS,HRAS,KITLG,LPIN1,NQO1,NR1H4,PEMT,PIK3R1,PITPNB,SMAD3,STARD4,VDAC2	21
Cardiovascular System Development and Function,Organ Morphology	dilation	Dilation of heart ventricle	2.18e-05	0.0006		-1.195	CAST,DDC,F2R,GAB1,LMNA,MEF2A,PPP3R1	7
Drug Metabolism,Molecular Transport	transport	Transport of xenobiotic	2.23e-05	0.000613			ABCB4,ABCC2,NR1H4,NR1I2	4
Nervous System Development and Function,Tissue Morphology	morphology	Morphology of nervous tissue	2.27e-05	0.000622			BAIAP2,BCL2L11,CAMK2B,CAST,CBS/LOC102724560,CD38,CD47,CNP,CP,CPEB2,DNAJC5,DVL1,EPS8L2,FGFR2,FOXO3,GNA13,HRAS,KALRN,LMNA,LMO7,MAP3K1,MCOLN1,MYH10,NAB1,NAMPT,NCOA1,NDST1,NFE2L2,NQO1,PARD3,PLXNA2,PLXNB2,PPP1R9A,PPP3CA,PTPRF,RAP1B,RCAN1,RETREG1,S1PR1,SCARB2,SERPINE2,SIN3A,SLC1A2,SOD2,SPTBN1,ST3GAL5,STK11,SYNE1,TRIO,UBE4B,UTRN,WDR81,WNT5B	53
Connective Tissue Disorders,Hereditary Disorder,Organismal Injury and Abnormalities	hereditary connective tissue disorder	Hereditary connective tissue disorder	2.29e-05	0.000625			ALPL,ANKLE2,BSCL2,CBS/LOC102724560,CCN2,CDK6,CES1,COL14A1,COL3A1,COL4A1,COL4A2,CREBBP,CUL1,ENPP1,EXT2,FGFR2,FLNB,FOXO3,GLE1,HERC1,HRAS,JAK2,KLHL24,LMNA,MITF,MRNIP,MYH10,NFIX,PEX7,PIK3R1,POR,PPP2R1B,PPP3CA,PTPRF,RCAN1,RIGI,RNF144B,SMAD3,SNX10,SPOP,SYNE1,TERT,TPRKB,TRIO,TUBGCP2,VCAM1,VNN1,ZC3H12C	48
Cardiovascular Disease,Cardiovascular System Development and Function,Organ Morphology,Organismal Development,Organismal Injury and Abnormalities	hypertrophy	Hypertrophy of heart	2.31e-05	0.000631			ADK,CCN2,CPT1A,DVL1,F2R,FOXO3,GRK5,HRAS,IGF2R,IRF9,JARID2,MAP2K3,MAP2K4,MAP2K5,MAP2K6,MAP2K7,MEF2A,MYH10,NAB1,NCOA2,NFE2L2,PDE9A,PDGFC,PIK3R1,PPP3CA,RCAN1,SMAD3,SOD2,STK11,TERT,VAV2	31
Embryonic Development,Nervous System Development and Function,Organismal Development	development	Development of central nervous system	2.34e-05	0.000637	Increased	2.359	ANK3,ANKLE2,APBB2,ASPA,CAMK2B,CBS/LOC102724560,CDK6,CITED2,CNP,COL3A1,COL4A1,DCTN1,DRAXIN,ENPP1,EXOC4,F3,FGFR2,FGFRL1,FOXO3,HERC1,JARID2,L2HGDH,MAP2K4,MKKS,MYH10,NDST1,NFIX,ODAD3,OGA,PARD3,PDGFC,PDSS2,PLXNB2,POR,PPP3CA,PRKDC,QKI,RDH10,RFX4,RORA,RTN4RL1,S1PR1,SLC1A2,SPTBN1,STAM,TERT,TMEM126A,TPPP,TRIO,TUBGCP2,WDR37	51
Organismal Development	morphology	Morphology of head	2.43e-05	0.000659			ALPL,ANK3,APBB2,ASPA,BCAR3,BCL2L11,BMAL1,BTG1,CBS/LOC102724560,CCN2,COL18A1,CP,CREBBP,DNAJC5,DRAXIN,DVL1,EPS8L2,FGFR2,FGFRL1,FLNB,FOXO3,GTF2IRD1,HERC1,HRAS,IGF2R,IRS1,KALRN,KDM3B,KITLG,LMNA,LMO7,LRIG1,MCOLN1,MED13L,MITF,MKKS,MN1,MYH10,NCOA1,NDST1,NEDD4L,NFE2L2,NFIX,PDGFC,PIK3R1,PKNOX1,PLXNA2,PLXNB2,POR,PPP3CA,PTPRF,RDH10,RORA,SCARB2,SERPINE2,SLC1A2,SLC4A4,SMAD3,SOD2,SPOP,SPTBN1,ST3GAL5,STK11,TRIO…	70
Carbohydrate Metabolism,Molecular Transport	quantity	Quantity of glycogen	2.43e-05	0.000659		1.993	ABCB11,ABCG2,AGL,ELOVL5,GCK,H6PD,MARK3,MRAP,NQO1,NR1H4,OGA,PCK1,STK40	13
Cellular Assembly and Organization,Cellular Function and Maintenance,Organismal Development,Tissue Development	formation	Formation of actin stress fibers	2.44e-05	0.000659	Increased	2.875	AVPR1A,BCAR1,CCN2,CD47,CDK6,COL18A1,CUL2,F2R,GNA12,GNA13,GNG12,HRAS,MAGI1,MARK3,MKKS,NET1,PIK3R1,PPP1R9A,S1PR1,SMAD3,SORBS1,VAV2,VCAM1	23
Cancer,Gastrointestinal Disease,Organismal Injury and Abnormalities	pancreaticobiliary cancer	Pancreaticobiliary cancer	2.44e-05	0.000659		-0.555	ABCB11,ABCB4,ABCG2,ABTB2,AGL,AHNAK,AKAP11,ALCAM,ALPL,ANK3,ANKLE2,AP1G1,ATP11A,BAIAP2,BCAR3,BCL2L11,BMP2K,BRD8,C1orf198,CAPN2,CBS/LOC102724560,CCN2,CDK6,CHD6,CLK2,CMPK2,COL14A1,COL18A1,COL4A1,COL4A2,CREBBP,CUL2,DAPK1,DCTN1,DCTN4,DHX9,DOCK4,DPP4,DTX4,DUSP16,ELK4,ENPP1,EPS8L2,EXOC4,EXOC6,F3,FAM172A,FGFR2,FGFRL1,FHAD1,FLNB,GBF1,GCLC,GUK1,HACD3,HRAS,IGF2R,JAK2,JPH1,KDM3B,KIAA1522,KIFC3,KLHL24,KMT5B,LM…	161
Lipid Metabolism,Small Molecule Biochemistry	conversion	Conversion of lipid	2.48e-05	0.000667		0.395	ACSL3,BTG1,FGFR2,GPD2,H6PD,NEU1,NFE2L2,NR1H4,PCK1,PEMT,PLCG1,POR,RDH10,SAR1B,SOD2,STK24,TERT	17
Cell Death and Survival,Organismal Injury and Abnormalities	apoptosis	Apoptosis of leukemia cell lines	2.48e-05	0.000667		-0.6	BCL2L11,BIK,CD47,CDK6,DAXX,DPP4,FAS,FOXO3,FOXP1,JAK2,KITLG,MAP3K1,NEU2,NQO1,PDGFC,PLCG1,PPP1R11,PSMD1,PUM1,RAD21,RIPK1,SOD2,TOX,TRIM10,VNN1,WWTR1	26
Cellular Assembly and Organization	organization	Organization of organelle	2.53e-05	0.000678		0.816	AFG3L2,ANK3,AP3B1,ATL2,ATP8B1,BCAR1,BCAS3,CHCHD3,CLN8,CNP,COL14A1,COL3A1,CORO1B,DAXX,DNAJB6,DVL1,ENPP1,FLCN,GBF1,HPS1,KDM3A,KIFC3,KLHL24,LMNA,LPIN1,LRRTM2,MAP2K5,MCOLN1,MYO1B,OPA1,PEX7,PITPNB,PPP1R9A,PXDN,RAB1B,RAD21,RETREG1,RING1,RPA1,SCARB2,SH3GLB1,SLC22A5,SNX10,SOD2,SPTBN1,SYNE1,TERT,TMCC1,TMEM126B,TUBB,WDR81,YY1	52
Cancer,Hematological Disease,Immunological Disease,Organismal Injury and Abnormalities	mature T-cell neoplasm	Mature T-cell neoplasm	2.61e-05	0.0007			ADRM1,AHNAK,ANK3,ANKLE2,ASB13,BCAR3,BCL2L11,BNIP3L,BRD4,BRD8,BTG1,C1orf174,CAPN2,CD38,CD47,CHD6,COL18A1,COL3A1,COL4A1,COL4A2,CREBBP,DMTF1,DPP4,FAS,FGFR2,FOXO3,FOXP1,GADD45A,GLE1,IFNAR2,IL4I1,JAK2,JARID2,KPNA1,MACF1,MAP2K3,MKKS,MKNK2,MON2,MSH3,NEDD4L,NFE2L2,NRIP1,PDGFC,PIK3R1,PLCG1,POR,PPP1R9A,PPP2R1B,PPP3CA,PPP3R1,PSMD1,PSMD2,PTPRK,RDH10,RPA1,RSAD2,SANBR,SASH1,SETDB2,SYNE1,TBL1XR1,TERT,TOX,TRIM25…	70
Connective Tissue Disorders,Hematological Disease,Organismal Injury and Abnormalities	hemoglobinopathy	Hemoglobinopathy	2.63e-05	0.000702			ADK,ALPL,ANK3,CAST,DNASE2,F3,FGFR2,FOXO3,IFNAR2,JAK2,PPP3CA,PPP3R1,PSMD2,RAP1B,TRIO,VCAM1,VDAC2	17
Cancer,Organismal Injury and Abnormalities	metastasis	Metastasis of tumor cell lines	2.64e-05	0.000702	Increased	3.364	ALCAM,ASB13,BCAR1,CAPN2,CCN2,COL18A1,COL4A1,COL4A2,DAPK1,DGKZ,ELOVL5,F2R,F3,FAS,FOXO3,KDM3A,LMNA,LRIG1,MAGI1,MAP2K3,MBD2,MEF2A,MSI2,NFE2L2,PSPH,PTBP1,QKI,S1PR1,SLC16A7,SLC2A5,SMAD3,SNX5,SOD2,STK11,TNFRSF19,UGDH,VAV2,WWTR1,YY1	39
Cancer,Hematological Disease,Immunological Disease,Organismal Injury and Abnormalities	lymphocytic leukemia	Lymphocytic leukemia	2.64e-05	0.000702			ADRM1,AGL,AHNAK,AKAP11,ANK3,ASB13,ASXL2,ATP11A,BCAR1,BCAR3,BRD4,BRD8,BTG1,C1orf174,CD38,CMPK2,COL14A1,COL18A1,COL4A1,CREBBP,CUL2,DAPK1,DDC,DMTF1,DNASE2,DOCK4,DPP4,DUSP16,ENPP1,F2R,F3,FAS,FGFR2,FOXO3,GADD45A,GLE1,GTF2IRD1,HRAS,IFNAR2,JAK2,JARID2,KDM3B,LPIN1,LRIG1,MACF1,MAGI1,MKKS,MLLT10,MON2,MSH3,NAMPT,NEDD4L,NET1,NFE2L2,NQO1,OPA1,PARD3,PDE9A,PDP2,PIK3R1,PLCG1,POLE4,POR,PPP2R1B,PPP3CA,PPP3R1,PPTC7…	96
Cardiovascular Disease,Organismal Injury and Abnormalities	occlusion	Occlusion of artery	2.64e-05	0.000703		1.503	BMAL1,CBS/LOC102724560,CD47,CES1,CITED2,COL18A1,DOCK4,ENPP1,F2R,F3,FAM107B,FOXO3,GCLC,GFOD1,IRS1,KALRN,LDAH,LRIG1,MEF2A,MTHFD1L,NEU1,NFE2L2,NR1H4,NR1I2,PDE9A,PLCG1,PLXNA2,PPP3CA,RSAD2,S1PR1,SBF2,SCARB2,SMAD3,SORBS1,TERT,TUBB,VAV2,VCAM1,VNN1,WWTR1	40
Cell Morphology,Cellular Assembly and Organization,Cellular Development,Cellular Function and Maintenance,Cellular Growth and Proliferation,Nervous System Development and Function,Organismal Development,Tissue Development	neuritogenesis	Neuritogenesis	2.66e-05	0.000704	Increased	4.295	AFG3L2,ALCAM,ANK3,BAIAP2,C21orf91,CAMK1D,CAMK2B,CCN2,CD38,CD47,CNP,CREBBP,CSNK2A2,DDAH1,DRAXIN,DVL1,FGFR2,FLOT1,GNA13,HERC1,HRAS,KALRN,KAT2B,LASP1,MAP2K4,MEF2A,MYH10,NEDD4L,NEU1,NFE2L2,OPA1,PARD3,PLXNB2,PPP1R9A,PPP3CA,PRMT3,PTBP1,PTPRF,PTPRK,QKI,RAP1B,RAPGEF4,RTN4RL1,SCARB2,SERPINE2,SH3GLB1,SPTBN1,STAU2,STK11,SYNE1,SYT1,TOX,TRIO,UBE4B,ZMYND8	55
Cell Cycle,Gene Expression	binding	Binding of protein binding site	2.66e-05	0.000704		-0.525	CCN2,CREBBP,FAS,FOXO3,GLRX,HRAS,JAK2,KITLG,KLF13,LMNA,MAP2K6,MAP3K1,NFE2L2,NR1H4,NR1I2,POR,PRKDC,RIPK1,SMAD3,SOD2,STK11,TERT,YY1	23
Cancer,Hematological Disease,Immunological Disease,Organismal Injury and Abnormalities	chronic lymphocytic leukemia / small lymphocytic lymphoma	Chronic lymphocytic leukemia / small lymphocytic lymphoma	2.78e-05	0.000735			AHNAK,AKAP11,ASAP2,BRD4,CD38,CHD6,CNP,COL18A1,COL3A1,CPSF7,CREBBP,DAPK1,DDX46,DNASE2,DUSP16,EWSR1,EXT2,FAS,GTPBP2,HRAS,KALRN,KLHL24,KPNA1,LPIN1,LRIG1,NAMPT,NCOA2,NFE2L2,PDE9A,PDP2,PLXNA2,POLE4,POR,PPP3CA,PPP3R1,PSPH,PXDN,S1PR1,SASH1,SMAD3,SYNE1,SYT1,TERT,TRIO,UBE2F,ZFHX3	46
Cancer,Neurological Disease,Organismal Injury and Abnormalities	oligodendroglioma	Oligodendroglioma	2.8e-05	0.000737			ABCB4,AHNAK,ALPL,ANK3,AP3B1,ASPA,BAIAP2,BCAR1,BRD4,CAMK2B,CAST,CD38,CHCHD3,CLDN1,CNN3,CNP,DCTN1,DDC,ECPAS,EXTL2,F2R,FAM172A,FMNL2,FOXK1,FOXO3,GRK5,GSDMD,GTF2IRD1,HRAS,IRS1,JAK2,JPH1,KIFC3,LMNA,LPP,MAP2K5,MYH10,N4BP2,NEDD4L,NRIP1,OPA1,OXR1,PARD3,PDP2,PEX11G,PHF20,PIK3R1,PKNOX1,PLXNA2,PLXNB2,PPM1A,PRMT3,PRPSAP2,PSMD1,PSMD2,PTPN12,PTPRK,PUM1,RAD21,RAPGEF4,RAPGEF5,SAR1B,SCAPER,SCO2,SLC10A1,SLC16A7,SO…	91
Cell Death and Survival,Organismal Injury and Abnormalities	apoptosis	Apoptosis of fibroblasts	2.88e-05	0.000759		1.073	BCL2L11,BIK,DAPK1,DAXX,FAS,FOXO3,GAB1,HRAS,MAP2K3,MAP2K4,MAP3K1,NFE2L2,OPA1,PLCG1,PRKDC,QKI,RIGI,RIPK1,S1PR1,SH3GLB1,TERT	21
Hereditary Disorder,Neurological Disease,Organismal Injury and Abnormalities	hereditary motor and sensory neuropathy	Hereditary motor and sensory neuropathy	2.91e-05	0.000764			AFG3L2,ATP1A1,BSCL2,CYP2U1,DCTN1,DCTN2,GBF1,JPH1,LMNA,MCOLN1,OPA1,PUM1,RETREG1,SBF2,SYNE1,TECPR2,TRIM2,TUBB,TUBB6	19
Lipid Metabolism,Small Molecule Biochemistry,Vitamin and Mineral Metabolism	synthesis	Synthesis of bile acid	2.94e-05	0.00077		0.689	ABCB11,AKR1D1,ATP8B1,CES1,NR1H4,OSBPL1A,POR,STARD4	8
Cellular Response to Therapeutics	drug resistance	Drug resistance of cells	3.03e-05	0.000792		0.359	ABCB11,ABCC2,ABCG2,BIK,BMP2K,BSCL2,CUL4A,EIF3A,GNA13,IGF2R,LRIG1,MITF,NFE2L2,OTUD6B,PRKDC,PSMD2,SNX5,SOD2,SPOP,STK11,TNFRSF19,TRIM24,UBE4B,WWTR1	24
Cancer,Organismal Injury and Abnormalities,Reproductive System Disease	uterine corpus endometrioid carcinoma	Uterine corpus endometrioid carcinoma	3.11e-05	0.000811			EIF4A2,FGFR2,MAP2K4,MAP3K1,NFE2L2,PIK3R1,RAD21,RPL22,SIN3A,SPOP,STK11,TBL1XR1	12
Cancer,Organismal Injury and Abnormalities	extrapulmonary squamous cell carcinoma	Extrapulmonary squamous cell carcinoma	3.11e-05	0.000811		0.781	ABCB11,ABCB4,ABHD6,ABTB2,ACSL3,ADCY9,AHNAK,AKAP11,ANK3,AP1G1,AP3B1,ASAP2,AVPR1A,BRD4,BRD8,C1orf198,CAMK2B,CAPN2,CAST,CCN2,CDK6,CES1,CHD6,CITED2,CMPK2,COL18A1,COL4A1,COL4A2,CORO1B,CPEB2,CPT1A,CREBBP,CSNK2A2,CUL1,CYLD,DHX9,DIPK2A,DOCK4,DPP4,DVL1,EIF3A,EPS8L2,EWSR1,EXOC6,F3,FAM107B,FAS,FGFR2,FHAD1,FLOT1,FMNL2,FMO2,FOXO3,GCK,GCLC,GFOD1,GGNBP2,GLE1,GNA12,GRK5,GTDC1,GTF2IRD1,H6PD,HAPSTR1,HERC1,HNRNPC,H…	176
Cancer,Hematological Disease,Immunological Disease,Organismal Injury and Abnormalities	mature B-cell lymphoma	Mature B-cell lymphoma	3.15e-05	0.000819			ABCG2,ANKLE2,ANXA11,BCL2L11,BTG1,CD38,CDK6,CREBBP,DMTF1,EXOC4,FAS,FGFR2,FOXO3,FOXP1,GADD45A,GNA12,GNA13,H6PD,IGF2R,JAK2,LPP,MAP2K4,MEF2A,MTHFD1L,PIK3R1,PLCG1,POLE4,POR,PPP3CA,PPP3R1,PSMD1,PSMD2,PTPRF,S1PR1,SIN3A,SRPK2,SYNE1,TBL1XR1,TUBB,TXNDC12,ZFP36L1,ZNF512	42
Hereditary Disorder,Organismal Injury and Abnormalities,Skeletal and Muscular Disorders	hereditary myopathy	Hereditary myopathy	3.22e-05	0.000836		-1.972	AFG3L2,AGL,AHNAK,ANXA11,ATP1A1,BNIP3L,BSCL2,CAST,CCN2,CES1,CNN3,COL14A1,COL3A1,COL4A1,COL4A2,CYP2U1,DAPK1,DCTN1,DCTN2,DNAJB6,F2R,FAS,GBF1,GLE1,HRAS,JPH1,KLF10,L2HGDH,LMNA,LPIN1,MCOLN1,MTHFD1L,NARS2,OPA1,PDSS2,PTPRF,PUM1,RAPGEF5,RETREG1,S1PR1,SBF2,SCO2,SFXN1,SLC22A5,SLC25A22,SLC39A8,STT3A,SYNE1,TECPR2,TMEM126A,TRIM2,TUBB,TUBB6,UGDH,UTRN	55
Cell Death and Survival,Organismal Injury and Abnormalities	apoptosis	Apoptosis of sarcoma cell lines	3.22e-05	0.000836		0.687	AHNAK,BCL2L11,BIK,CDK6,CSNK2A2,EWSR1,FAS,FOXO3,GRK5,IFNAR2,KAT2B,KITLG,MAP2K4,MAP3K1,RIGI,RIPK1,SOD2,TERT,VDAC2	19
Nervous System Development and Function,Neurological Disease,Organismal Injury and Abnormalities	abnormal morphology	Abnormal morphology of nervous system	3.24e-05	0.00084			ALPL,ANK3,APBB2,ASPA,BCL2L11,BTG1,CAST,CBS/LOC102724560,CD38,CD47,CITED2,COL18A1,CP,CPEB2,CREBBP,DNAJC5,DRAXIN,DVL1,EPS8L2,FGFR2,FGFRL1,KALRN,LMNA,LMO7,MAP3K1,MCOLN1,MKKS,MYH10,NAB1,NCOA1,NDST1,NFE2L2,NFIX,NQO1,PARD3,PLXNA2,PLXNB2,PPP3CA,PTPRF,RAP1B,RETREG1,RORA,S1PR1,SCARB2,SERPINE2,SLC1A2,SOD2,SPTBN1,ST3GAL5,STK11,SYNE1,TRIO,UBE4B,UTRN,VTI1A,WDR81,WNT5B	57
Cell Death and Survival,Neurological Disease,Organismal Injury and Abnormalities	apoptosis	Apoptosis of cerebral cortex cells	3.32e-05	0.000856		-0.236	BCL2L11,CAST,DAPK1,FAS,FOXO3,GCLC,MAP2K3,MAP3K1,RAPGEF4,SH3GLB1,SRPK2,UNG,YY1	13
Nucleic Acid Metabolism,Small Molecule Biochemistry	metabolism	Metabolism of purine nucleotide	3.32e-05	0.000856			ADK,CD38,ENPP1,FMO2,GCK,GMPR2,GUK1,H6PD,OGA,OPA1,PANK1,PDE9A,RORA	13
Cancer,Hematological Disease,Immunological Disease,Organismal Injury and Abnormalities	diffuse lymphoma	Diffuse lymphoma	3.36e-05	0.000864			AHNAK,ANKLE2,ASAP2,BCL2L11,BRD4,BTG1,CD38,CDK6,CHD6,CNP,COL18A1,COL3A1,CPSF7,CREBBP,DDX46,DMTF1,DNASE2,EWSR1,EXT2,FAS,FGFR2,FOXP1,GNA13,GTPBP2,H6PD,JAK2,KALRN,KLHL24,KPNA1,LPIN1,MEF2A,MTHFD1L,NCOA2,PIK3R1,PLXNA2,POLE4,POR,PPP3CA,PPP3R1,PSMD1,PSMD2,SASH1,SIN3A,STK24,SYNE1,SYT1,TBL1XR1,TERT,UBE2F,ZFP36L1,ZNF512	51
Cancer,Neurological Disease,Organismal Injury and Abnormalities	brain oligodendroglioma	Brain oligodendroglioma	3.36e-05	0.000864			ABCB4,AHNAK,ALPL,ANK3,AP3B1,ASPA,BAIAP2,BCAR1,BRD4,CAMK2B,CAST,CD38,CHCHD3,CLDN1,CNN3,CNP,DCTN1,DDC,ECPAS,EXTL2,F2R,FAM172A,FMNL2,FOXK1,GRK5,GSDMD,GTF2IRD1,IRS1,JAK2,JPH1,KIFC3,LMNA,LPP,MAP2K5,MYH10,N4BP2,NEDD4L,NRIP1,OPA1,OXR1,PARD3,PDP2,PEX11G,PHF20,PIK3R1,PKNOX1,PLXNA2,PLXNB2,PPM1A,PRMT3,PRPSAP2,PSMD1,PSMD2,PTPN12,PTPRK,PUM1,RAD21,RAPGEF4,RAPGEF5,SAR1B,SCAPER,SCO2,SLC10A1,SLC16A7,SORBS1,SPTBN1…	88
Hematological System Development and Function,Hematopoiesis,Tissue Morphology	quantity	Quantity of hematopoietic progenitor cells	3.49e-05	0.000895		0.964	BCL2L11,BIK,BMAL1,BNIP3L,CD47,CDK6,CREBBP,CUL4A,CYLD,DAXX,DMTF1,DNASE2,ELK4,FAS,FOXO3,GADD45A,HRAS,JAK2,JARID2,KITLG,KLF13,NFE2L2,NQO1,PIK3AP1,PIK3R1,PLCG1,PRKDC,RAP1B,RCAN1,RIPK1,SIN3B,SLC22A5,SPPL2A,STAM,TOX,VCAM1	36
Endocrine System Disorders,Gastrointestinal Disease,Organismal Injury and Abnormalities	pancreatic lesion	Pancreatic lesion	3.56e-05	0.000907		0	ABCB11,ABCB4,ABCG2,ABTB2,ADCY9,AGL,AHNAK,AKAP11,ALCAM,ALPL,AP1G1,AP3B1,ATP11A,ATP8B1,BAIAP2,BCAR3,BCL2L11,BMP2K,BRD8,C1orf174,CAPN2,CBS/LOC102724560,CCN2,CDK6,CHD6,CMPK2,COL14A1,COL18A1,COL4A1,COL4A2,CREBBP,CYLD,DAPK1,DAXX,DCTN1,DCTN4,DHX9,DOCK4,DPP4,DUSP16,ECHDC3,EXOC6,F3,FGFR2,FHAD1,FLNB,FMO1,FMO2,GBF1,GCLC,GUK1,HACD3,HNRNPC,HRAS,IGF2R,JAK2,KDM3B,KLHL24,KMT5B,LMNA,LMO7,LPP,LRIG1,MACF1,MAP2K4,ME…	150
Cancer,Organismal Injury and Abnormalities,Reproductive System Disease	uterine corpus cancer	Uterine corpus cancer	3.56e-05	0.000907			EIF4A2,FGFR2,HRAS,MAP2K4,MAP3K1,NFE2L2,PIK3R1,POR,RAD21,RPL22,SIN3A,SPOP,STK11,TBL1XR1	14
Cancer,Hematological Disease,Organismal Injury and Abnormalities	myeloproliferative disorder	Myeloproliferative neoplasm	3.57e-05	0.000907		-0.277	ABCC2,ASXL2,BCL2L11,BMAL1,CP,CPT1A,CREBBP,FAS,FGFR2,FOXO3,FOXP1,IFNAR2,JAK2,JARID2,LPP,MAP3K1,MLLT10,MSI2,MYH10,NQO1,POLE4,POR,PPP3CA,PPP3R1,RAD21,RIGI,STK24,TERT	28
Cell Morphology,Cellular Movement	cell spreading	Cell spreading	3.57e-05	0.000907	Increased	2.871	BAIAP2,BCAR1,BCAR3,CAPN2,CAST,CD47,CYLD,DCTN2,FLNB,GNA13,HRAS,IGF2R,JAK2,KITLG,LPP,MYH10,NET1,PLCG1,PTBP1,PTPN12,RAP1B,SORBS1,VAV2,VCAM1	24
Lipid Metabolism,Small Molecule Biochemistry	homeostasis	Homeostasis of lipid	3.64e-05	0.000925			ABCB11,ABCB4,ABHD4,BMAL1,BSCL2,CES1,CP,GCK,NCOA1,NCOA2,NFE2L2,NR1D2,NR1H4,NUS1,PIK3R1,PLA2G12B,RORA,SAR1B,SOD2,ST3GAL5	20
Organismal Injury and Abnormalities	fibrosis	Fibrosis	3.72e-05	0.000943		-0.125	ABCB11,ABCB4,ABCG2,ADK,ALPL,CBS/LOC102724560,CCN2,CD38,CLDN1,CNN3,COL14A1,COL18A1,COL3A1,COL4A1,COL4A2,CP,CREBBP,DNASE2,DPP4,DVL1,F2R,F3,FAS,FGFR2,FMO5,GAB1,GCLC,GLRX,GNA12,GSDMD,HRAS,IFNAR2,IRF9,JAK2,JARID2,LMNA,MAP2K6,NAMPT,NFE2L2,NHLRC2,NQO1,NR1H4,PARN,PDE9A,PDGFC,PEMT,PPP3CA,PPP3R1,RCAN1,RIPK1,RORA,SLC2A9,SMAD3,SOD2,STK11,STK24,TERT,TJP2,TRIM2,UBE2K,UTRN,VAV2,VNN1,WWTR1,YY1	65
Cardiovascular Disease,Hematological Disease,Organismal Injury and Abnormalities	anemia	Anemia	3.74e-05	0.000947	Decreased	-3.805	ADK,ALPL,ANK3,BNIP3L,CAST,CCBE1,CD47,CDK6,CP,DNASE2,DPP4,F3,FAS,FGFR2,FGFRL1,FOXO3,GCLC,IFNAR2,JAK2,KITLG,MAP2K4,NFE2L2,NQO1,PKNOX1,POR,PPP3CA,PPP3R1,PSMD2,RAP1B,RFWD3,SOD2,SRRM2,TERT,TRIO,VCAM1,VDAC2,ZFP36L1	37
Connective Tissue Development and Function,Embryonic Development,Organismal Development,Skeletal and Muscular System Development and Function,Tissue Development,Tissue Morphology	size	Size of epiphyseal growth plate	3.77e-05	0.000951			ALPL,CBS/LOC102724560,CCN2,FGFRL1,FLNB,IRS1,NFIX	7
Developmental Disorder,Hereditary Disorder,Neurological Disease,Organismal Injury and Abnormalities	syndromic mental retardation	Autosomal dominant syndromic mental retardation	3.77e-05	0.000951			ASXL2,BRD4,CREBBP,FOXP1,MED13L,TAOK1,TRIO	7
Cancer,Organismal Injury and Abnormalities,Renal and Urological Disease	urinary tract tumor	Urinary tract tumor	3.81e-05	0.000958	Decreased	-2	ABCB11,ACSL3,AFG3L2,AGL,AHNAK,AKAP11,ALPL,ANKLE2,ASXL2,ATP8B1,BCAR1,BCAR3,BCAS3,BNIP3L,BRD8,BSCL2,C1orf174,CHD6,CLK2,COL14A1,CPEB2,CREBBP,CRYBG3,CUL1,CUL4A,DAPK1,DAXX,DDC,DDX46,DGKZ,DHX9,DIPK2A,DNASE2,DVL1,EIF3A,EIF4A2,ELOVL5,EPS8L2,EWSR1,EXTL2,FAM89A,FBXL17,FGFR2,FGFRL1,FLCN,FOXO3,FOXP1,GFOD1,GNA13,GNG12,GPD2,GTF2IRD1,GUK1,HBP1,HERC1,HPS1,HRAS,IFNAR2,IL4I1,INHBA-AS1,IRF9,IRS1,JARID2,KALRN,KAT2B,…	158
Cardiovascular System Development and Function,Organ Morphology	dilation	Dilation of left ventricle	3.84e-05	0.000965		-0.816	CAST,DDC,F2R,GAB1,LMNA,PPP3R1	6
Cell Death and Survival,Organismal Injury and Abnormalities	apoptosis	Apoptosis of leukocytes	3.86e-05	0.000967		-0.402	BCL2L11,BTG1,CAST,CD38,CD47,CYLD,FAS,FOXO3,FOXP1,GRK5,JAK2,KITLG,KLF13,LRIG1,MAP2K3,MAP2K4,MAP2K5,MAP2K6,NAMPT,NFE2L2,NQO1,NQO2,PDGFC,PIK3AP1,PIK3R1,PKNOX1,PLCG1,PRKDC,RCAN1,RIPK1,S1PR1,SMAD3,SOD2,TERT,YY1	35
Carbohydrate Metabolism,Drug Metabolism,Lipid Metabolism,Molecular Transport,Small Molecule Biochemistry	uptake	Uptake of digoxin	3.94e-05	0.000985		0.594	ABCB4,NR1H4,NR1I2,SLC10A1	4
Cardiovascular Disease,Hereditary Disorder,Organismal Injury and Abnormalities	familial coronary disease	Familial coronary disease	3.94e-05	0.000985			IRS1,KALRN,MEF2A,TERT	4
Cellular Development,Connective Tissue Development and Function,Tissue Development	differentiation	Differentiation of adipocytes	4.09e-05	0.00102		0.124	ASXL2,BMAL1,BSCL2,CAST,ENPP1,FLCN,GRK5,HRAS,IRS1,JARID2,LMNA,LPIN1,MRAP,NFE2L2,NR1H4,PIK3R1,RETREG1,RORA,SLC2A5,SMAD3,SOD2,TBL1XR1,TRIO,WNT5B,WWTR1,ZFP36L1	26
Developmental Disorder,Gastrointestinal Disease,Organismal Injury and Abnormalities	congenital anomaly of gastrointestinal tract	Congenital anomaly of gastrointestinal tract	4.25e-05	0.00106			BRD4,CBS/LOC102724560,CREBBP,FGFR2,FGFRL1,GTF2IRD1,HERC1,HRAS,KDM3B,KITLG,LRIG1,MED13L,MITF,MN1,NDST1,PDGFC,POR,PPP3CA,PTPRF,RAD21,RDH10,SERPINE2,SMAD3,SPOP,STK11,TRIO,TUBB6,TUBGCP2,WAC,WDR26	30
Lipid Metabolism,Molecular Transport,Small Molecule Biochemistry	accumulation	Accumulation of lipid	4.27e-05	0.00106		-0.089	ABCB11,AP3B1,ATP8B1,BRD8,CD38,CES1,COL14A1,CPT1A,ELOVL5,FAS,IGF2R,LMNA,LPIN1,NAMPT,NCOA2,NFE2L2,NR1H4,NR1I2,OGA,OPA1,OSBPL1A,PANK1,PCK1,PEMT,RDH11,SCARB2,SLC10A1,STK24,YY1	29
Cancer,Organismal Injury and Abnormalities	metastatic solid tumor	Metastatic solid tumor	4.27e-05	0.00106		-0.088	ALPL,ANK3,ASXL2,BCL2L11,CBS/LOC102724560,CCN2,CD47,CDK6,COL18A1,COL4A1,COL4A2,CREBBP,DAXX,DGKZ,DNAJB6,ELK4,F2R,F3,FAS,FGFR2,FLCN,GLRX,HRAS,IFNAR2,IRS1,JAK2,MAGI1,MAP2K4,MCOLN1,MITF,MYO1B,NADK,NQO1,PARD3,POR,PPP3CA,PPP3R1,PRKDC,RAD21,RNF144B,S1PR1,SH3GLB1,SMAD3,SOD2,SPOP,STK11,TOP1MT,TUBB,UMPS,VCAM1	50
Carbohydrate Metabolism,Molecular Transport,Small Molecule Biochemistry	concentration	Concentration of D-glucose	4.39e-05	0.00109	Increased	2.21	ABCB4,AGL,AVPR1A,BMAL1,BSCL2,CES1,CPT1A,CREBBP,ELOVL5,FMO5,FOXO3,GCK,H6PD,IRS1,KDM3A,LMNA,LPIN1,NAMPT,NQO1,NR1H4,NRIP1,NUS1,OGA,PANK1,PCK1,PIK3R1,PPP3CA,SCARB2,SOD2,ST3GAL5	30
Connective Tissue Disorders,Developmental Disorder,Gastrointestinal Disease,Organismal Development,Organismal Injury and Abnormalities,Skeletal and Muscular Disorders	congenital malformation	Congenital malformation of face	4.41e-05	0.00109			CBS/LOC102724560,CREBBP,FGFR2,FGFRL1,GTF2IRD1,HERC1,HRAS,KDM3B,KITLG,LRIG1,MED13L,MITF,MN1,NDST1,PDGFC,PPP3CA,PTPRF,RDH10,SERPINE2,SMAD3,SPOP,TRIO,TUBGCP2,WAC,WDR26	25
Cancer,Hematological Disease,Immunological Disease,Organismal Injury and Abnormalities	T acute lymphoblastic leukemia	T acute lymphoblastic leukemia	4.64e-05	0.00114			ASXL2,BTG1,CD38,CREBBP,DDC,FAS,IFNAR2,JAK2,MLLT10,PIK3R1,POR,PPP3CA,PSMD1,PSMD2,RPL22,TBL1XR1,WAC	17
Protein Trafficking	interaction	Interaction of protein	4.67e-05	0.00115		0.653	CD38,COL18A1,CPSF7,HRAS,IGF2R,IRS1,MAP2K6,MCOLN1,NR1H4,PCK1,PIK3R1,PTPRF,RIGI,SOD2,UBE2E2,VCAM1,WDR81,YY1	18
Carbohydrate Metabolism	synthesis	Synthesis of carbohydrate	4.68e-05	0.00115	Increased	3.157	ACSL3,AVPR1A,B3GALT1,BSCL2,CAPN2,CCN2,CREBBP,DGKZ,ENPP1,EXT2,EXTL2,F2R,FAS,GCK,GCNT2,GRK5,H6PD,HRAS,IRS1,JAK2,MPI,NDST1,NR1H4,OPA1,PCK1,PEMT,PIGF,PIK3R1,PLCG1,RORA,S1PR1,SH3GLB1,SMAD3,SORBS1,ST6GALNAC6,UGDH,UVRAG	37
Neurological Disease,Organismal Injury and Abnormalities	gliosis	Gliosis	4.73e-05	0.00116	Decreased	-2.962	ADK,BCL2L11,CAST,CBS/LOC102724560,CD38,DNAJC5,GRK5,L2HGDH,NAMPT,NFE2L2,S1PR1,SCARB2,SH3GLB1,SOD2,ST3GAL5,STAM	16
Lipid Metabolism,Molecular Transport,Small Molecule Biochemistry	transport	Transport of bile acid	4.79e-05	0.00117		1.912	ABCB11,ABCB4,ABCC2,NR1H4,SLC10A1,TJP2	6
Immunological Disease,Organismal Injury and Abnormalities	systemic autoimmune syndrome	Systemic autoimmune syndrome	4.95e-05	0.00121		-1.346	ACSL3,AKR1D1,ALPL,ASB13,ATP1A1,BCL2L11,CAST,CBS/LOC102724560,CD38,CD47,CDK6,CMPK2,COL3A1,COL4A2,CPT1A,DAPK1,DAXX,DDC,DNASE2,DPP4,DVL1,ECHDC3,EEF1E1,FAS,FBXO21,FGFR2,FLOT1,FOXO3,HPS1,IFNAR2,JAK2,KLF13,LPP,MAGI1,MAP2K6,MBD2,MITF,MKKS,NAB1,NAMPT,NCOA2,NET1,NUDCD2,OPA1,OSBPL1A,PARP12,PDP2,PHF20,POLR1H,POR,PPP1R11,PPP3CA,PPP3R1,PPTC7,PRMT3,PRPSAP2,PXDN,QKI,RAB1B,RDH10,RIGI,RNF14,RSAD2,S1PR1,SCO2,SERIN…	81
Hematological System Development and Function,Immunological Disease,Inflammatory Disease,Lymphoid Tissue Structure and Development,Organ Morphology,Organismal Development,Organismal Injury and Abnormalities,Tissue Morphology	enlargement	Enlargement of spleen	4.99e-05	0.00122			ABCB4,BCL2L11,BIK,BNIP3L,BSCL2,CD47,CDK6,CREBBP,CYLD,EWSR1,FADS2,FAS,FOXO3,JAK2,KLF13,NFE2L2,NQO1,RIGI,SLC4A4,STK11,UNG	21
Cancer,Organismal Injury and Abnormalities	neoplasia	Neoplasia of tumor cell lines	5e-05	0.00122	Increased	3.093	ALCAM,ASB13,BCAR1,CAPN2,CBX3,CCN2,COL18A1,COL4A1,COL4A2,DAPK1,DGKZ,DPP4,ELOVL5,F2R,F3,FAS,FLOT1,FOXO3,KDM3A,LMNA,LRIG1,MAGI1,MAP2K3,MBD2,MEF2A,MSI2,NFE2L2,PANK1,PLPP1,PLXNA2,PSPH,PTBP1,QKI,S1PR1,SLC16A7,SLC2A5,SMAD3,SNX5,SOD2,STK11,TERT,TNFRSF19,UGDH,UTRN,VAV2,WWTR1,YY1	47
Cell Morphology,Cellular Assembly and Organization,Cellular Function and Maintenance	extension	Extension of cellular protrusions	5.22e-05	0.00127	Increased	3.361	BCAR1,BCAR3,CAST,DOCK4,DRAXIN,DVL1,F2R,HRAS,KALRN,KITLG,MACF1,MYH10,NEDD4L,PPP1R9A,S1PR1,SH3GLB1,SIN3A,STK11,SYT1,TRIO,UBE4B	21
Cancer,Hereditary Disorder,Organismal Injury and Abnormalities,Reproductive System Disease	hereditary breast and/or ovarian cancer	Hereditary breast and/or ovarian cancer	5.31e-05	0.00129			ABCG2,BCAR1,FLCN,JAK2,LASP1,MITF,NQO1,PLCG1,POR,PTPRK,PUM1,RIPK1,STK11,TERT,UNG,VTI1A	16
Cellular Development,Cellular Growth and Proliferation	colony formation	Colony formation of tumor cell lines	5.42e-05	0.00131	Increased	2.963	BCL2L11,BRD4,CAST,CDK6,CUL4A,DHX9,DMAP1,DPP4,DVL1,FGFR2,FOXO3,GADD45A,GNA12,GNA13,IRS1,JAK2,KDM3A,KITLG,LMNA,LPIN1,MAP3K1,MIF4GD,MITF,PIK3R1,PUM1,RCAN1,RFFL,RNF144B,SMARCE1,SOD2,STK11,TERT,UBTF	33
Cardiovascular System Development and Function,Organ Morphology,Organismal Development,Skeletal and Muscular System Development and Function	morphology	Morphology of cardiac muscle	5.54e-05	0.00134			BCAR1,CCN2,FGFRL1,FOXO3,HRAS,IGF2R,KITLG,MAP2K3,MAP2K4,MAP2K5,MAP2K6,MAP2K7,MAP3K1,MYH10,POR,PPP3CA,RCAN1,SLC39A8,SOD2,SPTBN1,STK11,TERT,UBE4B,VAV2,VCAM1	25
Cancer,Organismal Injury and Abnormalities	metastasis	Metastasis of cells	5.6e-05	0.00135	Increased	3.144	ALCAM,ASB13,BCAR1,CAPN2,CCN2,COL18A1,COL4A1,COL4A2,DAPK1,DGKZ,ELOVL5,F2R,F3,FAS,FOXO3,HRAS,KDM3A,LMNA,LRIG1,MAGI1,MAP2K3,MBD2,MEF2A,MSI2,NFE2L2,PARD3,PSPH,PTBP1,QKI,S1PR1,SLC16A7,SLC2A5,SMAD3,SNX5,SOD2,STK11,TNFRSF19,UGDH,VAV2,WWTR1,YY1	41
Developmental Disorder,Neurological Disease,Organismal Injury and Abnormalities	ectopia	Ectopia of cerebral cortex	5.6e-05	0.00135			GNA12,GNA13,PARD3	3
Endocrine System Disorders,Gastrointestinal Disease,Metabolic Disease,Organismal Injury and Abnormalities	non-insulin-dependent diabetes mellitus	Non-insulin-dependent diabetes mellitus	5.82e-05	0.0014			AACS,ADK,ALPL,ANXA11,BCL2L11,BMAL1,CAPN2,CBS/LOC102724560,CCDC12,CCN2,CD38,CPT1A,CREBBP,DPP4,ENPP1,FBXO3,FOXP1,GCK,GPD2,GRK5,IRS1,KLF10,LPIN1,LRIG1,NR1D2,PCK1,PIK3R1,POR,PPP3CA,PSMD8,RBMS1,RNF138,SBF2,TRIM2,UBE2K,VCAM1,WAC	37
Cell Death and Survival,Organismal Injury and Abnormalities	cell death	Cell death of melanoma cell lines	5.97e-05	0.00143		0.303	BCL2L11,BIK,BRD4,CUL1,CUL2,FAS,FLNB,FOXO3,GADD45A,GPD2,MAP2K6,MCOLN1,MITF,MSI2,NFE2L2,NFIX,PDE9A,PSMD2,RAD21,RIPK1,RPA1,UBE2L3	22
Cancer,Organismal Injury and Abnormalities,Renal and Urological Disease	urinary tract cancer	Urinary tract cancer	6.03e-05	0.00145			ABCB11,ACSL3,AFG3L2,AGL,AHNAK,AKAP11,ALPL,ANKLE2,ASXL2,ATP8B1,BCAR1,BCAR3,BCAS3,BNIP3L,BRD8,BSCL2,C1orf174,CHD6,CLK2,COL14A1,CPEB2,CREBBP,CRYBG3,CUL1,CUL4A,DAPK1,DAXX,DDC,DDX46,DGKZ,DHX9,DIPK2A,DNASE2,DVL1,EIF3A,EIF4A2,ELOVL5,EPS8L2,EWSR1,EXTL2,FAM89A,FBXL17,FGFR2,FGFRL1,FLCN,FOXO3,FOXP1,GFOD1,GNA13,GNG12,GPD2,GTF2IRD1,GUK1,HBP1,HERC1,HPS1,HRAS,IFNAR2,IL4I1,INHBA-AS1,IRF9,JARID2,KALRN,KAT2B,KDM3A…	155
Hereditary Disorder,Organismal Injury and Abnormalities,Psychological Disorders	familial psychiatric disease	Familial psychiatric disease	6.14e-05	0.00147			ANXA11,ASPA,BAIAP2,BSCL2,CAMK2B,CCN2,CD38,CNP,COL4A1,COL4A2,CP,CYLD,CYP2U1,DCTN1,F3,FOXO3,FOXP1,GADD45A,GPD2,HBP1,HERC1,HRAS,JAK2,KDM3A,LMO7,LPP,MAP2K4,MCOLN1,MN1,MYO1B,NAP1L5,NR1I2,OPA1,OXR1,PARP12,PEX7,PPP1R9A,PPP3CA,PPP3R1,PUM1,RCAN1,REPS1,RETREG1,RFX4,RIGI,S1PR1,SCARB2,SEPHS1,SIN3A,SLC10A1,SLC1A2,SLC20A2,SOD2,SPTBN1,ST3GAL5,STARD4,TECPR2,TMEM151A,TNRC6B,TRIO,TUBB,UBTF,UGDH,WAC,WWTR1,ZMYND8	66
Digestive System Development and Function,Gastrointestinal Disease,Hepatic System Development and Function,Hepatic System Disease,Inflammatory Disease,Inflammatory Response,Organ Development,Organismal Injury and Abnormalities	inflammation	Inflammation of liver	6.27e-05	0.0015		-0.431	ABCB11,ABCB4,ABCC2,ABCG2,ABHD6,ADK,AHNAK,ALPL,CBS/LOC102724560,COL3A1,DDX17,DPP4,ELOVL6,FAS,IFNAR2,JAK2,LPIN1,NAMPT,NFE2L2,NR1H4,PEMT,POR,PPP3CA,PPP3R1,RIGI,RIPK1,SLC10A1,SOD2,STAM,STK24	30
Cell Death and Survival,Organismal Injury and Abnormalities	cell death	Cell death of lymphatic system cells	6.32e-05	0.00151		0.343	BCL2L11,BNIP3L,CD38,CD47,CYLD,FAS,FOXO3,FOXP1,GADD45A,GRK5,GSDMD,JAK2,KITLG,KLF13,LRIG1,MAP2K3,MAP2K4,MAP2K5,MAP2K6,NFE2L2,NQO1,NQO2,PIK3R1,PKNOX1,PRKDC,RCAN1,RIPK1,S1PR1,SMAD3,TERT,VAV2,YY1	32
Cancer,Gastrointestinal Disease,Organismal Injury and Abnormalities	gastric adenocarcinoma	Gastric adenocarcinoma	6.41e-05	0.00153			ABCB11,ACSL3,ADCY9,AGL,AHNAK,ANK3,ANKRD28,ASAP2,ASXL2,BMP2K,CBS/LOC102724560,CD38,CD47,CDK6,CHD6,CLDN1,COL14A1,COL18A1,COL3A1,COL4A1,CPEB2,CPSF7,CREBBP,CSNK1G3,CUL1,CUL2,DAPK1,DDX17,DMAP1,DOCK4,EWSR1,FGFR2,FLCN,FLNB,FOXK1,FOXP1,GFOD1,GMPR2,GPD2,H6PD,HERC1,HNRNPC,HRAS,IGF2R,IRS1,JAK2,KLF10,KLHL24,LDAH,LRIG1,MACF1,MAGI1,MAP2K4,MAP2K7,MAP3K1,MEF2A,MN1,MSH3,NCOA2,NEDD4L,NET1,NQO1,NR1H4,OTUD6B,PCK1,PD…	117
Cellular Development,Cellular Growth and Proliferation,Hematological System Development and Function,Hematopoiesis	proliferation	Proliferation of colony-forming erythroid cells	6.45e-05	0.00153			FAS,JAK2,KITLG,MYH10	4
Organismal Development	secretion	Secretion of bile	6.45e-05	0.00153			ABCB11,ABCB4,ABCC2,NR1H4	4
Cardiovascular System Development and Function,Ophthalmic Disease,Organismal Development,Organismal Injury and Abnormalities,Visual System Development and Function	retinal neovascularization	Retinal neovascularization	6.71e-05	0.00159		1.964	CBS/LOC102724560,CCN2,COL18A1,GSDMD,IRS1,PDGFC,RORA,VCAM1	8
Cell Morphology,Cellular Function and Maintenance	transmembrane potential	Transmembrane potential of mitochondria	6.78e-05	0.0016		-0.276	BCL2L11,BNIP3L,CD47,COL4A2,FAS,FOXO3,GNA12,GPD2,IRS1,MAP2K4,NFE2L2,OGA,OPA1,PID1,RIPK1,SH3GLB1,SIN3A,SOD2,STK11,TERT,TSPAN9	21
Cancer,Neurological Disease,Organismal Injury and Abnormalities	malignant glioma	Grade 3 malignant glioma	6.83e-05	0.00161			ABCB4,AHNAK,ALPL,ANK3,AP3B1,ASPA,BAIAP2,BCAR1,BRD4,CAMK2B,CAST,CD38,CHCHD3,CLDN1,CNN3,CNP,DCTN1,DDC,ECPAS,EXTL2,F2R,FAM172A,FMNL2,FOXK1,GRK5,GSDMD,GTF2IRD1,IRS1,JAK2,JPH1,KIFC3,LMNA,LPP,MAP2K5,MYH10,N4BP2,NEDD4L,NRIP1,OPA1,OXR1,PARD3,PDP2,PEX11G,PHF20,PIK3R1,PKNOX1,PLXNA2,PLXNB2,PPM1A,PRMT3,PRPSAP2,PSMD1,PSMD2,PTPN12,PTPRK,PUM1,RAD21,RAPGEF4,RAPGEF5,SAR1B,SCAPER,SCO2,SLC10A1,SLC16A7,SORBS1,SPTBN1…	88
Embryonic Development,Organismal Development	development	Development of body axis	6.9e-05	0.00163	Increased	2.223	ALPL,ANK3,APBB2,ASPA,BCAR3,BCL2L11,BMAL1,CBS/LOC102724560,CDK6,CITED2,CNP,COL18A1,COL3A1,COL4A1,CP,CREBBP,DNAJC5,DRAXIN,DVL1,ENPP1,F2R,F3,FGFR2,FGFRL1,FOXO3,HERC1,L2HGDH,LMO7,LRIG1,MAP2K4,MAP3K1,MCOLN1,MITF,MKKS,MTHFD1L,MYH10,NDST1,NFIX,ODAD3,OGA,PARD3,PDGFC,PDSS2,PIK3R1,PKNOX1,PLXNA2,PLXNB2,POR,PPP3CA,PRKDC,PTPRF,PXDN,RDH10,RFX4,RING1,RORA,RTN4RL1,S1PR1,SCO2,SLC1A2,SLC4A4,SOD2,SPTBN1,STAM,STAU2,…	74
Connective Tissue Development and Function	adipogenesis	Adipogenesis	7.05e-05	0.00166		-1.078	ADRM1,ASXL2,BSCL2,ENPP1,FGFR2,HRAS,KLF10,LPIN1,MAP2K6,NFE2L2,PER3,SMAD3,TBL1XR1,TNFRSF19,TRIO,WWTR1	16
Connective Tissue Development and Function,Skeletal and Muscular System Development and Function	bone mineral density	Bone mineral density	7.13e-05	0.00167	Increased	3.361	ABCB4,ALPL,ASPA,CCN2,CD38,F2R,FLNB,IRF9,IRS1,JAK2,KLF10,LMNA,NCOA1,NCOA2,NR1H4,SMAD3,WWTR1	17
Developmental Disorder,Neurological Disease,Organismal Injury and Abnormalities	neural tube defect	Neural tube defect	7.14e-05	0.00167	Decreased	-3.407	CBS/LOC102724560,CITED2,CNN3,CREBBP,DVL1,F2R,GADD45A,KMT5B,MTHFD1L,PARD3,PDGFC,PLXNB2,POR,PTPRF,YY1	15
Cancer,Gastrointestinal Disease,Hepatic System Disease,Organismal Injury and Abnormalities	hepatocellular carcinoma	Hepatocellular carcinoma	7.27e-05	0.0017		-1.523	ABCB11,ABCB4,ABCC2,ABCG2,ACSL3,ADK,AHNAK,AKAP11,AKR1D1,ALPL,AP1G1,ATP1A1,BCL2L11,BDH1,BMAL1,BRD8,CAPN2,CCN2,CD38,COL4A1,COL4A2,CP,CPEB2,CPT1A,CREBBP,DHX9,DIPK2A,DNASE2,EIF4A2,ENPP1,F3,FAS,FGFR2,H6PD,HERC1,HRAS,IFNAR2,IGF2R,IRS1,JAK2,JARID2,KALRN,KLF13,KMT5B,MAP2K3,MAP2K4,MED13L,MIF4GD,MSH3,NFE2L2,NQO1,NR1H4,NRIP1,OPA1,OTUD6B,OXR1,PCK1,PDGFC,PIK3R1,PLCG1,POR,PPP3CA,PRKDC,RAPGEF5,RASA3,REPS1,RORA,S…	92
Cardiovascular Disease,Cardiovascular System Development and Function,Organ Morphology,Organismal Development,Organismal Injury and Abnormalities	abnormal morphology	Abnormal morphology of heart ventricle	7.41e-05	0.00173			CAPN2,CDK6,CITED2,COL18A1,F2R,FGFRL1,IGF2R,LMNA,MAP3K1,MEF2A,MYH10,PDE9A,POR,SLC39A8,SOD2,SPTBN1,UBE4B,UTRN,VCAM1	19
Molecular Transport	secretion	Secretion of molecule	7.64e-05	0.00178	Increased	2.488	ABCB11,ABCB4,ABCC2,ABCG2,ACSL3,ATP8B1,AVPR1A,CES1,CITED2,CP,DVL1,F2R,FAS,FOXO3,GAB1,GCK,GNA13,GSDMD,HRAS,KALRN,MAP2K6,NFE2L2,NR1H4,PEMT,PIK3R1,PTBP1,RAPGEF4,RSAD2,SLC10A1,SLC4A4,SNX10,SOD2,STK11,STK24,STXBP2,SYT1,VAMP3,WWTR1,ZFP36L1	39
Inflammatory Response,Organismal Injury and Abnormalities	inflammation	Inflammation of organ	8.3e-05	0.00193		-1.622	ABCB11,ABCB4,ABCC2,ABCG2,ABHD6,ADK,AHNAK,AKR1D1,ALCAM,ALPL,ATP1A1,BCL2L11,CBS/LOC102724560,CD38,CD47,CES1,CLDN1,CNN3,COL3A1,COL4A1,COL4A2,CYLD,DDX17,DPP4,ECHDC3,ELOVL6,F3,FADS2,FAS,FGFR2,FLOT1,FOXO3,GADD45A,GSDMD,IFNAR2,IRF9,JAK2,KITLG,LPIN1,MAP2K3,MAP3K1,MYH10,NAMPT,NCOA2,NEDD4L,NEU1,NFE2L2,NQO1,NQO2,NR1H4,NR1I2,OPA1,PARP12,PEMT,PIK3R1,PITPNB,PMVK,POR,PPM1A,PPP3CA,PPP3R1,PSMD1,PSMD2,PTPN12,PXDN,…	93
Cancer,Endocrine System Disorders,Gastrointestinal Disease,Organismal Injury and Abnormalities	pancreatic tumor	Pancreatic tumor	8.32e-05	0.00193		0	ABCB11,ABCB4,ABCG2,ABTB2,ADCY9,AGL,AHNAK,AKAP11,ALCAM,ALPL,AP1G1,AP3B1,ATP11A,ATP8B1,BAIAP2,BCAR3,BCL2L11,BMP2K,BRD8,C1orf174,CAPN2,CBS/LOC102724560,CCN2,CDK6,CHD6,CMPK2,COL14A1,COL18A1,COL4A1,COL4A2,CREBBP,CYLD,DAPK1,DAXX,DCTN1,DCTN4,DHX9,DOCK4,DPP4,DUSP16,ECHDC3,EXOC6,F3,FGFR2,FHAD1,FLNB,FMO1,FMO2,GBF1,GCLC,GUK1,HACD3,HNRNPC,HRAS,IGF2R,JAK2,KDM3B,KLHL24,KMT5B,LMNA,LMO7,LPP,LRIG1,MACF1,MAP2K4,ME…	147
Cancer,Organismal Injury and Abnormalities	hyperplasia	Hyperplasia of blood cells	8.36e-05	0.00194		-1.757	CYLD,FOXO3,GADD45A,JAK2,KITLG,MAP2K7,NQO1,NQO2,NR1I2,PIK3R1,UNG	11
Developmental Disorder,Neurological Disease,Organismal Injury and Abnormalities	developmental delay and epilepsy	Developmental delay and epilepsy	8.47e-05	0.00196			FOXP1,GCK,MACF1,OPA1,OXR1,UGDH,WDR37	7
Cell-To-Cell Signaling and Interaction,Cellular Assembly and Organization,Cellular Development,Cellular Function and Maintenance,Cellular Growth and Proliferation,Nervous System Development and Function,Organismal Development,Skeletal and Muscular System Development and Function,Tissue Development	formation	Formation of neuromuscular junctions	8.47e-05	0.00196			AFG3L2,COL4A1,DCTN1,DVL1,FGFR2,KALRN,UTRN	7
Infectious Diseases,Organismal Injury and Abnormalities	infection	Infection by coronavirus	8.51e-05	0.00196			AHNAK,ALPL,ANK3,ATP11A,ATP1A1,BAIAP2,BMAL1,CCN2,CD38,CPT1A,DDC,DOCK4,DPP4,DPP9,F2R,GPD2,HBP1,IFNAR2,JAK2,NAMPT,NQO1,PER3,PLXNA2,POR,PPP3CA,PPP3R1,RNF138,RORA,RSAD2,SLC22A5,SNX10,SYNE1,TEF,TNFAIP2,TUBB,VCAM1	36
Cancer,Hematological Disease,Immunological Disease,Organismal Injury and Abnormalities	diffuse B-cell lymphoma	Diffuse B-cell lymphoma	8.52e-05	0.00196			AHNAK,ANKLE2,ASAP2,BCL2L11,BRD4,BTG1,CD38,CHD6,CNP,COL18A1,COL3A1,CPSF7,CREBBP,DDX46,DNASE2,EWSR1,EXT2,FAS,FGFR2,FOXP1,GNA13,GTPBP2,H6PD,JAK2,KALRN,KLHL24,KPNA1,LPIN1,MEF2A,NCOA2,PIK3R1,PLXNA2,POLE4,POR,PPP3CA,PPP3R1,PSMD1,PSMD2,SASH1,SYNE1,SYT1,TBL1XR1,TERT,UBE2F,ZFP36L1,ZNF512	46
Cell Death and Survival,Organismal Injury and Abnormalities	cell death	Cell death of neuroblastoma cell lines	8.53e-05	0.00196		1.709	BCL2L11,CAPN2,CAST,DCTN1,DHX9,DPP4,EWSR1,FAS,FOXO3,GLRX,MAP2K3,MAP2K4,NQO1,OXR1,RCAN1,RIPK1,SOD2,UBE2K	18
Cancer,Organismal Injury and Abnormalities	development	Development of benign tumor	8.56e-05	0.00197		-1.415	ABCG2,ATP1A1,AVPR1A,CAMK2B,CCBE1,COL14A1,CYLD,DAPK1,DAXX,DDX17,DMAP1,FGFR2,FOXO3,GADD45A,GSTA3,GTF2IRD1,HRAS,KLF10,LRIG1,MAP2K4,MAP3K1,MSH3,NDST1,NECAB1,NFE2L2,NR1H4,NRIP1,OGA,OSBPL1A,PARD3,PCK1,PIK3R1,PLCG1,PRKDC,RELL1,SLC22A5,SLC4A4,SMAD3,SPOP,SPTBN1,STK11,STT3A,TC2N,TECPR2,TERT,TPD52L1,TRIM24,UNG,VCAM1	49
Cell Death and Survival,Organismal Injury and Abnormalities	cell death	Cell death of fibroblast cell lines	8.57e-05	0.00197		1.769	ABCG2,BCL2L11,BNIP3L,CDK6,CYLD,DAPK1,DAXX,DMTF1,FAS,FGFR2,FOXO3,GADD45A,GNA13,HRAS,IFNAR2,MACO1,MAP2K4,MAP2K7,MAP3K1,NFE2L2,OPA1,PIK3R1,PPP2R1B,PPP3CA,PRKDC,QKI,RAI14,RIPK1,SCO2,SOD2,TERT	31
Cancer,Organismal Injury and Abnormalities,Skeletal and Muscular Disorders	muscle tumor	Muscle tumor	8.74e-05	0.002			BDH1,CNP,COL14A1,COL18A1,COL3A1,CPEB2,DAXX,DENND2B,DHX9,DVL1,EWSR1,F2R,FAS,FGFR2,FOXO3,HERC1,HRAS,KDM3B,LPIN1,MACF1,MEF2A,MYH10,MYO1B,NCOA2,NR1I2,OSBPL1A,PDGFC,PLPP1,POR,PRKDC,RIPK1,RORA,S1PR1,SASH1,SIN3A,SLC2A5,SOD2,SRRM2,STK11,STK24,STXBP2,SYNE1,TOP1MT,UTRN,WAC,WDR81,WNT5B,ZFHX3,ZNHIT1	49
Cell-To-Cell Signaling and Interaction,Nervous System Development and Function	binding	Binding of neurons	8.79e-05	0.00201	Increased	2	AFG3L2,COL4A1,CP,DCTN1,DVL1,FGFR2,KALRN,LRRTM2,PTPRF,UTRN	10
Cell Morphology,Nervous System Development and Function,Tissue Morphology	morphology	Morphology of axons	8.95e-05	0.00204			CAST,CD47,CNP,KALRN,LMNA,PARD3,PLXNA2,PPP3CA,RAP1B,RCAN1,S1PR1,SIN3A,SPTBN1,ST3GAL5	14
Cell Death and Survival,Organismal Injury and Abnormalities	apoptosis	Apoptosis of lymphatic system cells	9.06e-05	0.00206		0.635	BCL2L11,BNIP3L,CD38,CD47,CYLD,FAS,FOXO3,FOXP1,GADD45A,GRK5,KITLG,KLF13,LRIG1,MAP2K3,MAP2K4,MAP2K5,MAP2K6,NFE2L2,NQO1,NQO2,PIK3R1,PKNOX1,PRKDC,RCAN1,RIPK1,S1PR1,SMAD3,TERT,YY1	29
Hereditary Disorder,Neurological Disease,Organismal Injury and Abnormalities	hereditary peripheral neuropathy	Hereditary peripheral neuropathy	9.1e-05	0.00207			AFG3L2,ATP1A1,BSCL2,CYP2U1,DCTN1,DCTN2,DDC,GBF1,JPH1,LMNA,MCOLN1,OPA1,PUM1,RETREG1,SBF2,SYNE1,TECPR2,TRIM2,TUBB,TUBB6	20
Infectious Diseases,Organismal Injury and Abnormalities	production	Production of HIV-1	9.29e-05	0.00211		0.73	CREBBP,DCTN2,DDX17,DNAJB6,DNAJC22,DNAJC5,MON2,RSAD2,TAT	9
Cancer,Endocrine System Disorders,Organismal Injury and Abnormalities	carcinoid tumor	Carcinoid tumor	9.37e-05	0.00213			ADCY9,AP3B1,BCAS3,COL18A1,CREBBP,DAXX,ECHDC3,FMO1,FMO2,HNRNPC,HRAS,IFNAR2,LRIG1,MACF1,MIF4GD,MITF,MLLT10,NCOA2,PID1,PTPN12,RIPK1,SNX10,STK11,SYNE1,TBC1D8,TERT,TMEM151A,UBE2G2,UTRN,XPO6,ZFP36L1	31
Cellular Development,Cellular Growth and Proliferation,Hematological System Development and Function,Lymphoid Tissue Structure and Development	proliferation	Proliferation of lymphocytes	9.58e-05	0.00217		1.568	ADK,AHNAK,ALCAM,BCL2L11,CBS/LOC102724560,CCN2,CD38,CD47,CDK6,CREBBP,CUL1,CYLD,DGKZ,DMTF1,DPP4,FAS,FOXO3,GADD45A,GNA13,HRAS,IFNAR2,IL4I1,JAK2,KITLG,LPIN1,MAP2K4,MAP2K6,MAP2K7,MAP3K1,NFE2L2,NR1I2,PIK3AP1,PIK3R1,PLCG1,PPP2R2D,PPP3CA,RCAN1,S1PR1,SMAD3,ST3GAL5,STAM,STK11,TERT,TOX,UNG,UVRAG,VAV2,VCAM1,YY1,ZFP36L1,ZNHIT1	51
Carbohydrate Metabolism,Cellular Function and Maintenance,Molecular Transport,Small Molecule Biochemistry	import	Import of D-glucose	9.62e-05	0.00217		1.816	ENPP1,IRS1,MEF2A,NFE2L2,OGA,PID1,PIK3R1,SLC1A2,SORBS1,TERT	10
Neurological Disease,Organismal Injury and Abnormalities	seizure disorder	Seizure disorder	9.68e-05	0.00218		-1.279	ABCC2,ABHD6,ADK,ALPL,ANK3,ATP1A1,BAIAP2,BCL2L11,CITED2,DMTF1,EXT2,FOXP1,GADD45A,GCK,HBP1,IL4I1,KDM3B,KLF10,MACF1,MEF2A,NAMPT,NEDD4L,NFIX,NUS1,OPA1,OTUD6B,OXR1,PPP1R9A,PPP3CA,RORA,SCARB2,SERPINE2,SLC1A2,SLC25A22,SOD2,ST3GAL5,STAM,TEF,TIPARP,TNRC6A,TUBB,UGDH,WDR26,WDR37,WWTR1	45
Cancer,Neurological Disease,Organismal Injury and Abnormalities	glioma	Grade 2-3 glioma	9.74e-05	0.00219			ABCB4,ADCY9,AHNAK,ALPL,ANK3,AP3B1,ASPA,BAIAP2,BCAR1,BRD4,CAMK2B,CAST,CD38,CHCHD3,CLDN1,CNN3,CNP,DCTN1,DDC,ECPAS,EXTL2,F2R,FAM172A,FMNL2,FOXK1,GRK5,GSDMD,GTF2IRD1,IRS1,JAK2,JPH1,KIFC3,LMNA,LPP,MAP2K5,MYH10,N4BP2,NEDD4L,NRIP1,OPA1,OXR1,PARD3,PDP2,PEX11G,PHF20,PIK3R1,PKNOX1,PLXNA2,PLXNB2,PPM1A,PRMT3,PRPSAP2,PSMD1,PSMD2,PTPN12,PTPRK,PUM1,RAD21,RAPGEF4,RAPGEF5,SAR1B,SCAPER,SCO2,SLC10A1,SLC16A7,SORBS1,…	89
Lipid Metabolism,Molecular Transport,Small Molecule Biochemistry	transport	Transport of steroid	9.78e-05	0.0022	Increased	2.456	ABCB11,ABCB4,ABCC2,CES1,F2R,HRAS,JAK2,MAP2K3,NR1H4,OSBPL1A,SLC10A1,SNTB1,STARD4,TERT,TJP2,VNN1	16
Protein Synthesis	quantity	Quantity of aspartate transaminase in blood	9.82e-05	0.0022	Decreased	-2.596	ABCB4,AGL,BMAL1,HNRNPD,KPNA1,NR1H4,SOD2	7
Cell Death and Survival,Organismal Injury and Abnormalities	apoptosis	Apoptosis of mononuclear leukocytes	9.84e-05	0.0022		0.245	BCL2L11,CD38,CD47,CYLD,FAS,FOXO3,FOXP1,GRK5,KITLG,KLF13,LRIG1,MAP2K3,MAP2K4,MAP2K5,MAP2K6,NFE2L2,NQO1,NQO2,PIK3R1,PKNOX1,PLCG1,PRKDC,RCAN1,RIPK1,S1PR1,SMAD3,TERT,YY1	28
Lipid Metabolism,Molecular Transport,Small Molecule Biochemistry	secretion	Secretion of bile acid	9.93e-05	0.00222			ABCB11,CES1,NR1H4,SLC10A1	4
Cell Death and Survival	apoptosis	Apoptosis of adipose cell lines	9.93e-05	0.00222			FAS,IRS1,MAP2K3,PIK3R1	4
Cancer,Gastrointestinal Disease,Organismal Injury and Abnormalities	gastroesophageal adenocarcinoma	Gastroesophageal adenocarcinoma	0.000102	0.00228			ABCB11,ACSL3,ADCY9,AGL,AHNAK,ANK3,ANKRD28,ASAP2,ASXL2,AVPR1A,BMP2K,CBS/LOC102724560,CD38,CD47,CDK6,CHD6,CLDN1,COL14A1,COL18A1,COL3A1,COL4A1,CPEB2,CPSF7,CREBBP,CSNK1G3,CUL1,CUL2,CYLD,DAPK1,DDX17,DMAP1,DOCK4,EWSR1,FADS2,FGFR2,FLCN,FLNB,FOXK1,FOXO3,FOXP1,GFOD1,GMPR2,GPD2,H6PD,HERC1,HNRNPC,HRAS,IGF2R,IRS1,JAK2,JARID2,KLF10,KLHL24,LDAH,LRIG1,MACF1,MAGI1,MAP2K4,MAP2K7,MAP3K1,MEF2A,MN1,MSH3,NAP1L5,NCOA2…	128
Endocrine System Development and Function	glucose tolerance	Glucose tolerance	0.000103	0.00228		0.455	ABCB4,ABCG2,BMAL1,BSCL2,CD38,CES1,DPP4,ELOVL5,FAS,FOXO3,GCK,H6PD,IRS1,LMNA,MARK3,NR1H4,NRIP1,OGA,PCK1,PIK3R1,RSAD2,SORBS1,ST3GAL5,TERT,UBE4B	25
Cellular Development,Connective Tissue Development and Function,Tissue Development	differentiation	Differentiation of bone	0.000103	0.00228		1.609	ADK,ASXL2,CD47,CDK6,DGKZ,ENPP1,FAS,FGFR2,FOXP1,IRF9,IRS1,KITLG,KLF10,LMNA,MAP2K3,MAP2K6,MAP2K7,MITF,MN1,NAMPT,PIK3R1,PLCG1,PPP3CA,RAPGEF4,SMAD3,SNX10,SPOP,WNT5B,WWTR1,YY1	30
Cancer,Organismal Injury and Abnormalities,Renal and Urological Disease	bladder carcinoma	Bladder carcinoma	0.000103	0.00228			ABCB11,AFG3L2,AGL,AHNAK,AKAP11,ALPL,ANKLE2,ASXL2,ATP8B1,BCAR3,BCAS3,BRD8,C1orf174,CHD6,CLK2,COL14A1,CREBBP,CRYBG3,CUL1,CUL4A,DAXX,DDC,DDX46,DGKZ,DHX9,DIPK2A,DNASE2,DVL1,EIF3A,EIF4A2,EPS8L2,FGFR2,FGFRL1,FLCN,GNA13,GNG12,GPD2,GTF2IRD1,HERC1,HRAS,IRF9,JARID2,KALRN,KAT2B,KDM3A,KIAA1522,KMT5B,LMNA,MACF1,MAP2K6,MAP3K1,MARK3,MIF4GD,MLLT10,MN1,MON2,MYH10,NFE2L2,NR1D2,NRIP1,OSBPL1A,PARD3,PDSS2,PIK3R1,PLCG…	96
Cancer,Organismal Injury and Abnormalities	malignant connective or soft tissue neoplasm	Malignant connective or soft tissue neoplasm	0.000103	0.00228		-1.373	ALPL,APBB2,BCAR3,CCN2,CD47,CDK6,CLK2,COL14A1,COL3A1,CPEB2,CREBBP,DAPK1,DAXX,DCTN1,DDX46,DENND2B,DGKZ,DHX9,DNASE2,ECPAS,EWSR1,EXT2,EXTL2,F2R,FAM172A,FAS,FBXL20,FGFR2,FMNL2,FOXO3,HERC1,HRAS,IFNAR2,IGF2R,JAK2,KDM3B,LPIN1,LRIG1,MACF1,MAP2K4,MBD2,MEF2A,MITF,MN1,MTHFD1L,MYH10,MYO1B,NADK,NAMPT,NCOA2,NFE2L2,OSBPL1A,OTUD6B,PARD3,PCK1,PDGFC,PDP2,PIK3R1,PLCG1,PLXNA2,PLXNB2,POR,PPP1R11,PPP2R1B,PRKDC,PTBP1,PU…	99
Digestive System Development and Function	function	Function of digestive system	0.000103	0.00228			ABCB4,ABCC2,CES1,F2R,GCK,GCLC,MARK3,NFE2L2,NR1H4,NUS1,PANK1,PEMT,PXDN,SMAD3,SOD2,TOP1MT	16
Organismal Injury and Abnormalities,Tissue Morphology	morphology	Morphology of lesion	0.000104	0.0023			ALKBH7,CBS/LOC102724560,CCDC12,CD38,CES1,CITED2,CLDN1,COL18A1,DAXX,F2R,FAS,FOXO3,GNA13,GSDMD,HRAS,IRF9,JAK2,MAP2K5,NAMPT,NFE2L2,NR1H4,NR1I2,NSUN2,PLCG1,RCAN1,RIPK1,S1PR1,SH3GLB1,SLC16A7,SMAD3,SPOP,SPTBN1,ST3GAL5,TERT,UNG,VCAM1,WWTR1	37
Cancer,Organismal Injury and Abnormalities,Renal and Urological Disease	cancer	Bladder cancer	0.000105	0.00232			ABCB11,AFG3L2,AGL,AHNAK,AKAP11,ALPL,ANKLE2,ASXL2,ATP8B1,BCAR3,BCAS3,BRD8,C1orf174,CHD6,CLK2,COL14A1,CREBBP,CRYBG3,CUL1,CUL4A,DAXX,DDC,DDX46,DGKZ,DHX9,DIPK2A,DNASE2,DVL1,EIF3A,EIF4A2,EPS8L2,FGFR2,FGFRL1,FLCN,GNA13,GNG12,GPD2,GTF2IRD1,HERC1,HRAS,IRF9,JARID2,KALRN,KAT2B,KDM3A,KIAA1522,KMT5B,LMNA,MACF1,MAP2K6,MAP3K1,MARK3,METAP2,MIF4GD,MLLT10,MN1,MON2,MYH10,NFE2L2,NQO1,NR1D2,NRIP1,OSBPL1A,PARD3,PDSS2…	101
Endocrine System Disorders,Organismal Injury and Abnormalities	insulin tolerance	Insulin tolerance	0.000106	0.00233		-0.068	BTG1,IRS1,LMNA,NR1H4,PIK3R1,ST3GAL5	6
Amino Acid Metabolism,Small Molecule Biochemistry	metabolism	Metabolism of alpha-amino acid	0.000107	0.00234			ASPA,ASPG,CBS/LOC102724560,GCLC,IL4I1,PSPH,SERINC3,SLC22A5,TAT,THAP4,UROC1	11
Gastrointestinal Disease,Hepatic System Disease,Organismal Injury and Abnormalities	cholestasis	Cholestasis	0.000107	0.00234			ABCB11,ABCB4,ABCC2,ABCG2,AKR1D1,ATP8B1,FAS,NR1H4,SLC10A1,SULT1A1,TJP2	11
Developmental Disorder,Hereditary Disorder,Organismal Injury and Abnormalities,Skeletal and Muscular Disorders	autosomal dominant Emery-Dreifuss muscular dystrophy	Autosomal dominant Emery-Dreifuss muscular dystrophy	0.00011	0.0024			BNIP3L,CNN3,COL3A1,COL4A1,COL4A2,LMNA,S1PR1,SYNE1	8
Cardiovascular System Development and Function,Organismal Development,Visual System Development and Function	vascularization	Vascularization of eye	0.00011	0.00241	Increased	2.107	BMAL1,CBS/LOC102724560,CCN2,COL18A1,F2R,F3,FGFR2,GSDMD,IRS1,PDGFC,RIPK1,RORA,VCAM1	13
Protein Synthesis	quantity	Quantity of protein in blood	0.000111	0.00241		-1.074	ABCB4,AGL,ALKBH7,ALPL,BMAL1,BSCL2,CD38,CES1,COL18A1,DPP4,DRAXIN,F3,FMO5,FOXO3,GCK,GPD2,HNRNPD,IFNAR2,IRS1,KDM3A,KDM3B,KPNA1,LMNA,MARK3,MKKS,NCOA1,NFE2L2,NR1H4,PEMT,PIK3R1,SOD2,STARD4,TMBIM1,VAV2,ZC3H12C,ZRANB1	36
Cancer,Hematological Disease,Immunological Disease,Organismal Injury and Abnormalities	chronic form of lymphocytic leukemia	Chronic form of lymphocytic leukemia	0.000111	0.00241			AGL,AKAP11,CD38,CREBBP,DAPK1,DNASE2,DPP4,DUSP16,ENPP1,FAS,FGFR2,HRAS,IFNAR2,JARID2,LPIN1,LRIG1,MAGI1,NAMPT,NFE2L2,PDE9A,PDP2,POLE4,PPP3CA,PPP3R1,PPTC7,PSPH,PTPRK,PXDN,S1PR1,SERINC3,SLC25A32,SMAD3,TRIO,TXNDC12,WDR91,ZFHX3	36
Embryonic Development,Organismal Development	development	Development of abdomen	0.000111	0.00243	Increased	2.122	AACS,ADRM1,AQP11,BCL2L11,BMAL1,CCN2,CD38,CITED2,COL4A1,CREBBP,ENPP1,FADS2,FAS,FGFR2,FGFRL1,FOXO3,GAB1,HRAS,IGF2R,IRS1,JAK2,JARID2,KITLG,KPNA1,MAP2K4,NFE2L2,PANK1,PPP3CA,PRKDC,PTPN12,PTPRF,RDH10,RFWD3,SCAPER,SMAD3,SOD2,SPTBN1,TIPARP,TOX,TRIM25,VCAM1,WWTR1,ZC3H12C	43
Infectious Diseases,Organismal Injury and Abnormalities	COVID-19	COVID-19	0.000112	0.00243			AHNAK,ALPL,ANK3,ATP11A,BAIAP2,BMAL1,CCN2,CD38,CPT1A,DDC,DOCK4,DPP9,F2R,GPD2,HBP1,IFNAR2,JAK2,NAMPT,NQO1,PER3,PLXNA2,POR,PPP3CA,PPP3R1,RNF138,RORA,RSAD2,SLC22A5,SNX10,SYNE1,TEF,TNFAIP2,TUBB,VCAM1	34
Cardiovascular System Development and Function,Cell Morphology,Organ Morphology,Organismal Development,Skeletal and Muscular System Development and Function,Tissue Morphology	morphology	Morphology of cardiomyocytes	0.000112	0.00243			BCAR1,CCN2,FOXO3,HRAS,IGF2R,KITLG,MAP2K3,MAP2K4,MAP2K5,MAP2K6,MAP2K7,MAP3K1,MYH10,POR,PPP3CA,SOD2,SPTBN1,STK11,TERT,UBE4B,VAV2	21
Cell Death and Survival,Organismal Injury and Abnormalities	apoptosis	Apoptosis of lymphocytes	0.000114	0.00246		0.433	BCL2L11,CD38,CD47,CYLD,FAS,FOXO3,FOXP1,GRK5,KITLG,KLF13,LRIG1,MAP2K3,MAP2K4,MAP2K5,MAP2K6,NFE2L2,NQO1,NQO2,PIK3R1,PKNOX1,PRKDC,RCAN1,RIPK1,S1PR1,SMAD3,TERT,YY1	27
Hematological System Development and Function,Hematopoiesis,Tissue Morphology	quantity	Quantity of erythroid precursor cells	0.000114	0.00247		-0.514	BNIP3L,CD47,CREBBP,CUL4A,FOXO3,JAK2,JARID2,KITLG,KLF13,NFE2L2,NQO1,PIK3R1,PLCG1,SIN3B	14
Cell Morphology,Digestive System Development and Function,Gastrointestinal Disease,Hepatic System Development and Function,Hepatic System Disease,Organ Morphology,Organismal Development,Organismal Injury and Abnormalities,Tissue Morphology	abnormal morphology	Abnormal morphology of hepatocytes	0.000115	0.00248			ABCB11,ABCB4,ABCG2,AGL,CBS/LOC102724560,CP,NR1H4,PEMT,SOD2,STK11	10
Cardiovascular System Development and Function,Organismal Development,Visual System Development and Function	neovascularization	Neovascularization of eye	0.000116	0.0025	Increased	2.156	CBS/LOC102724560,CCN2,COL18A1,F2R,F3,FGFR2,GSDMD,IRS1,PDGFC,RIPK1,RORA,VCAM1	12
Cancer,Organismal Injury and Abnormalities,Renal and Urological Disease	neoplasia	Bladder tumor	0.000118	0.00254			ABCB11,AFG3L2,AGL,AHNAK,AKAP11,ALPL,ANKLE2,ASXL2,ATP8B1,BCAR3,BCAS3,BRD8,C1orf174,CHD6,CLK2,COL14A1,CREBBP,CRYBG3,CUL1,CUL4A,DAXX,DDC,DDX46,DGKZ,DHX9,DIPK2A,DNASE2,DVL1,EIF3A,EIF4A2,EPS8L2,FGFR2,FGFRL1,FLCN,GNA13,GNG12,GPD2,GTF2IRD1,HERC1,HRAS,IRF9,JARID2,KALRN,KAT2B,KDM3A,KIAA1522,KMT5B,LMNA,MACF1,MAP2K6,MAP3K1,MARK3,METAP2,MIF4GD,MLLT10,MN1,MON2,MYH10,NFE2L2,NQO1,NR1D2,NRIP1,OSBPL1A,PARD3,PDSS2…	102
Cardiovascular System Development and Function,Organ Morphology,Organismal Development	morphology	Morphology of left ventricle	0.000119	0.00255			CPT1A,DVL1,F2R,IGF2R,LMNA,MAP2K4,MAP3K1,MYH10,NEDD4L,PDE9A,PPP3CA,PPP3R1,RCAN1,SLC39A8,SOD2,STK11,UTRN,VAV2	18
Cancer,Gastrointestinal Disease,Organismal Injury and Abnormalities	pancreatobiliary adenocarcinoma	Pancreatobiliary adenocarcinoma	0.000119	0.00255		-0.555	ABCB11,ABCB4,ABCG2,ABTB2,AGL,AHNAK,AKAP11,ALPL,AP1G1,ATP11A,BAIAP2,BCAR3,BMP2K,BRD8,C1orf198,CAPN2,CBS/LOC102724560,CCN2,CDK6,CHD6,CMPK2,COL14A1,COL18A1,COL4A1,CREBBP,DAPK1,DCTN1,DCTN4,DHX9,DOCK4,DPP4,DUSP16,EPS8L2,EXOC6,F3,FAM172A,FGFR2,FGFRL1,FHAD1,FLNB,GBF1,GCLC,GUK1,HACD3,HRAS,IGF2R,JAK2,JPH1,KDM3B,KIFC3,KLHL24,KMT5B,LMO7,LPP,MACF1,MAP2K4,MED13L,MITF,MKNK2,MLLT10,MN1,MRPS27,MSH3,MSI2,MYO1B,NF…	132
Developmental Disorder,Organismal Injury and Abnormalities	hypoplasia	Hypoplasia	0.000119	0.00256	Decreased	-4.669	APBB2,CCN2,CDK6,COL4A1,COL4A2,CREBBP,CUL1,DNASE2,DRAXIN,FADS2,FGFR2,FGFRL1,GGNBP2,KITLG,LMNA,MN1,MRAP,MYH10,NCOA1,NCOA2,NDST1,NFIX,NQO1,OPA1,PARD3,PIK3AP1,PKNOX1,PPP3CA,PRKDC,PTPRF,PUM1,RBMS1,RDH10,SMAD3,SPTBN1,TRIM25,TSHZ1,VTI1A,ZFP36L1	39
Cancer,Organismal Injury and Abnormalities	benign connective or soft tissue neoplasm	Benign connective or soft tissue neoplasm	0.000123	0.00264			ADK,BCL2L11,BDH1,CNP,COL14A1,COL18A1,COL3A1,COL4A1,COL4A2,DVL1,FAS,FGFR2,FLCN,FOXO3,HRAS,IFNAR2,KITLG,MYH10,NR1I2,PLPP1,POR,RORA,S1PR1,SLC2A5,SOD2,STK11,TBL1XR1,UTRN,WNT5B,ZNHIT1	30
Cell Morphology	size	Size of lipid droplets	0.000123	0.00264			BSCL2,CES1,GPD2,KDM3A,LPIN1,PCK1,PLCG1,SOD2	8
Cellular Assembly and Organization,Cellular Function and Maintenance	organization	Organization of mitochondria	0.000124	0.00265			AFG3L2,CHCHD3,CLN8,ENPP1,FLCN,OPA1,SH3GLB1,SLC22A5,SOD2,TERT,TMEM126B,WDR81	12
Gastrointestinal Disease,Hepatic System Disease,Inflammatory Disease,Organismal Injury and Abnormalities	primary biliary cirrhosis	Primary biliary cirrhosis	0.000125	0.00265			ABCB11,ABCB4,ABCG2,ALPL,CCN2,COL3A1,F2R,NQO1,NR1H4,PPP3CA,PPP3R1	11
Developmental Disorder,Neurological Disease,Organismal Injury and Abnormalities,Psychological Disorders	leukodystrophy	Leukodystrophy	0.000126	0.00268			ASPA,ATP11A,CNP,CP,NR1I2,PDSS2,PEX7,SLC10A1,SOD2	9
Cancer,Endocrine System Disorders,Gastrointestinal Disease,Organismal Injury and Abnormalities	pancreatic adenocarcinoma	Pancreatic adenocarcinoma	0.000128	0.00272			ABCB11,ABCB4,ABCG2,ABTB2,AGL,AHNAK,AKAP11,ALPL,AP1G1,ATP11A,BAIAP2,BCAR3,BMP2K,BRD8,CAPN2,CBS/LOC102724560,CCN2,CDK6,CHD6,CMPK2,COL14A1,COL18A1,COL4A1,CREBBP,DAPK1,DCTN1,DCTN4,DHX9,DOCK4,DPP4,DUSP16,EXOC6,F3,FGFR2,FHAD1,FLNB,GBF1,GCLC,GUK1,HACD3,HRAS,IGF2R,JAK2,KDM3B,KLHL24,KMT5B,LMO7,LPP,MACF1,MAP2K4,MED13L,MITF,MKNK2,MLLT10,MN1,MRPS27,MSH3,MSI2,MYO1B,NUDCD2,OTUD6B,PAXX,PCK1,PCMTD2,PID1,PLCXD2,P…	118
Organismal Injury and Abnormalities,Renal and Urological Disease	renal lesion	Renal lesion	0.000128	0.00272		0.197	ACSL3,AHNAK,ANKLE2,ASXL2,BCAR1,BNIP3L,BSCL2,CPEB2,CREBBP,DAPK1,DHX9,DNASE2,EIF4A2,ELOVL5,EWSR1,EXTL2,FAM89A,FBXL17,FGFR2,FLCN,FOXO3,GFOD1,GNA13,GPD2,GSDMD,GUK1,HBP1,HPS1,HRAS,IFNAR2,IL4I1,INHBA-AS1,IRS1,KDM3B,LMNA,MACF1,MACO1,MAGI1,MAP2K3,MAP2K5,MAP2K6,MAP3K1,METAP2,MITF,MLLT10,MN1,MSI2,NCOA1,NEU2,NFE2L2,NR1H4,NRIP1,OTUD6B,PANK1,PARD3,PIK3R1,PITPNB,PLXNB2,POR,PSMD2,RAI14,RAPGEF4,RCAN1,RPL22,S1PR1…	100
Developmental Disorder,Hereditary Disorder,Neurological Disease,Organismal Injury and Abnormalities	familial neurodevelopmental disorder	Familial neurodevelopmental disorder	0.000129	0.00274			AHNAK,ALPL,ASXL2,COL3A1,CREBBP,DDC,FGFR2,FOXP1,GTPBP2,HRAS,JARID2,KDM3B,KMT5B,MACF1,MED13L,NFIX,OPA1,SLC1A2,SLC25A22,SPOP,SPTBN1,SRRM2,SYT1,TAOK1,TBL1XR1,TNRC6B,TUBB,TUBGCP2,UGDH,WDR81,YY1	31
Cell Morphology,Cellular Function and Maintenance	transmembrane potential	Transmembrane potential	0.00013	0.00275		-0.305	BCL2L11,BNIP3L,CD47,COL4A2,FAS,FOXO3,GNA12,GPD2,IRS1,MAP2K4,NEDD4L,NFE2L2,OGA,OPA1,PID1,RIPK1,SH3GLB1,SIN3A,SLC39A8,SLC4A4,SOD2,STK11,TERT,TSPAN9	24
Nervous System Development and Function,Neurological Disease,Organ Morphology,Organismal Development,Organismal Injury and Abnormalities	abnormal morphology	Abnormal morphology of brainstem	0.00013	0.00275			ASPA,COL18A1,CP,MYH10,SOD2,ST3GAL5,UBE4B	7
Cancer,Organismal Injury and Abnormalities	extracranial solid tumor	Advanced extracranial solid tumor	0.000132	0.00278		-0.113	ANK3,ATP8B1,BCL2L11,CCN2,CD47,CDK6,COL4A1,COL4A2,DGKZ,DNAJB6,DPP4,F2R,F3,FAS,FGFR2,GLRX,HRAS,IFNAR2,IRS1,JAK2,LRIG1,MAGI1,MAP2K4,MYO1B,NADK,NQO1,PARD3,PLPP1,POR,PPP3CA,PPP3R1,PRKDC,PSMD1,PSMD2,RNF144B,S1PR1,SERPINE2,SMAD3,SOD2,SPOP,STK11,TOP1MT,TUBB,UMPS,VCAM1	45
Cellular Movement	migration	Migration of vascular cells	0.000133	0.00279	Increased	2.214	ALCAM,CCBE1,CCN2,CD47,CDK6,COL18A1,CYLD,F2R,FLNB,FOXO3,GAB1,NAMPT,NEU1,NFE2L2,NQO1,NUS1,PTPRF,RCAN1,S1PR1,SMAD3,STK11,VAV2	22
Infectious Diseases,Organismal Injury and Abnormalities	infection	Infection of cells	0.000134	0.00281	Increased	5.996	AFG3L2,ASXL2,ATP1A1,ATP6V0B,BMP2K,CAMK1D,DCTN1,DHX9,DPP4,DTX4,DUSP16,DVL1,EIF3A,F2R,F3,FAM172A,FAS,FBXO21,GBF1,GCK,GPD2,HRAS,IGF2R,KMT5B,PANK1,PCK1,PER3,PIK3R1,PLCG1,POLR1H,PPP2R5E,RAB1B,RAD21,RAP1B,RIGI,RSAD2,SBF2,SLC10A1,SPTBN1,ST3GAL5,STAM,STT3A,TAOK1,TOX,TPPP,UBE2H,UBE2L3,UMPS,UNG,ZDHHC20	50
Cell Death and Survival,Organismal Injury and Abnormalities	cell death	Cell death of mononuclear leukocytes	0.000135	0.00282		0.056	BCL2L11,CD38,CD47,CYLD,FAS,FOXO3,FOXP1,GRK5,GSDMD,KITLG,KLF13,LRIG1,MAP2K3,MAP2K4,MAP2K5,MAP2K6,NFE2L2,NQO1,NQO2,PIK3R1,PKNOX1,PLCG1,PRKDC,RCAN1,RIPK1,S1PR1,SMAD3,TERT,VAV2,YY1	30
Organismal Development,Organismal Injury and Abnormalities,Reproductive System Development and Function,Reproductive System Disease	abnormal morphology	Abnormal morphology of reproductive system	0.000135	0.00282			BCAS3,BCL2L11,BIK,BMAL1,BSCL2,CAPN2,CBS/LOC102724560,CSNK2A2,CUL4A,DMTF1,FADS2,FAM172A,FGFR2,FGFRL1,FOXO3,GGNBP2,IGF2R,IRS1,KDM3A,KDM3B,KPNA1,LASP1,LMNA,NCOA1,NCOA2,NET1,NFE2L2,PPP3CA,PTPRF,PUM1,RBMS1,RFWD3,RNF138,SERPINE2,SPTBN1,STK11,TRIM25,ZFP36L1	38
Cellular Movement,Connective Tissue Development and Function	cell movement	Cell movement of fibroblast cell lines	0.000137	0.00285	Increased	2.883	BAIAP2,BCAR1,CAST,CNN3,CORO1B,DOCK4,FMNL2,GAB1,GNA13,GNG12,HRAS,NDST1,PIK3R1,PTBP1,PTPN12,RFFL,SORBS1,VAV2	18
Cell Death and Survival,Organismal Injury and Abnormalities	cell death	Cell death of leukocyte cell lines	0.000137	0.00286		0.292	BCL2L11,CSNK2A2,DAPK1,DAXX,FAS,FOXO3,HRAS,IRS1,JAK2,KITLG,MAP2K4,MAP2K7,PIK3R1,PLCG1,SH3GLB1,TUBB,YY1	17
Cardiovascular Disease,Hereditary Disorder,Organismal Injury and Abnormalities	familial coronary artery disease	Familial coronary artery disease	0.000138	0.00286			IRS1,MEF2A,TERT	3
Drug Metabolism,Molecular Transport	export	Export of drug	0.000138	0.00286			ABCB11,ABCC2,ABCG2	3
Cancer,Hematological Disease,Immunological Disease,Organismal Injury and Abnormalities	smoldering myeloma	Smoldering myeloma	0.000138	0.00287			CD38,DNASE2,FGFR2,FOXO3,POR,PSMD1,PSMD2,TRIO	8
Cell-To-Cell Signaling and Interaction,Nervous System Development and Function	adhesion	Adhesion of neuronal cells	0.000139	0.00287			AFG3L2,COL4A1,CP,DCTN1,DVL1,FGFR2,KALRN,LRRTM2,UTRN	9
Cancer,Gastrointestinal Disease,Organismal Injury and Abnormalities	colon cancer	Advanced colon cancer	0.000139	0.00287			FAS,FGFR2,JAK2,MAP2K4,PPP3CA,PPP3R1,SMAD3,TOP1MT,UMPS	9
Carbohydrate Metabolism,Cellular Function and Maintenance,Small Molecule Biochemistry	homeostasis	Homeostasis of D-glucose	0.000139	0.00288			ABCG2,ALKBH7,BMAL1,BSCL2,ENPP1,FMO5,FOXK1,FOXO3,GCK,IRS1,NAMPT,NR1H4,PCK1,PEMT,PIK3R1,SORBS1,SPOP,ST3GAL5,STK11	19
Post-Translational Modification	autophosphorylation	Autophosphorylation of protein	0.000141	0.00292			CAMK2B,CLK2,CSNK1G3,DAPK1,FGFR2,GRK5,JAK2,MAP3K1,MARK3,RIPK1,STK11,STK24,TAOK1,TAOK3,TRIM24	15
Organismal Injury and Abnormalities	sclerotic lesion	Sclerotic lesion	0.000143	0.00294	Increased	2.121	CBS/LOC102724560,CD47,CES1,CITED2,COL18A1,F2R,F3,FGFR2,LDAH,NEU1,NFE2L2,NR1H4,NR1I2,PLCG1,TOP1MT,VCAM1,VNN1,WWTR1	18
Connective Tissue Disorders,Developmental Disorder,Organismal Injury and Abnormalities,Skeletal and Muscular Disorders	scoliosis	Scoliosis	0.000143	0.00294	Decreased	-2.646	CBS/LOC102724560,CREBBP,DUSP16,EXT2,FLNB,LMNA,MAP3K1,NFIX,SMAD3,SYNE1,UGDH,UTRN	12
Lipid Metabolism,Small Molecule Biochemistry,Vitamin and Mineral Metabolism	synthesis	Synthesis of terpenoid	0.000145	0.00299		1.381	ABCB11,AKR1D1,ASPA,ATP1A1,ATP8B1,BSCL2,CES1,FDX1,GSTA3,H6PD,JAK2,KITLG,NR1H4,NUS1,OPA1,OSBPL1A,PDSS2,PMVK,POR,PRMT3,RDH10,SERPINE2,SMAD3,STARD4,WWTR1	25
Cellular Movement,Hematological System Development and Function,Humoral Immune Response,Immune Cell Trafficking	migration	Migration of marginal-zone B lymphocytes	0.000146	0.00299		-0.283	GNA12,GNA13,RAP1B,S1PR1	4
Skeletal and Muscular System Development and Function	fusion	Fusion of joint	0.000146	0.00299			BMAL1,ENPP1,FGFR2,POR	4
Connective Tissue Disorders,Hereditary Disorder,Immunological Disease,Inflammatory Disease,Inflammatory Response,Organismal Injury and Abnormalities,Renal and Urological Disease	collagen type IV inherited nephropathy	Collagen type IV inherited nephropathy	0.000146	0.00299			COL4A1,COL4A2,MYH10,ZC3H12C	4
Embryonic Development,Organ Development,Organ Morphology,Organismal Development,Respiratory System Development and Function,Tissue Development	morphology	Morphology of lung	0.00015	0.00306			BMAL1,CCBE1,CCN2,CITED2,COL3A1,CREBBP,CYLD,FAS,FGFR2,IGF2R,KMT5B,NDST1,NEDD4L,NFE2L2,PDE9A,RDH10,STK40,SYNE1	18
Cancer,Hematological Disease,Immunological Disease,Organismal Injury and Abnormalities	Waldenström macroglobulinemia	Waldenström macroglobulinemia	0.000154	0.00314			ABCG2,ANXA11,CD38,CREBBP,EXOC4,FGFR2,FOXO3,GADD45A,IGF2R,LPP,MAP2K4,PLCG1,POLE4,POR,PPP3CA,PPP3R1,PSMD1,PSMD2,PTPRF,SRPK2,TUBB	21
Cell Morphology,Cellular Function and Maintenance,Nervous System Development and Function,Tissue Morphology	length	Length of axons	0.000156	0.00317			KALRN,PLXNA2,RCAN1,SIN3A,SPTBN1	5
Connective Tissue Disorders,Organismal Injury and Abnormalities,Skeletal and Muscular Disorders	non-traumatic arthropathy	Non-traumatic arthropathy	0.000156	0.00317		-1.067	ABCC2,ABCG2,AKR1D1,ALPL,CDK6,CLK2,COL3A1,COL4A2,DAXX,DNASE2,DPP4,EEF1E1,FAS,FGFR2,FOXO3,IFNAR2,IRS1,JAK2,KLF13,LPP,MAGI1,MAP2K6,MBD2,MN1,NAMPT,NCOA2,NUDCD2,PHF20,POR,PPP1R11,PPP3CA,PPP3R1,PPTC7,PRMT3,QKI,RAB1B,RNF14,RNF144B,RORA,S1PR1,SERINC3,SLC1A2,SLC2A9,SLC39A8,SMAD3,SOD2,SUMO3,SYNE1,TNRC6B,TRIM10,TRIM26,TRIO,TUBB,UBE2H,VCAM1,WNT5B,ZBTB22	57
Cellular Development,Cellular Growth and Proliferation,Digestive System Development and Function,Hepatic System Development and Function,Organ Development,Tissue Development	proliferation	Proliferation of hepatocytes	0.000157	0.00319		1.188	ABCB4,CITED2,FAS,FGFR2,HRAS,KITLG,MAP2K6,MAP2K7,NFE2L2,NR1H4,NR1I2,SMAD3,SPTBN1,TOP1MT,TRIM24	15
Gene Expression	repression	Repression of RNA	0.000157	0.00319		1.871	CBX3,DAXX,GTF2IRD1,JARID2,KLF10,KLF13,MBD2,NAMPT,NCOA2,NR1D2,NRIP1,SIN3A,SPOP,UBTF,YY1	15
Amino Acid Metabolism,Small Molecule Biochemistry	metabolism	Metabolism of amino acids	0.000158	0.0032			ASPA,ASPG,CBS/LOC102724560,DDAH1,DDC,FMO1,GCLC,IL4I1,PEMT,PSPH,SERINC3,SLC22A5,SLC39A8,TAT,THAP4,UROC1,VNN1	17
Cancer,Hematological Disease,Immunological Disease,Organismal Injury and Abnormalities	diffuse small-cell lymphoma	Diffuse small-cell lymphoma	0.000158	0.0032			AHNAK,ASAP2,BRD4,CDK6,CHD6,CNP,COL18A1,COL3A1,CPSF7,CREBBP,DDX46,DMTF1,DNASE2,EWSR1,EXT2,FGFR2,GNA13,GTPBP2,KALRN,KLHL24,KPNA1,LPIN1,MEF2A,MTHFD1L,NCOA2,PLXNA2,POLE4,POR,PPP3CA,PPP3R1,PSMD1,PSMD2,SASH1,SIN3A,SYNE1,SYT1,TERT,UBE2F,ZFP36L1,ZNF512	40
Cell Death and Survival,Organismal Injury and Abnormalities	cell death	Cell death of colorectal cancer cell lines	0.000162	0.00326		1.13	BCL2L11,BIK,BRD4,CAPN2,CBX3,CCDC12,COL18A1,DAXX,FAS,FOXO3,GADD45A,GPD2,HNRNPC,HRAS,IGF2R,LMNA,MAP2K6,MSH3,NCOA2,NFE2L2,NR1I2,RASSF3,RASSF6,RIPK1,SOD2,TERT,TRIM25	27
Cell Death and Survival,Organismal Injury and Abnormalities	cell death	Cell death of lymphocytes	0.000162	0.00327		0.227	BCL2L11,CD38,CD47,CYLD,FAS,FOXO3,FOXP1,GRK5,GSDMD,KITLG,KLF13,LRIG1,MAP2K3,MAP2K4,MAP2K5,MAP2K6,NFE2L2,NQO1,NQO2,PIK3R1,PKNOX1,PRKDC,RCAN1,RIPK1,S1PR1,SMAD3,TERT,VAV2,YY1	29
Organ Morphology	morphology	Morphology of gland	0.000163	0.00329			AVPR1A,BMAL1,CBS/LOC102724560,CD38,CES1,CITED2,DPP4,FAS,FBXL20,FGFR2,GCK,H6PD,HRAS,IRS1,JAK2,LASP1,MCOLN1,MRAP,NCOA1,NDST1,NET1,NUS1,PIK3R1,PPP3CA,PPP3R1,PTPRF,PTTG1IP,RIPK1,SERPINE2,SMAD3,VAV2,ZFHX3	32
Drug Metabolism,Molecular Transport,Small Molecule Biochemistry	concentration	Concentration of glutathione	0.000164	0.00329	Increased	2.167	BMAL1,CBS/LOC102724560,FGFR2,GCLC,L2HGDH,NEU1,NFE2L2,SOD2,STK11,TOP1MT,UNG,VNN1	12
Cancer,Organismal Injury and Abnormalities	fibromatosis	Fibroma	0.000164	0.00329			ADK,BCL2L11,COL14A1,COL18A1,COL3A1,COL4A1,COL4A2,FLCN,HRAS,IFNAR2,KITLG,POR	12
Cancer,Endocrine System Disorders,Gastrointestinal Disease,Organismal Injury and Abnormalities	carcinoma	Pancreatic carcinoma	0.000164	0.00329			ABCB11,ABCB4,ABCG2,ABTB2,AGL,AHNAK,AKAP11,ALCAM,ALPL,AP1G1,ATP11A,BAIAP2,BCAR3,BMP2K,BRD8,CAPN2,CBS/LOC102724560,CCN2,CDK6,CHD6,CMPK2,COL14A1,COL18A1,COL4A1,COL4A2,CREBBP,DAPK1,DCTN1,DCTN4,DHX9,DOCK4,DPP4,DUSP16,EXOC6,F3,FGFR2,FHAD1,FLNB,GBF1,GCLC,GUK1,HACD3,HRAS,IGF2R,JAK2,KDM3B,KLHL24,KMT5B,LMNA,LMO7,LPP,MACF1,MAP2K4,MED13L,MITF,MKNK2,MLLT10,MN1,MRPS27,MSH3,MSI2,MYO1B,NUDCD2,OTUD6B,PAXX,PCK1,PC…	123
Lipid Metabolism,Small Molecule Biochemistry,Vitamin and Mineral Metabolism	metabolism	Metabolism of terpenoid	0.000166	0.00333		1.23	AACS,ABCB11,AKR1D1,ASPA,ATP8B1,BSCL2,CES1,CLN8,ENPP1,FDX1,GSTA3,H6PD,NQO1,NR1H4,NR1I2,NUS1,PMVK,POR,PRMT3,RDH10,RDH11,RORA,SMAD3,SULT1A1,TIPARP	25
Hereditary Disorder,Neurological Disease,Organismal Injury and Abnormalities,Skeletal and Muscular Disorders	axonal Charcot Marie-Tooth disease	Axonal Charcot Marie-Tooth disease	0.000171	0.00341			ATP1A1,BSCL2,DCTN1,GBF1,JPH1,LMNA,TRIM2	7
Gene Expression	induction	Induction of RNA	0.000171	0.00341	Increased	2.395	AZI2,CREBBP,HRAS,MAP2K6,MAP3K1,NR1I2,SMAD3	7
Developmental Disorder,Organismal Injury and Abnormalities	agenesis	Agenesis	0.000171	0.00341	Decreased	-2	APBB2,BCL2L11,CDK6,CITED2,CREBBP,DRAXIN,FGFR2,FGFRL1,IGF2R,NFIX,PIK3AP1,PPP3CA,PRKDC,RDH10,SMAD3,STK11,TOX,VTI1A	18
Cell Morphology,Connective Tissue Development and Function,Tissue Morphology	size	Size of adipocytes	0.000172	0.00342			ALKBH7,BMAL1,BSCL2,CES1,FMO5,KDM3A,LMNA,LPIN1,NCOA2,NFE2L2,NR1H4,PCK1,PIK3R1,SORBS1	14
Developmental Disorder,Organismal Injury and Abnormalities	syndromic developmental delay	Syndromic developmental delay	0.000172	0.00342			FOXP1,GCK,GTPBP2,MACF1,MN1,NFE2L2,OXR1,SYT1,TRIO,TUBGCP2,UGDH,WAC,WDR37	13
Connective Tissue Disorders,Lipid Metabolism,Metabolic Disease,Organismal Injury and Abnormalities,Small Molecule Biochemistry	lipodystrophy	Lipodystrophy	0.000173	0.00343	Decreased	-2.219	BSCL2,CCN2,IRS1,LMNA,LPIN1,PCK1,PIK3R1,RIPK1	8
Lipid Metabolism,Molecular Transport,Small Molecule Biochemistry	secretion	Secretion of lipid	0.000174	0.00344	Increased	2.391	ABCB11,ABCB4,ABCC2,ATP8B1,AVPR1A,CES1,CITED2,FOXO3,HRAS,MAP2K6,NFE2L2,NR1H4,PEMT,SLC10A1,SOD2,STK24,WWTR1	17
Hematological Disease,Immunological Disease,Organismal Injury and Abnormalities	B-cell chronic lymphoproliferative disorder	B-cell chronic lymphoproliferative disorder	0.000178	0.00352			AGL,AKAP11,CD38,CREBBP,DAPK1,DNASE2,DPP4,DUSP16,ENPP1,FAS,HRAS,IFNAR2,JARID2,LPIN1,LRIG1,MAGI1,NAMPT,NFE2L2,PDE9A,PDP2,POLE4,PPP3CA,PPP3R1,PPTC7,PSPH,PTPRK,PXDN,S1PR1,SERINC3,SLC25A32,SMAD3,TRIO,TXNDC12,WDR91,ZFHX3	35
Cellular Development,Cellular Growth and Proliferation,Hematological System Development and Function,Hematopoiesis,Tissue Development	colony formation	Colony formation of erythroid precursor cells	0.000179	0.00352			BNIP3L,CREBBP,FAS,HRAS,JAK2,KITLG	6
Developmental Disorder,Neurological Disease,Organismal Injury and Abnormalities	demyelination	Demyelination of brain	0.000179	0.00352			ASPA,CP,NR1I2,S1PR1,SLC10A1,SOD2	6
Organismal Injury and Abnormalities,Reproductive System Disease	disorder of pregnancy	Disorder of pregnancy	0.00018	0.00355		-1	ABCB11,ABCB4,ABHD4,AHNAK,ATP1A1,ATP8B1,BCAS3,CAPN2,CBS/LOC102724560,CCBE1,CHURC1,COL3A1,COL4A1,COL4A2,DDC,DNAJB6,DOCK4,F3,FGFR2,FGFRL1,FMO2,FOXP1,GSTA3,GUK1,IGF2R,JARID2,KCMF1,KPNA1,LMNA,LPIN1,LRIG1,MPI,NCOA1,NCOA2,NEU2,NFE2L2,NFIX,PIGF,PLCG1,PPP3CA,PPP3R1,RNF144B,SLC10A1,SLC39A8,SNTB1,SPPL2A,SRRM2,STK11,SYNE1,TEF,TMED5,TUBB,UBE2K,VCAM1,ZC3H12C,ZFP36L1,ZNF362	57
Cellular Development,Cellular Growth and Proliferation,Hematological System Development and Function,Lymphoid Tissue Structure and Development	proliferation	Proliferation of immune cells	0.000181	0.00356		1.687	ADK,AHNAK,ALCAM,AZI2,BCL2L11,BTG1,CBS/LOC102724560,CCN2,CD38,CD47,CDK6,CREBBP,CUL1,CYLD,DGKZ,DMTF1,DPP4,FAS,FOXO3,GADD45A,GNA13,HRAS,IFNAR2,IL4I1,JAK2,KITLG,LPIN1,MAP2K4,MAP2K6,MAP2K7,MAP3K1,NFE2L2,NR1I2,PIK3AP1,PIK3R1,PLCG1,PPP2R2D,PPP3CA,RCAN1,S1PR1,SMAD3,ST3GAL5,STAM,STK11,TERT,TOX,UNG,UVRAG,VAV2,VCAM1,YY1,ZFP36L1,ZNHIT1	53
Cellular Assembly and Organization	formation	Formation of cellular membrane	0.000181	0.00356	Increased	3.254	AFG3L2,ANK3,CAMK2B,CLDN1,COL4A1,DCTN1,DOCK4,DVL1,EXOC4,F2R,FGFR2,FLOT1,GNA12,KALRN,LRRTM2,MAP2K7,NEDD4L,PARD3,PIK3R1,PLXNB2,PPP1R9A,S1PR1,SPTBN1,STAU2,TJP2,UTRN	26
Cancer,Gastrointestinal Disease,Hepatic System Disease,Organismal Injury and Abnormalities	development	Development of hepatocellular carcinoma	0.000187	0.00367	Decreased	-2.097	ABCB4,FAS,HRAS,NFE2L2,NQO1,NR1H4,PDGFC,PIK3R1,SMAD3,SPTBN1,STK11,TRIM24	12
Cell Morphology,Organ Morphology,Organismal Injury and Abnormalities,Skeletal and Muscular Disorders,Skeletal and Muscular System Development and Function,Tissue Morphology	muscular hypertrophy	Muscular hypertrophy	0.000188	0.00368			ADK,CAST,CCN2,DGKZ,FOXO3,IGF2R,JAK2,JARID2,MAP2K3,MAP2K4,MAP2K5,MAP2K6,MAP2K7,MEF2A,PDE9A,PPP3CA,PPP3R1,STK11,TERT	19
Connective Tissue Development and Function,Embryonic Development,Organismal Development,Skeletal and Muscular System Development and Function,Tissue Development	formation	Formation of endochondral bone	0.000193	0.00376			CBS/LOC102724560,CCN2,COL3A1,ENPP1,EXT2,FLNB,NFIX,SPOP	8
Embryonic Development,Organ Development,Organismal Development,Skeletal and Muscular System Development and Function,Tissue Development	development	Development of striated muscle	0.000193	0.00376		1.211	CREBBP,FGFR2,FGFRL1,FLNB,FLOT1,FMNL2,GAB1,HRAS,KLF10,MAP2K5,MAP2K7,MYH10,NCOA2,NFIX,SIN3B,SMAD3,TERT,TRIO,UTRN,ZFHX3	20
Cancer,Hematological Disease,Organismal Injury and Abnormalities	chronic myeloproliferative neoplasm	Chronic myeloproliferative neoplasm	0.000193	0.00377			ABCC2,BCL2L11,BMAL1,CP,CPT1A,CREBBP,FAS,FOXO3,FOXP1,IFNAR2,JAK2,JARID2,MSI2,MYH10,POLE4,POR,PPP3CA,PPP3R1,RAD21,RIGI,STK24,TERT	22
Cell-To-Cell Signaling and Interaction,Cellular Assembly and Organization,Cellular Function and Maintenance	formation	Formation of focal adhesions	0.000194	0.00379	Increased	2.845	BCAR1,BCAS3,CCN2,COL18A1,GNA12,GNA13,GNG12,HRAS,MACF1,MAGI1,NET1,PTPRK,S1PR1,SMAD3,SORBS1	15
Nucleic Acid Metabolism,Small Molecule Biochemistry	synthesis	Synthesis of nucleoside diphosphates	0.000195	0.00379			CMPK2,GUK1,MPI,UGDH,UMPS	5
Drug Metabolism	metabolism	Metabolism of xenobiotic	0.000195	0.00379			ABCB11,ABCC2,FMO1,FMO2,FMO5,GUK1,NQO1,NR1I2,POR,RORA,SULT1A1	11
Cancer,Hematological Disease,Organismal Injury and Abnormalities	myelodysplastic syndrome	Myelodysplastic syndrome	0.000196	0.00381			ASXL2,CD47,CPT1A,CREBBP,DAXX,DIPK2A,FAS,FGFR2,FOXO3,HRAS,IFNAR2,JAK2,MAP2K5,MYH10,PARD3,POR,PPP3CA,PPP3R1,RAD21,SLC22A5,SRRM2,STK11,STK24,TERT,TRIO	25
Cell Cycle	cell cycle progression	Cell cycle progression of tumor cell lines	0.000197	0.00382		0.595	APBB2,BCAR1,BRD4,CDK6,CHFR,CSNK2A2,FLCN,FOXO3,HBP1,KLF10,LRIG1,NET1,PRKDC,RAD21,RASSF3,RASSF6,RIPK1,RPA1,SMAD3,SMARCE1,STK11,TERT,TOX,ZFHX3	24
Neurological Disease,Organismal Injury and Abnormalities	neurodegeneration	Neurodegeneration	0.000199	0.00384	Decreased	-3.65	AFG3L2,ANK3,ARL2BP,ASPA,ATP8B1,BMAL1,CNP,CP,CREBBP,DCTN2,DNAJC5,FGFR2,IRF9,NFE2L2,NHLRC2,OXR1,PIK3R1,REPS1,RETREG1,RIPK1,SCARB2,SLC1A2,SLC20A2,SOD2,ST3GAL5,UBE4B,UNG,VTI1A,WDR81	29
Cellular Development,Connective Tissue Development and Function,Tissue Development	differentiation	Differentiation of bone cells	0.000199	0.00384		1.831	ADK,ASXL2,CD47,CDK6,DGKZ,ENPP1,FAS,FGFR2,FOXP1,IRF9,IRS1,KLF10,LMNA,MAP2K3,MAP2K6,MAP2K7,MITF,MN1,NAMPT,PIK3R1,PLCG1,PPP3CA,RAPGEF4,SMAD3,SNX10,SPOP,WNT5B,WWTR1,YY1	29
Cell Death and Survival	cell death	Cell death of liver	0.000202	0.00389		-0.906	ABCB4,BCL2L11,CBS/LOC102724560,DAXX,F3,FAS,FOXO3,GSDMD,HRAS,JAK2,MAP2K4,NAMPT,NFE2L2,NR1H4,PIK3R1,PRKDC,RIPK1,SMAD3,SOD2,SPTBN1,STK24	21
Cellular Movement	invasion	Invasion of epithelial cell lines	0.000202	0.00389		1.348	DVL1,F2R,GNA13,MYH10,PARD3,QKI,UGDH,WAC,WWTR1	9
Cardiovascular Disease,Cell Death and Survival,Neurological Disease,Organismal Injury and Abnormalities,Skeletal and Muscular Disorders	cell death	Cell death of cardiomyocytes	0.000204	0.00392		-1.287	BCL2L11,BNIP3L,DAXX,DPP4,FAS,FOXO3,GSDMD,MAP2K3,MAP2K4,MAP2K5,MAP2K6,MAP3K1,MYH10,NAMPT,NFE2L2,PPP3CA,SOD2,TERT,UBE4B	19
Cancer,Organismal Injury and Abnormalities,Respiratory Disease	malignant neoplasm of respiratory system	Malignant neoplasm of respiratory system	0.000204	0.00392		-0.628	ABCB11,ABCB4,ABCC2,ABCG2,ABHD4,ACSL3,ADCY9,ADRM1,AFG3L2,AHNAK,AKR1D1,ALCAM,ANK3,ANKRD28,AP1G1,AP3B1,APBB2,ARF3,ASAP2,ASB7,ASPG,ASXL2,ATP11A,ATP1A1,AVPR1A,AZI2,B3GALT1,BCAR1,BCAR3,BCAS3,BCL2L11,BLCAP,BMP2K,C11orf24,CAMK2B,CAST,CCN2,CDK6,CHD6,CLDN1,COL14A1,COL18A1,COL3A1,COL4A1,COL4A2,CPEB2,CPSF7,CREBBP,CRYBG3,CUL1,CUL4A,CYLD,DAPK1,DDC,DDX17,DDX46,DGKZ,DHX9,DIPK2A,DOCK4,DPP4,DRAXIN,ECPAS,EIF3A,EIF4…	231
Cancer,Organismal Injury and Abnormalities	neoplasia	High-risk neoplasia	0.000205	0.00393			CD38,CD47,CDK6,IFNAR2,JAK2,MAP2K4,POLE4,POR,PPP3CA,PPP3R1,PSMD1,PSMD2,STK24,TERT,TOP1MT	15
Organismal Survival	survival	Survival of organism	0.000205	0.00393	Increased	3.782	ABCB4,ABCG2,ASB13,ASPA,BCL2L11,BIK,CAST,CBS/LOC102724560,CCN2,CD47,CDK6,COL18A1,COL3A1,CYLD,DGKZ,DNAJC5,F2R,F3,FAS,FLCN,GGNBP2,GNA12,GNA13,GSDMD,HRAS,IFNAR2,IGF2R,JAK2,KDM3B,KITLG,LMNA,MAGI1,MAP2K4,MAP2K7,NAMPT,NCOA1,NCOA2,NFE2L2,NQO2,NR1H4,OGA,PLCG1,PPP3R1,PRKDC,RDH10,RIGI,RIPK1,RSAD2,SENP6,SH3GLB1,SLC1A2,SMAD3,SNX5,SOD2,STK11,SULT1A1,SYNE1,UTRN	58
Cell Death and Survival,Organismal Injury and Abnormalities	apoptosis	Apoptosis of thymocytes	0.000206	0.00393		0.693	BCL2L11,CYLD,FAS,GRK5,KLF13,MAP2K5,MAP2K6,NFE2L2,NQO1,NQO2,PRKDC,RIPK1,YY1	13
Connective Tissue Disorders,Lipid Metabolism,Metabolic Disease,Organismal Injury and Abnormalities,Small Molecule Biochemistry	atrophy	Atrophy of adipose tissue	0.000207	0.00393			IRS1,LMNA,LPIN1,RIPK1	4
Lipid Metabolism,Molecular Transport,Small Molecule Biochemistry	excretion	Excretion of bile acid	0.000207	0.00393			ABCB11,ABCC2,NR1H4,NR1I2	4
Lipid Metabolism,Molecular Transport,Small Molecule Biochemistry	transport	Transport of bile salt	0.000207	0.00393			ABCB11,ABCC2,NR1H4,SLC10A1	4
Cell Cycle,Connective Tissue Development and Function	G1/S phase transition	Arrest in G1/S phase transition of fibroblast cell lines	0.000207	0.00393			HRAS,MAP2K3,MAP2K6,PRKDC	4
Inflammatory Response,Organismal Injury and Abnormalities	inflammation	Inflammation of body cavity	0.000207	0.00393		-1.643	ABCB11,ABCB4,ABCC2,ABCG2,ABHD6,ADK,AHNAK,ALPL,BCL2L11,CBS/LOC102724560,CD38,CD47,COL3A1,COL4A1,COL4A2,CYLD,DDX17,DPP4,ECHDC3,ELOVL6,F3,FAS,FGFR2,FOXO3,GADD45A,GSDMD,IFNAR2,IRF9,JAK2,LPIN1,MAP2K3,MAP3K1,MYH10,NAMPT,NEDD4L,NEU1,NFE2L2,NQO1,NQO2,NR1H4,NR1I2,PARP12,PEMT,PIK3R1,POR,PPM1A,PPP3CA,PPP3R1,PSMD1,PSMD2,PTPN12,RASA3,RDH11,RIGI,RIPK1,RORA,S1PR1,SAR1B,SLC10A1,SLC2A9,SLC39A8,SMAD3,SOD2,STAM,STK…	70
Carbohydrate Metabolism,Molecular Transport,Small Molecule Biochemistry	uptake	Uptake of D-hexose	0.000208	0.00394		-0.036	CDK6,CYLD,DPP4,FAS,FGFR2,GCK,H6PD,HRAS,IRS1,MARK3,NCOA1,NQO1,NRIP1,PARD3,PID1,PIK3R1,PPM1A,PTBP1,PTPRF,SLC2A5,STK11,VAMP3	22
Embryonic Development,Organismal Development	morphogenesis	Morphogenesis of head	0.000209	0.00395			CBS/LOC102724560,CREBBP,DRAXIN,DVL1,ENPP1,FGFR2,FOXO3,LRIG1,MAP3K1,MITF,MKKS,MTHFD1L,NDST1,NFIX,PKNOX1,RING1,STAU2,TIPARP,TSHZ1,YY1	20
Molecular Transport	export	Export of molecule	0.000211	0.00399	Increased	2.639	ABCB11,ABCB4,ABCC2,ABCG2,CES1,CNP,CP,DUSP16,F2R,FAS,GLE1,HRAS,JAK2,MAP2K3,NR1H4,NR1I2,OSBPL1A,PPM1A,SNTB1,TERT,VNN1,WDR37,XPO6	23
Cellular Function and Maintenance	movement	Movement of organelle	0.000213	0.00403		0	DCTN1,DCTN2,GNA12,KIFC3,LMNA,MCOLN1,MYH10,MYO1B,ODAD3,SLC2A5,STK11,SYNE1	12
Connective Tissue Disorders,Organismal Development,Organismal Injury and Abnormalities,Skeletal and Muscular Disorders	abnormal morphology	Abnormal morphology of bone	0.000214	0.00404			ABCB4,AKAP11,ALPL,BMAL1,CBS/LOC102724560,CCN2,CD47,COL18A1,CREBBP,DVL1,ENPP1,F2R,FGFR2,FGFRL1,FLNB,IRS1,KITLG,KLF10,LMNA,MN1,MYH10,NAB1,NDST1,NFIX,PDGFC,PTPRF,RDH10,RING1,SLC4A4,SMAD3,SPOP,TSHZ1	32
Hereditary Disorder,Organismal Injury and Abnormalities,Skeletal and Muscular Disorders	autosomal dominant myopathy	Autosomal dominant myopathy	0.000217	0.00409			AHNAK,ATP1A1,BNIP3L,BSCL2,CNN3,COL3A1,COL4A1,COL4A2,DAPK1,DCTN1,DNAJB6,FAS,GBF1,HRAS,JPH1,KLF10,LMNA,S1PR1,SYNE1,TUBB6	20
Organismal Injury and Abnormalities,Tissue Morphology	hypertrophy	Hypertrophy of tissue	0.000218	0.0041			ADK,CAST,CCN2,DGKZ,EXT2,FLNB,FOXO3,IGF2R,JAK2,JARID2,MAP2K3,MAP2K4,MAP2K5,MAP2K6,MAP2K7,MEF2A,NR1H4,PDE9A,PPP3CA,PPP3R1,STK11,TERT,WNT5B	23
Dermatological Diseases and Conditions,Organismal Injury and Abnormalities	abnormality of skin morphology	Abnormality of skin morphology	0.000218	0.0041	Decreased	-2.156	AKR1D1,BCAR1,CAMK2B,CAST,CBS/LOC102724560,CCN2,CLDN1,COL3A1,COL4A1,COL4A2,ENPP1,FADS2,FGFR2,FOXP1,GAB1,GSDMD,HRAS,IRF9,JAK2,KITLG,LASP1,LMNA,LRIG1,MACF1,MAP2K6,NAB1,NFE2L2,NQO1,NR1H4,PDGFC,PMVK,PPP3CA,PTPRK,RSAD2,SASH1,SERPINE2,TRIO	37
Cellular Development,Cellular Growth and Proliferation,Connective Tissue Development and Function	proliferation	Proliferation of fibroblast cell lines	0.000219	0.00412		1.908	BCAR1,BTG1,CAST,CDK6,CUL1,DHX9,DMTF1,F2R,FGFR2,FOXO3,GAB1,GADD45A,GNA12,GRK5,HRAS,IRS1,KMT5B,LMNA,MAP2K3,MAP2K6,MAP2K7,MAP3K1,MITF,PIK3R1,RING1,RIPK1,S1PR1,TERT,UBTF,WWTR1	30
Cell Morphology,Organ Morphology,Organismal Development	mass	Mass of apud cells	0.000224	0.00418			CD38,DPP4,FAS,GCK,IRS1,JAK2,NUS1,PIK3R1,PPP3CA,PPP3R1	10
Cell Morphology,Digestive System Development and Function,Organ Morphology,Organismal Development	mass	Mass of pancreatic cells	0.000224	0.00418			CD38,DPP4,FAS,GCK,IRS1,JAK2,NUS1,PIK3R1,PPP3CA,PPP3R1	10
Cell Signaling	Rho protein signal transduction	Rho protein signal transduction	0.000224	0.00418			BAIAP2,COL3A1,EPS8L2,F2R,FLCN,FLOT1,GNA12,GNA13,HACD3,NFIX	10
Cell Death and Survival,Organismal Injury and Abnormalities	apoptosis	Apoptosis of fibroblast cell lines	0.000226	0.00421	Increased	2.333	BCL2L11,BNIP3L,CYLD,DAPK1,DAXX,FAS,FGFR2,FOXO3,GADD45A,GNA13,HRAS,IFNAR2,MAP2K4,MAP2K7,MAP3K1,NFE2L2,OPA1,PIK3R1,PPP2R1B,PPP3CA,QKI,RAI14,RIPK1,TERT	24
Connective Tissue Disorders,Hematological Disease,Hereditary Disorder,Organismal Injury and Abnormalities	hereditary hemoglobinopathy	Hereditary hemoglobinopathy	0.000227	0.00423			ALPL,ANK3,CAST,DNASE2,F3,FGFR2,FOXO3,JAK2,PPP3CA,PPP3R1,PSMD2,RAP1B,TRIO,VCAM1,VDAC2	15
Cell Death and Survival,Organismal Injury and Abnormalities	cell death	Cell death of thymocytes	0.000227	0.00423		0.874	BCL2L11,CYLD,FAS,GRK5,KLF13,MAP2K4,MAP2K5,MAP2K6,NFE2L2,NQO1,NQO2,PRKDC,RIPK1,YY1	14
Hematological System Development and Function,Inflammatory Response,Tissue Morphology	quantity	Quantity of phagocytes	0.000229	0.00426		0.685	BCL2L11,BIK,BMAL1,CBS/LOC102724560,CCBE1,CD47,CLDN1,DAXX,F3,FAS,JAK2,JARID2,KITLG,NCOA2,NEDD4L,NEU1,NFE2L2,NQO1,NQO2,NR1H4,NR1I2,PARD3,PDGFC,PIK3R1,PTBP1,RAPGEF4,RIPK1,RORA,SLC39A8,SMAD3,SORBS1,SPPL2A,STK11,UTRN,VCAM1,ZC3H12C	36
Cell Morphology	enlargement	Enlargement of cells	0.00023	0.00426			ADK,CAST,CCN2,CNP,DAPK1,DGKZ,FAS,FLNB,FOXO3,IGF2R,JAK2,JARID2,LMNA,LPIN1,MAP2K3,MAP2K4,MAP2K5,MAP2K6,MAP2K7,MEF2A,NR1H4,PARD3,PDE9A,PPP3CA,PPP3R1,STK11,TAOK1,TERT,WNT5B	29
Carbohydrate Metabolism	uptake	Uptake of monosaccharide	0.000231	0.00428		1.086	CDK6,CPT1A,CYLD,DPP4,FAS,FGFR2,GCK,H6PD,HRAS,IRS1,MARK3,NCOA1,NQO1,NRIP1,PARD3,PID1,PIK3R1,PPM1A,PTBP1,PTPRF,SLC1A2,SLC2A5,STK11,VAMP3,VTI1A	25
Embryonic Development,Organ Development,Organismal Development,Skeletal and Muscular System Development and Function,Tissue Development	formation	Formation of muscle	0.000232	0.00429	Increased	2.105	AFG3L2,CAPN2,CREBBP,FGFR2,FGFRL1,FLCN,FLNB,FLOT1,FMNL2,FOXK1,GAB1,HRAS,JPH1,KLF10,MAP2K5,MAP2K6,MAP2K7,MYH10,NCOA2,NFIX,QKI,SIN3B,SMAD3,TERT,TIPARP,TRIO,UTRN,VCAM1,WWTR1,ZFHX3	30
Embryonic Development,Organ Development,Organismal Development,Respiratory System Development and Function,Tissue Development	formation	Formation of lung	0.000238	0.00441	Increased	2	AP3B1,BMAL1,CBS/LOC102724560,CCBE1,CCN2,CITED2,COL3A1,CREBBP,CYLD,FAS,FGFR2,FOXP1,HPS1,IGF2R,KMT5B,MRAP,NCOA2,NDST1,NEDD4L,NFE2L2,PDE9A,PPP3R1,RDH10,STK40,SYNE1	25
Cell Death and Survival,Organismal Injury and Abnormalities,Skeletal and Muscular Disorders	necrosis	Necrosis of muscle	0.000241	0.00445		-1.123	BCL2L11,BNIP3L,DAXX,DPP4,FAS,FOXO3,GSDMD,HRAS,JAK2,KITLG,KLF13,LMNA,LPIN1,MAP2K3,MAP2K4,MAP2K5,MAP2K6,MAP3K1,MYH10,NAMPT,NFE2L2,PIK3R1,PPP3CA,SOD2,TERT,UBE4B,VNN1	27
Amino Acid Metabolism,Small Molecule Biochemistry	metabolism	Metabolism of L-amino acid	0.000242	0.00446			ASPA,CBS/LOC102724560,GCLC,IL4I1,PSPH,SERINC3,SLC22A5,TAT,THAP4,UROC1	10
Hematological Disease,Metabolic Disease,Organismal Injury and Abnormalities	dysglycemia	Dysglycemia	0.000243	0.00448	Decreased	-3.94	BDH1,BMAL1,BSCL2,CPT1A,CREBBP,DPP4,FGFR2,FOXO3,GCK,GPD2,H6PD,IRS1,MARK3,NR1H4,OPA1,PANK1,PCK1,PIK3R1,PKNOX1,PPP3CA,ST3GAL5	21
Developmental Disorder,Neurological Disease,Organismal Injury and Abnormalities	global developmental delay and epilepsy	Global developmental delay and epilepsy	0.000245	0.00451			FOXP1,MACF1,OPA1,OXR1,UGDH,WDR37	6
Lipid Metabolism,Molecular Transport,Small Molecule Biochemistry	excretion	Excretion of lipid	0.000245	0.00451	Increased	2.4	ABCB11,ABCB4,ABCC2,ABCG2,NR1H4,NR1I2	6
Embryonic Development,Nervous System Development and Function,Organ Development,Organismal Development,Tissue Development	formation	Formation of brain	0.000247	0.00453		1.671	ANK3,APBB2,CBS/LOC102724560,CDK6,CNP,COL3A1,COL4A1,DRAXIN,F3,FGFR2,FGFRL1,FOXO3,HERC1,L2HGDH,MAP2K4,MKKS,MYH10,NDST1,NFIX,ODAD3,OGA,PARD3,PDSS2,PLXNB2,POR,PPP3CA,PRKDC,RDH10,RFX4,RORA,RTN4RL1,S1PR1,SLC1A2,SPTBN1,STAM,TERT,TRIO,TUBGCP2,WDR37	39
Neurological Disease,Organismal Injury and Abnormalities,Skeletal and Muscular Disorders	neuromuscular disease	Neuromuscular disease	0.000249	0.00456			ABCG2,AFG3L2,ALCAM,ASPA,BAIAP2,CAMK2B,CCN2,CD38,CD47,CNP,CP,DDC,DNAJB6,EIF4A2,F3,FAS,FLOT1,FOXO3,FOXP1,GADD45A,GPD2,GSDMD,HBP1,HRAS,IFNAR2,KDM3A,LMNA,LMO7,LPP,MACF1,MAP2K4,MYO1B,NAP1L5,NARS2,NQO2,OPA1,OXR1,PARP12,PDSS2,POLE4,PPP1R9A,PPP3CA,PPP3R1,PUM1,QKI,RCAN1,RFX4,RIGI,RORA,RSAD2,S1PR1,SCARB2,SCO2,SEPHS1,SIN3A,SLC1A2,SLC39A8,SPTBN1,SRRM2,ST3GAL5,STARD4,STT3A,SUMO3,SYNE1,TRIO,TUBB6,UGDH,WIPI2,WW…	70
Cell Death and Survival,Organismal Injury and Abnormalities	cell death	Cell death of central nervous system cells	0.00025	0.00458		-0.563	BCL2L11,CAST,CDK6,CREBBP,DAPK1,F2R,FAS,FOXO3,GCLC,GLRX,MAP2K3,MAP2K5,MAP3K1,NFE2L2,RAPGEF4,RETREG1,SH3GLB1,SLC1A2,SRPK2,STX8,UBE2L3,UNG,YY1	23
Embryonic Development,Nervous System Development and Function,Organ Development,Organismal Development,Tissue Development	formation	Formation of telencephalon	0.000251	0.00459			APBB2,CDK6,DRAXIN,HERC1,MKKS,MYH10,NFIX,PARD3,PLXNB2,PPP3CA,RFX4,RTN4RL1,SLC1A2,TRIO,WDR37	15
Organismal Development,Reproductive System Development and Function	morphology	Morphology of reproductive system	0.000256	0.00466			BCAS3,BCL2L11,BIK,BMAL1,BSCL2,CAPN2,CBS/LOC102724560,CSNK2A2,CUL4A,DMTF1,FADS2,FAM172A,FGFR2,FGFRL1,FMO5,FOXO3,GGNBP2,GPD2,IGF2R,IRS1,KDM3A,KDM3B,KITLG,KPNA1,LASP1,LMNA,NCOA1,NCOA2,NET1,NFE2L2,NR1H4,PCK1,PPP3CA,PTPRF,PUM1,RBMS1,RFWD3,RNF138,SERPINE2,SLC2A5,SPTBN1,STK11,TRIM25,WWTR1,ZFHX3,ZFP36L1	46
Cell Death and Survival,Organismal Injury and Abnormalities	cell death	Cell death of breast cancer cell lines	0.000257	0.00469		-0.618	ABCG2,BCAR1,BCL2L11,BIK,BNIP3L,CCN2,CD47,CPEB2,CYLD,DHX9,FAS,FBXL20,FGFR2,FOXO3,GADD45A,KIFC3,MAP2K3,MAP2K6,NQO1,PLCG1,PRKDC,RIPK1,RPA1,SMARCE1,SOD2,TAOK3,TERT,TRIM24,WWTR1	29
Cell Death and Survival,Organismal Injury and Abnormalities	apoptosis	Apoptosis of cervical cancer cell lines	0.000258	0.00469		0.162	BCL2L11,BNIP3L,CSNK2A2,DAPK1,DAXX,FAS,FLNB,GADD45A,HRAS,MAP2K4,MAP3K1,MCOLN1,OPA1,PRKDC,RIPK1,RNF144B,RPA1,SIN3B,SOD2,SUMO3,TBL1XR1,TERT,WWTR1,YY1	24
Hereditary Disorder,Organismal Injury and Abnormalities,Skeletal and Muscular Disorders	hereditary skeletal myopathy	Hereditary skeletal myopathy	0.000259	0.0047		-1.972	AGL,AHNAK,ANXA11,ATP1A1,BNIP3L,BSCL2,CAST,CCN2,CES1,CNN3,COL14A1,COL3A1,COL4A1,COL4A2,DAPK1,DCTN1,DCTN2,DNAJB6,F2R,GBF1,JPH1,L2HGDH,LMNA,LPIN1,MCOLN1,PTPRF,RETREG1,S1PR1,SBF2,SYNE1,TECPR2,TRIM2,TUBB6,UGDH,UTRN	35
Free Radical Scavenging,Molecular Transport	quantity	Quantity of reactive oxygen species	0.000262	0.00474	Decreased	-2.708	BCL2L11,BMAL1,CITED2,CP,DPP4,FAS,FLCN,FOXO3,HRAS,JAK2,NFE2L2,NQO1,NR1H4,OGA,PCK1,PRKDC,PXDN,RORA,SOD2,STK11,TERT	21
Cardiovascular Disease,Cell Death and Survival,Neurological Disease,Organismal Injury and Abnormalities,Skeletal and Muscular Disorders	apoptosis	Apoptosis of cardiomyocytes	0.000262	0.00474		-1.067	BCL2L11,BNIP3L,DAXX,FAS,FOXO3,GSDMD,MAP2K3,MAP2K4,MAP2K5,MAP2K6,MAP3K1,MYH10,NAMPT,PPP3CA,SOD2,TERT,UBE4B	17
Cellular Assembly and Organization,Cellular Function and Maintenance,Organismal Development,Tissue Development	formation	Formation of actin filaments	0.000262	0.00474	Increased	3.035	AVPR1A,BCAR1,CCN2,CD47,CDK6,COL18A1,CUL2,F2R,GNA12,GNA13,GNG12,HRAS,MAGI1,MAP3K1,MARK3,MKKS,NET1,PIK3R1,PPP1R9A,S1PR1,SMAD3,SORBS1,STK11,VAV2,VCAM1	25
Cell Death and Survival,Organismal Injury and Abnormalities	apoptosis	Apoptosis of epithelial cells	0.000262	0.00474		-0.907	BCL2L11,BIK,CBS/LOC102724560,CDK6,DAXX,F3,FAS,GADD45A,HRAS,KLF10,MAP2K4,MITF,NCOA1,NFE2L2,NQO2,NR1H4,PARD3,PLXNB2,RCAN1,RIPK1,S1PR1,SMAD3,SOD2,SPTBN1,TERT	25
Cancer,Hematological Disease,Immunological Disease,Organismal Injury and Abnormalities	hyperplasia	Hyperplasia of leukocytes	0.000263	0.00475		-1.635	CYLD,FOXO3,GADD45A,KITLG,MAP2K7,NR1I2,PIK3R1,UNG	8
Cellular Assembly and Organization	assembly	Assembly of cell junction	0.000264	0.00475	Increased	3.395	AFG3L2,CAMK2B,CLDN1,COL4A1,DCTN1,DOCK4,DVL1,F2R,FGFR2,FLCN,FLOT1,GNA12,KALRN,LRRTM2,MAP2K7,NEDD4L,NR1H4,PARD3,PIK3R1,PLXNB2,PPP1R9A,RAP1B,S1PR1,STAU2,TJP2,UTRN	26
Cell Death and Survival,Organismal Injury and Abnormalities	cell death	Cell death of fibrosarcoma cell lines	0.000264	0.00475		1.204	BCL2L11,FAS,IFNAR2,MAP2K4,NAMPT,POR,RIGI,RIPK1,SOD2	9
Lipid Metabolism,Small Molecule Biochemistry	translocation	Translocation of bile salt	0.00027	0.00484			ABCB11,ABCC2,SLC10A1	3
Cellular Development,Cellular Growth and Proliferation,Connective Tissue Development and Function,Embryonic Development,Organismal Development,Skeletal and Muscular System Development and Function,Tissue Development	chondrogenesis	Chondrogenesis of connective tissue cells	0.00027	0.00484			BMAL1,ENPP1,VNN1	3
Developmental Disorder,Hereditary Disorder,Organismal Injury and Abnormalities,Skeletal and Muscular Disorders	limb-girdle muscular dystrophy type 1	Limb-girdle muscular dystrophy type 1	0.00027	0.00484			AHNAK,DNAJB6,LMNA	3
Nucleic Acid Metabolism,Small Molecule Biochemistry	phosphorylation	Phosphorylation of nucleotide	0.00027	0.00484			ADK,CMPK2,NADK	3
Cancer,Hematological Disease,Immunological Disease,Organismal Injury and Abnormalities	B-lymphoblastic leukemia/lymphoma	B-lymphoblastic leukemia/lymphoma	0.000271	0.00485			AGL,AHNAK,AKAP11,ANK3,ASXL2,ATP11A,BCAR1,BTG1,CMPK2,COL14A1,COL4A1,CREBBP,CUL2,DDC,DNASE2,DOCK4,ENPP1,GTF2IRD1,JAK2,KDM3B,MACF1,MLLT10,MSH3,NEDD4L,NET1,PIK3R1,POR,PPP3CA,PRPSAP2,PSMD1,PSMD2,PTPRF,PTPRK,RIPK1,RORA,RPL22,SLC16A7,SLC1A2,STK24,SYNE1,TBL1XR1,TECPR2,TOX,WAC,XRRA1,ZFHX3	46
Free Radical Scavenging	metabolism	Metabolism of reactive oxygen species	0.000272	0.00487	Increased	2.149	ABCG2,AFG3L2,BNIP3L,CBS/LOC102724560,CCN2,CD47,COL18A1,F2R,FAS,FOXO3,GBF1,HBP1,HRAS,IL4I1,JAK2,KITLG,MAP2K3,MAP2K4,NAMPT,NEU1,NFE2L2,NQO1,NR1H4,NR1I2,PCK1,PDSS2,PIK3R1,PLCG1,POR,PPTC7,PXDN,RIPK1,RORA,SCO2,SMAD3,SOD2,STK24,TERT,VAV2,VCAM1	40
Cellular Development,Cellular Growth and Proliferation,Digestive System Development and Function,Hepatic System Development and Function,Organ Development	proliferation	Proliferation of liver cells	0.000274	0.00489		1.382	ABCB4,CCN2,CITED2,FAS,FGFR2,HRAS,KITLG,MAP2K6,MAP2K7,NFE2L2,NR1H4,NR1I2,PIK3R1,SMAD3,SPTBN1,TOP1MT,TRIM24	17
Cancer,Endocrine System Disorders,Organismal Injury and Abnormalities	anaplastic thyroid carcinoma	Anaplastic thyroid carcinoma	0.000277	0.00494			AHNAK,CD38,CD47,DAXX,EWSR1,FGFR2,FLCN,FOXO3,HBP1,HRAS,IRS1,JAK2,MKKS,MTHFD1L,NAB1,POR,TAOK3,TERT,TNFRSF19,TRIM2,TRIO,UMPS,YY1	23
Cardiovascular Disease,Organismal Injury and Abnormalities	atherosclerotic lesion	Atherosclerotic lesion	0.000279	0.00497	Increased	2.121	CBS/LOC102724560,CD47,CES1,CITED2,COL18A1,F2R,F3,LDAH,NEU1,NFE2L2,NR1H4,NR1I2,PLCG1,VCAM1,VNN1,WWTR1	16
Organismal Injury and Abnormalities,Tissue Morphology	abnormal morphology	Abnormal morphology of epithelial tissue	0.000281	0.00498			ABCB11,ABCB4,ABCG2,AGL,BCAS3,BCL2L11,CBS/LOC102724560,CCN2,CITED2,COL18A1,CP,CYLD,DVL1,FADS2,FGFR2,GADD45A,GCNT2,GGNBP2,GLRX,LMO7,MCOLN1,NCOA2,NDST1,NR1H4,PEMT,RIPK1,RNF138,SCARB2,SMAD3,SOD2,STK11	31
Cell-To-Cell Signaling and Interaction,Cellular Assembly and Organization	formation	Formation of intercellular junctions	0.000281	0.00498	Increased	3.404	AFG3L2,CAMK2B,CLDN1,COL4A1,DCTN1,DOCK4,DVL1,F2R,FGFR2,FLCN,FLOT1,GNA12,KALRN,LRRTM2,MAP2K7,NEDD4L,NR1H4,PARD3,PIK3R1,PLXNB2,PPP1R9A,S1PR1,STAU2,TJP2,TNFAIP2,UTRN	26
Hereditary Disorder,Neurological Disease,Organismal Injury and Abnormalities	familial seizure disorder	Familial seizure disorder	0.000282	0.005			ANK3,ATP1A1,EXT2,FOXP1,GCK,MACF1,NFIX,NUS1,OPA1,OTUD6B,OXR1,PPP3CA,RORA,SCARB2,SLC1A2,SLC25A22,ST3GAL5,TNRC6A,UGDH,WDR26,WDR37	21
Developmental Disorder,Organismal Injury and Abnormalities	hypoplasia	Hypoplasia of organ	0.000284	0.00501	Decreased	-4.584	APBB2,CCN2,CDK6,COL4A1,COL4A2,CREBBP,CUL1,DNASE2,DRAXIN,FGFR2,FGFRL1,GGNBP2,MN1,MRAP,MYH10,NCOA1,NCOA2,NDST1,NFIX,OPA1,PARD3,PIK3AP1,PKNOX1,PPP3CA,PRKDC,PTPRF,PUM1,RBMS1,RDH10,SMAD3,SPTBN1,TRIM25,TSHZ1,ZFP36L1	34
Cellular Development,Cellular Growth and Proliferation,Connective Tissue Development and Function,Organismal Development,Tissue Development	development	Development of stromal cells	0.000284	0.00501			AVPR1A,ENPP1,KITLG,VNN1	4
Developmental Disorder,Neurological Disease,Organismal Injury and Abnormalities	cerebellar ataxia with intellectual disability	Cerebellar ataxia with intellectual disability	0.000284	0.00501			OPA1,RORA,TRIO,WDR81	4
Connective Tissue Disorders,Developmental Disorder,Organismal Injury and Abnormalities,Skeletal and Muscular Disorders	macrocephaly with dysmorphic features	Macrocephaly with dysmorphic features	0.000284	0.00501			EXT2,HERC1,MITF,TRIO	4
Cellular Development,Cellular Growth and Proliferation,Connective Tissue Development and Function,Tissue Development	cell proliferation	Cell proliferation of fibroblasts	0.000285	0.00502	Increased	2.547	BCAR1,CCN2,CD38,CDK6,CITED2,COL14A1,COL3A1,DHX9,FAS,GADD45A,HRAS,KMT5B,LMNA,MAP2K3,MAP2K6,MAP3K1,MTHFD1L,PDGFC,PRKDC,RAP1B,SIN3A,SMAD3,SOD2,TERT,TOP1MT,TRIM24,TRIM25,YY1	28
Cancer,Organismal Injury and Abnormalities,Respiratory Disease	respiratory system tumor	Respiratory system tumor	0.000285	0.00502		-1.217	ABCB11,ABCB4,ABCC2,ABCG2,ABHD4,ACSL3,ADCY9,ADRM1,AFG3L2,AHNAK,AKR1D1,ALCAM,ANK3,ANKRD28,AP1G1,AP3B1,APBB2,ARF3,ASAP2,ASB7,ASPG,ASXL2,ATP11A,ATP1A1,AVPR1A,AZI2,B3GALT1,BCAR1,BCAR3,BCAS3,BCL2L11,BLCAP,BMP2K,C11orf24,CAMK2B,CAST,CCN2,CDK6,CHD6,CLDN1,COL14A1,COL18A1,COL3A1,COL4A1,COL4A2,CPEB2,CPSF7,CREBBP,CRYBG3,CUL1,CUL4A,CYLD,DAPK1,DDC,DDX17,DDX46,DGKZ,DHX9,DIPK2A,DOCK4,DPP4,DRAXIN,ECPAS,EIF3A,EIF4…	232
Cellular Development,Connective Tissue Development and Function,Embryonic Development,Organismal Development,Skeletal and Muscular System Development and Function,Tissue Development	differentiation	Differentiation of osteoclasts	0.000286	0.00503	Increased	2.354	ADK,ASXL2,CD47,ENPP1,FOXP1,IRF9,IRS1,KLF10,MAP2K3,MAP2K7,MITF,PIK3R1,PPP3CA,RAPGEF4,SMAD3,SNX10,WNT5B	17
Cancer,Endocrine System Disorders,Gastrointestinal Disease,Organismal Injury and Abnormalities	pancreatic ductal adenocarcinoma	Pancreatic ductal adenocarcinoma	0.00029	0.00508			ABCB11,ABCB4,ABCG2,ABTB2,AGL,AHNAK,AKAP11,ALPL,AP1G1,ATP11A,BAIAP2,BCAR3,BMP2K,BRD8,CAPN2,CBS/LOC102724560,CCN2,CDK6,CHD6,CMPK2,COL14A1,COL18A1,COL4A1,CREBBP,DAPK1,DCTN1,DCTN4,DHX9,DOCK4,DPP4,DUSP16,EXOC6,F3,FGFR2,FHAD1,FLNB,GBF1,GCLC,GUK1,HACD3,IGF2R,JAK2,KDM3B,KLHL24,KMT5B,LMO7,LPP,MACF1,MAP2K4,MED13L,MITF,MKNK2,MLLT10,MN1,MRPS27,MSH3,MSI2,MYO1B,NUDCD2,PAXX,PCK1,PCMTD2,PID1,PLCXD2,PLXNA2,POR,PP…	112
Cancer,Endocrine System Disorders,Organismal Injury and Abnormalities,Reproductive System Disease	serous ovarian cancer	Serous ovarian adenocarcinoma	0.000293	0.00512			ATP8B1,CP,DPP4,EIF4A2,F2R,FGFR2,GNA12,GNA13,HRAS,JAK2,LRIG1,MAP2K4,MAP3K1,PIK3R1,PLPP1,POR,RAD21,RNF144B,SIN3A,SPOP,TBL1XR1	21
Cancer,Hematological Disease,Immunological Disease,Organismal Injury and Abnormalities	relapsed multiple myeloma	Refractory relapsed multiple myeloma	0.000295	0.00517			CD38,FGFR2,POR,PSMD1,PSMD2	5
Embryonic Development,Organismal Development	development	Development of genitourinary system	0.000296	0.00518	Increased	2.393	ADRM1,AP3B1,AQP11,BCL2L11,BIK,BMAL1,BSCL2,CBS/LOC102724560,CCN2,CDK6,CITED2,COL4A1,CSNK2A2,CUL4A,ENPP1,F2R,FADS2,FGFR2,FGFRL1,FMO5,FOXO3,GAB1,GGNBP2,GPD2,HPS1,HRAS,IGF2R,IRS1,JAK2,KALRN,KDM3A,KITLG,KPNA1,LMNA,MKKS,MYH10,NCOA1,NCOA2,NET1,NFE2L2,NR1H4,NSUN2,ODAD3,PANK1,PARD3,PARN,PCK1,PPP3CA,PTPRF,PUM1,QKI,RDH10,RFWD3,RNF138,SCAPER,SLC2A5,SMAD3,STK11,TERT,TIPARP,TRIM25,VCAM1,WWTR1,YY1,ZFHX3	65
Cellular Growth and Proliferation,Lymphoid Tissue Structure and Development	proliferation	Proliferation of lymphatic system cells	0.000299	0.00521		1.466	ADK,AHNAK,ALCAM,BCL2L11,CBS/LOC102724560,CCN2,CD38,CD47,CDK6,CREBBP,CUL1,CYLD,DGKZ,DMTF1,DPP4,F2R,FAS,FOXO3,GADD45A,GNA13,HRAS,IFNAR2,IL4I1,JAK2,KITLG,LPIN1,MAP2K4,MAP2K6,MAP2K7,MAP3K1,NFE2L2,NR1I2,PIK3AP1,PIK3R1,PLCG1,PPP2R2D,PPP3CA,RCAN1,S1PR1,SMAD3,ST3GAL5,STAM,STK11,TERT,TOX,UNG,UVRAG,VAV2,VCAM1,YY1,ZFP36L1,ZNHIT1	52
Cell Morphology,Cellular Assembly and Organization,Cellular Function and Maintenance,Nervous System Development and Function	extension	Extension of neurites	0.000299	0.00521	Increased	3.217	BCAR1,DOCK4,DRAXIN,DVL1,HRAS,KALRN,KITLG,MACF1,MYH10,NEDD4L,S1PR1,SH3GLB1,SIN3A,STK11,SYT1,TRIO,UBE4B	17
Cell Signaling	MAPKKK cascade	MAPKKK cascade	0.000306	0.00532	Increased	2.76	BCAR3,DUSP16,F2R,FGFR2,GAB1,HRAS,JAK2,MAP2K3,MAP2K4,MAP2K5,MAP2K6,MAP3K1,MEF2A,NDST1,RIPK1,SMAD3,STK40,TAOK3,ZFP36L1	19
Cancer,Organismal Injury and Abnormalities	soft tissue neoplasm	Soft tissue neoplasm	0.000306	0.00532			ALPL,APBB2,BCAR3,CDK6,COL14A1,COL3A1,COL4A2,CPEB2,DAPK1,DAXX,DDX46,DENND2B,DHX9,DNASE2,DPP4,ECPAS,ELOVL5,EXTL2,F2R,FBXL20,FGFR2,FOXO3,GADD45A,GTDC1,HERC1,HRAS,IFNAR2,IGF2R,JAK2,KDM3B,LPIN1,LRIG1,MACF1,MAP2K4,MBD2,MEF2A,MYO1B,NADK,NCOA2,NFE2L2,OSBPL1A,PCK1,PDGFC,PIK3R1,PLCG1,PLXNA2,PLXNB2,POR,PPP2R1B,PRKDC,RIPK1,SASH1,SIN3A,SLC66A2,SMAD3,SRRM2,STK11,STK24,STXBP2,SYNE1,TBL1XR1,TERT,TOP1MT,TPPP,UPP2…	68
Cancer	transformation	Transformation of fibroblast cell lines	0.000307	0.00532	Increased	3.005	CDK6,DENND2B,DMTF1,F2R,FGFR2,FOXO3,GAB1,GNA12,GNA13,HBP1,HRAS,IRS1,JAK2,LRIG1,MAP2K5,MAP2K6,MITF,PIK3R1,TERT,TRIO	20
Behavior,Nervous System Development and Function	circadian rhythm	Circadian rhythm	0.000312	0.0054		1.103	BMAL1,DHX9,HNRNPD,KLF10,NAMPT,NQO2,NR1D2,PER3,PRKDC,RORA,SIN3A,SRRD	12
Dermatological Diseases and Conditions,Hematological Disease,Immunological Disease,Organismal Injury and Abnormalities	lymphoproliferative disorder of the skin	Lymphoproliferative disorder of the skin	0.000315	0.00545			ANK3,ANKLE2,BCL2L11,CAPN2,CHD6,CREBBP,DPP4,FAS,FOXP1,IFNAR2,JAK2,KPNA1,NEDD4L,PIK3R1,PLCG1,POR,PPP1R9A,PSMD1,PSMD2,PTPRK,RDH10,RPA1,RSAD2,SASH1,SETDB2,TOX,VPS16	27
Organismal Development	growth	Growth of vessel	0.000318	0.00549		-0.115	BCAR1,CCN2,CD47,CDK6,CNP,COL18A1,F3,IRS1,JAK2,KITLG,LMNA,METAP2,NCOA1,NFE2L2,NQO1,NQO2,OXR1,PTPRF,SMAD3,SOD2,TERT,YY1	22
Organismal Development,Organismal Injury and Abnormalities,Renal and Urological Disease,Renal and Urological System Development and Function	abnormal morphology	Abnormal morphology of urinary system	0.000318	0.00549			AKAP11,AQP11,BCL2L11,BSCL2,COL18A1,DAPK1,DMTF1,FADS2,FGFR2,FGFRL1,FLCN,GADD45A,IGF2R,MCOLN1,PANK1,PPP3CA,PTPRF,SCARB2,SLC2A9,SLC4A4,SMAD3,SPTBN1	22
Organismal Injury and Abnormalities,Tissue Morphology	size	Size of lesion	0.00032	0.00552			ALKBH7,CBS/LOC102724560,CCDC12,CD38,CES1,CITED2,CLDN1,COL18A1,DAXX,FAS,FOXO3,GNA13,GSDMD,HRAS,IRF9,JAK2,MAP2K5,NAMPT,NFE2L2,NR1H4,NR1I2,NSUN2,PLCG1,RCAN1,RIPK1,SH3GLB1,SLC16A7,SPTBN1,ST3GAL5,TERT,UNG,VCAM1,WWTR1	33
Cancer,Gastrointestinal Disease,Organismal Injury and Abnormalities	metastatic malignant colon neoplasm	Metastatic malignant colon neoplasm	0.000321	0.00553			FAS,FGFR2,JAK2,MAP2K4,PPP3CA,PPP3R1,SMAD3,TOP1MT	8
Cell Death and Survival,Gastrointestinal Disease,Hepatic System Disease,Organismal Injury and Abnormalities	cell death	Cell death of hepatocytes	0.000322	0.00553		-0.763	BCL2L11,CBS/LOC102724560,DAXX,FAS,GSDMD,HRAS,JAK2,MAP2K4,NFE2L2,NR1H4,PIK3R1,RIPK1,SMAD3,SOD2,SPTBN1	15
Cell Morphology	shape change	Shape change of tumor cell lines	0.000322	0.00553	Increased	3.264	BCAR3,CAPN2,DAPK1,FLNB,GNA12,GNA13,HRAS,KITLG,MYH10,NET1,PLXNA2,RAP1B,STK11,TAOK1,VCAM1	15
Cancer,Hematological Disease,Immunological Disease,Organismal Injury and Abnormalities	chronic lymphocytic leukemia	Chronic lymphocytic leukemia	0.000329	0.00564			AKAP11,CD38,DAPK1,DNASE2,DUSP16,FAS,HRAS,LPIN1,LRIG1,NAMPT,NFE2L2,PDE9A,PDP2,POLE4,PPP3CA,PPP3R1,PSPH,PXDN,S1PR1,SMAD3,TRIO,ZFHX3	22
Organ Morphology	abnormal morphology	Abnormal morphology of gland	0.000334	0.00573			AVPR1A,BMAL1,CBS/LOC102724560,CD38,CES1,CITED2,FAS,FBXL20,FGFR2,H6PD,HRAS,LASP1,MCOLN1,MRAP,NCOA1,NDST1,NET1,NUS1,PTPRF,PTTG1IP,RIPK1,SERPINE2,SMAD3,VAV2	24
Cancer,Hematological Disease,Immunological Disease,Organismal Injury and Abnormalities	chronic myeloid leukemia	Chronic myeloid leukemia	0.000336	0.00575			ABCC2,CPT1A,CREBBP,FAS,FOXO3,IFNAR2,JAK2,MSI2,MYH10,POLE4,POR,PPP3CA,PPP3R1,RAD21,RIGI,STK24	16
Embryonic Development,Organ Morphology,Organismal Development	mass	Mass of genitourinary system	0.000337	0.00576			BCL2L11,BIK,BMAL1,BSCL2,CBS/LOC102724560,CUL4A,FADS2,FMO5,GPD2,IGF2R,IRS1,JAK2,KDM3A,KITLG,LMNA,NCOA2,NFE2L2,NR1H4,PANK1,PCK1,PPP3CA,PUM1,RNF138,SLC2A5,SMAD3,WWTR1	26
Cancer,Organismal Injury and Abnormalities,Renal and Urological Disease	urothelial cancer	Urothelial cancer	0.000337	0.00576			AHNAK,ASXL2,CHD6,CREBBP,CUL4A,DAXX,EIF3A,EIF4A2,FGFR2,FGFRL1,FLCN,FOXO3,FOXP1,GNA13,HRAS,KDM3A,MAP3K1,NFE2L2,PIK3R1,PLXNA2,POR,PPTC7,RAD21,S1PR1,SIN3A,SPOP,SRRM2,TBL1XR1,TERT,ZFP36L1,ZNF512	31
Nucleic Acid Metabolism,Small Molecule Biochemistry	synthesis	Synthesis of purine nucleotide	0.000338	0.00577		0.515	ADK,AKAP11,CPT1A,FAS,FLCN,FOXO3,GUK1,IRS1,MPI,NADK,NAMPT,OPA1,PANK1,PID1,RIPK1,SH3GLB1,SLC1A2,SOD2	18
Cell Cycle	cell cycle progression	Arrest in cell cycle progression	0.000339	0.00577			AHNAK,BRD4,CHFR,CREBBP,CUL1,DDX17,DGKZ,DMTF1,DPP4,FOXO3,GADD45A,HRAS,IRF9,LMNA,MITF,PRKDC,RASSF6,SMAD3,SMARCE1,STK11,TERT,YY1,ZFHX3	23
Cellular Development	epithelial-mesenchymal transition	Epithelial-mesenchymal transition of breast cancer cell lines	0.000341	0.00581		-0.59	CUL4A,DPP4,ELOVL5,FGFR2,FOXO3,IRS1,RAD21,SMAD3,STK11	9
Cancer,Endocrine System Disorders,Gastrointestinal Disease,Organismal Injury and Abnormalities	digestive system neuroendocrine tumor	Digestive system neuroendocrine tumor	0.000342	0.00581			ADCY9,AP3B1,BCAS3,COL18A1,CREBBP,DAXX,ECHDC3,FMO1,FMO2,HNRNPC,HRAS,LRIG1,MACF1,MIF4GD,MITF,MLLT10,NCOA2,PID1,POR,PTPN12,RIPK1,SNX10,STK11,SYNE1,TBC1D8,TERT,TMEM151A,UBE2G2,UTRN,XPO6,YY1,ZFP36L1	32
Developmental Disorder,Gastrointestinal Disease,Organismal Injury and Abnormalities	congenital anomaly of mouth	Congenital anomaly of mouth	0.000347	0.00589			CBS/LOC102724560,CREBBP,FGFR2,FGFRL1,GTF2IRD1,HERC1,HRAS,KDM3B,KITLG,LRIG1,MED13L,MITF,MN1,NDST1,PDGFC,PPP3CA,PTPRF,RDH10,SERPINE2,SMAD3,SPOP,TRIO,TUBB6,TUBGCP2,WAC,WDR26	26
Cancer,Hematological Disease,Immunological Disease,Organismal Injury and Abnormalities	T-cell leukemia	T-cell leukemia	0.000349	0.00592			ADRM1,AHNAK,ANK3,ASB13,ASXL2,BCAR3,BRD4,BRD8,BTG1,C1orf174,CD38,COL18A1,CREBBP,DDC,DMTF1,FAS,FGFR2,FOXO3,GLE1,IFNAR2,JAK2,JARID2,MACF1,MKKS,MLLT10,MON2,MSH3,PIK3R1,PLCG1,POR,PPP2R1B,PPP3CA,PPP3R1,PSMD1,PSMD2,RPL22,S1PR1,SANBR,SYNE1,TBL1XR1,TRIO,TXNDC12,WAC	43
Cellular Development,Connective Tissue Development and Function	adipogenesis	Adipogenesis of cells	0.000352	0.00596		-1.139	ASXL2,BSCL2,FGFR2,KLF10,LPIN1,MAP2K6,NFE2L2,PER3,SMAD3,TNFRSF19,TRIO,WWTR1	12
Reproductive System Development and Function	lordosis	Lordosis	0.000359	0.00606			CREBBP,FLNB,NCOA1,NCOA2,NFIX	5
Cell Morphology,Cellular Function and Maintenance	autophagy	Autophagy of cells	0.000362	0.00612	Increased	2.176	BAIAP2,BCL2L11,BNIP3L,CAST,CUL4A,DAPK1,FAS,FBXL20,FLCN,FOXK1,FOXO3,GAB1,GSDMD,HERC1,HRAS,JAK2,MCOLN1,MITF,NAMPT,NEDD4L,NFE2L2,NQO1,PIK3R1,PRKDC,RETREG1,RIPK1,SH3GLB1,SNX5,STAM,STK11,UVRAG,VTI1A,WAC	33
Cancer,Organismal Injury and Abnormalities	extrahepatic metastasis	Extrahepatic metastasis	0.000363	0.00612		-0.389	ALPL,ANK3,BCL2L11,CCN2,CDK6,COL18A1,COL4A1,COL4A2,DGKZ,F2R,FAS,FGFR2,GLRX,HRAS,IRS1,JAK2,MAGI1,MAP2K4,MYO1B,NADK,PARD3,POR,PPP3CA,PPP3R1,PRKDC,RIGI,S1PR1,SMAD3,SOD2,SPOP,STK11,TOP1MT,UMPS,VCAM1	34
Cancer,Organismal Injury and Abnormalities,Renal and Urological Disease	upper urinary tract tumor	Upper urinary tract tumor	0.000363	0.00612			ACSL3,AHNAK,ANKLE2,ASXL2,BCAR1,BNIP3L,BSCL2,CPEB2,CREBBP,DAPK1,DHX9,DNASE2,EIF4A2,ELOVL5,EWSR1,EXTL2,FAM89A,FBXL17,FGFR2,FLCN,FOXO3,FOXP1,GFOD1,GNA13,GPD2,GUK1,HBP1,HPS1,HRAS,IFNAR2,IL4I1,INHBA-AS1,IRS1,KDM3B,LMNA,MACF1,MACO1,MAGI1,MAP2K3,MAP2K5,MAP2K6,MAP3K1,METAP2,MITF,MLLT10,MN1,MSI2,NCOA1,NEU2,NFE2L2,NRIP1,OTUD6B,PANK1,PIK3R1,PITPNB,PLXNB2,POR,PSMD2,RAI14,RAPGEF4,RPL22,S1PR1,SENP6,SIN3A,SLC20…	93
Cancer,Hematological Disease,Immunological Disease,Organismal Injury and Abnormalities	non-Hodgkin disease	Aggressive non-Hodgkin lymphoma	0.000368	0.00619			ANKLE2,BCL2L11,BTG1,CD38,CDK6,CREBBP,DMTF1,FAS,FGFR2,FOXP1,GNA13,H6PD,IFNAR2,JAK2,MEF2A,MTHFD1L,PIK3R1,POLE4,POR,PPP3CA,PPP3R1,PSMD1,PSMD2,SIN3A,SYNE1,TBL1XR1,ZFP36L1,ZNF512	28
Cell Morphology,Connective Tissue Development and Function,Tissue Morphology	size	Size of connective tissue cells	0.000372	0.00625			ALKBH7,BMAL1,BSCL2,CES1,FMO5,GADD45A,KDM3A,LMNA,LPIN1,NCOA2,NFE2L2,NR1H4,PCK1,PIK3R1,SORBS1	15
DNA Replication, Recombination, and Repair	metabolism	Metabolism of DNA	0.000378	0.00634		1.831	BCAR3,BIK,CAPN2,CAST,CD47,CUL1,CUL4A,DAPK1,DHX9,DNASE2,FAS,HRAS,KITLG,LPIN1,MAP2K4,NFE2L2,OGA,OPA1,PIK3R1,RING1,RPA1,SERINC3,SIN3A,SOD2,STK24,TNFRSF19,TOP1MT,YY1	28
Cell Death and Survival,Organismal Injury and Abnormalities,Skeletal and Muscular Disorders	cell death	Cell death of muscle cells	0.000379	0.00634		-0.914	BCL2L11,BNIP3L,DAXX,DPP4,FAS,FOXO3,GSDMD,HRAS,JAK2,KITLG,KLF13,LMNA,MAP2K3,MAP2K4,MAP2K5,MAP2K6,MAP3K1,MYH10,NAMPT,NFE2L2,PIK3R1,PPP3CA,SOD2,TERT,UBE4B,VNN1	26
Cell Death and Survival,Neurological Disease,Organismal Injury and Abnormalities	apoptosis	Apoptosis of cortical neurons	0.00038	0.00634		0.589	BCL2L11,CAST,FAS,GCLC,MAP2K3,MAP3K1,RAPGEF4,SH3GLB1,SRPK2,YY1	10
Cellular Movement	invasion	Invasion of breast cell lines	0.00038	0.00634		0.921	CHFR,FGFR2,FOXO3,HRAS,MAP2K6,MYH10,QKI,RORA,UGDH,WWTR1	10
Cancer,Hematological Disease,Organismal Injury and Abnormalities	hyperplasia	Hyperplasia of bone marrow	0.00038	0.00634			JAK2,NQO1,NQO2,PIK3R1	4
Lipid Metabolism,Small Molecule Biochemistry	glycosylation	Glycosylation of lipid	0.00038	0.00634			B3GALT1,FAS,ST3GAL5,ST6GALNAC6	4
Cell Death and Survival,Embryonic Development	apoptosis	Apoptosis of embryonic stem cells	0.000381	0.00634		0.508	BCL2L11,FAS,FLCN,MAP2K4,MAP3K1,PIK3R1	6
Cellular Assembly and Organization	formation	Formation of cytoplasmic aggregates	0.000381	0.00634			FAS,HRAS,IRS1,LMNA,NQO1,PIK3R1	6
Cardiovascular Disease,Neurological Disease,Organismal Injury and Abnormalities,Skeletal and Muscular Disorders	primary cardiomyopathy	Primary cardiomyopathy	0.000384	0.00639			DMTF1,KLF10,LMNA,MTHFD1L,NEDD4L,RAPGEF5,SCO2,SFXN1,SLC22A5,SLC25A22,SOD2,SUMO3,SYNE1,TMEM126A,TRIO,VDAC2	16
Cellular Response to Therapeutics	sensitivity	Sensitivity of carcinoma cell lines	0.000385	0.00639	Decreased	-3.065	BSCL2,COL3A1,DPP4,GAB1,IRS1,LPIN1,MPI,NFE2L2,PIK3R1,PTPN12,PTPRK,SIN3B,TOP1MT,TRIM25	14
Organ Morphology,Organismal Development,Organismal Injury and Abnormalities,Reproductive System Development and Function,Reproductive System Disease	abnormal morphology	Abnormal morphology of internal genitalia	0.000389	0.00645			BCL2L11,BIK,BMAL1,BSCL2,CBS/LOC102724560,CSNK2A2,CUL4A,FADS2,FAM172A,FOXO3,GGNBP2,IGF2R,KDM3A,KDM3B,KPNA1,LASP1,LMNA,NCOA1,NCOA2,NFE2L2,PPP3CA,PUM1,RBMS1,RFWD3,RNF138,SERPINE2,SPTBN1,TRIM25	28
Cardiovascular System Development and Function	neovascularization	Neovascularization	0.00039	0.00646	Increased	2.591	CBS/LOC102724560,CCN2,CD47,COL18A1,F2R,F3,FGFR2,GSDMD,IRS1,PDGFC,PKNOX1,PPM1A,RIPK1,RORA,VCAM1	15
Cancer,Organismal Injury and Abnormalities	primary neoplasm	Primary neoplasm	0.000394	0.00652			ALPL,BCAR1,CDK6,COL4A1,CP,CREBBP,DGKZ,F2R,FGFR2,FOXP1,JAK2,LRIG1,MACF1,MSH3,PARD3,PDGFC,PLCG1,POR,PPP3CA,PPP3R1,PRKDC,PSMD1,PSMD2,PTPRK,RIGI,RNF144B,SH3GLB1,SMAD3,SPOP,STK11,TBL1XR1,TC2N,TERT,TOP1MT,UMPS,WAC	36
Metabolic Disease,Organismal Injury and Abnormalities	specific enzyme deficiency	Specific enzyme deficiency	0.000396	0.00655			CP,CPT1A,DDC,FOXO3,H6PD,PCK1,PDSS2,POR,PSPH,RPIA,SOD2,UROC1	12
Cell Death and Survival,Gastrointestinal Disease,Hepatic System Disease,Organismal Injury and Abnormalities	necrosis	Necrosis of liver	0.000397	0.00656		-1.075	ABCB4,BCL2L11,CBS/LOC102724560,DAXX,F3,FAS,FOXO3,GSDMD,HRAS,JAK2,MAP2K4,NAMPT,NFE2L2,NR1H4,PIK3R1,PRKDC,RIPK1,SMAD3,SOD2,SPTBN1	20
Cancer,Endocrine System Disorders,Gastrointestinal Disease,Organismal Injury and Abnormalities	small bowel carcinoid tumor	Small bowel carcinoid tumor	0.000399	0.00656			BCAS3,CREBBP,MACF1,MLLT10,NCOA2,STK11,TBC1D8	7
Cell Cycle,Embryonic Development	cell cycle progression	Cell cycle progression of embryonic cell lines	0.000399	0.00656			BRD4,DDX17,DGKZ,FLCN,GADD45A,HRAS,KMT5B	7
Cell Morphology,Organismal Injury and Abnormalities,Tissue Morphology	abnormal morphology	Abnormal morphology of epithelial cells	0.000401	0.00659			ABCB11,ABCB4,ABCG2,AGL,BCL2L11,CBS/LOC102724560,CCN2,CITED2,CP,FADS2,FGFR2,MCOLN1,NCOA2,NDST1,NR1H4,PEMT,RIPK1,SOD2,STK11	19
Cancer,Dermatological Diseases and Conditions,Organismal Injury and Abnormalities	development	Development of skin tumor	0.000402	0.0066			CDK6,COL18A1,CYLD,FGFR2,HRAS,MITF,PARD3,STK11,TERT	9
Cellular Development,Cellular Growth and Proliferation	proliferation	Proliferation of blood cells	0.000405	0.00663		1.608	ADK,AHNAK,ALCAM,AZI2,BCL2L11,BTG1,CBS/LOC102724560,CCN2,CD38,CD47,CDK6,CREBBP,CUL1,CYLD,DGKZ,DMTF1,DPP4,FAS,FOXO3,FOXP1,GADD45A,GNA13,HRAS,IFNAR2,IL4I1,JAK2,KITLG,LPIN1,MAP2K4,MAP2K6,MAP2K7,MAP3K1,MYH10,NFE2L2,NR1I2,PIK3AP1,PIK3R1,PLCG1,PPP2R2D,PPP3CA,PUM1,RCAN1,S1PR1,SMAD3,ST3GAL5,STAM,STK11,TERT,TOX,UNG,UVRAG,VAV2,VCAM1,YY1,ZFP36L1,ZNHIT1	56
Embryonic Development,Organismal Development,Reproductive System Development and Function	development	Development of reproductive system	0.000405	0.00663	Increased	2.625	ADRM1,AP3B1,BCL2L11,BIK,BMAL1,BSCL2,CCN2,CDK6,CITED2,CSNK2A2,CUL4A,F2R,FADS2,FGFR2,FOXO3,GAB1,GGNBP2,HPS1,HRAS,IRS1,JAK2,KALRN,KDM3A,KITLG,KPNA1,MKKS,MYH10,NCOA1,NCOA2,NET1,NFE2L2,NSUN2,ODAD3,PARD3,PARN,PTPRF,PUM1,QKI,RDH10,RFWD3,RNF138,SCAPER,SMAD3,STK11,TERT,TIPARP,TRIM25,VCAM1,YY1,ZFHX3	50
Cell Death and Survival	apoptosis	Apoptosis of lymphoid organ	0.000405	0.00663		0.864	BCL2L11,BNIP3L,CYLD,FAS,GRK5,KLF13,MAP2K5,MAP2K6,NFE2L2,NQO1,NQO2,PRKDC,RIPK1,YY1	14
Cancer,Hematological Disease,Immunological Disease,Organismal Injury and Abnormalities	precursor B-cell acute lymphoblastic leukemia	Precursor B-cell acute lymphoblastic leukemia	0.000416	0.0068			AGL,AHNAK,AKAP11,ANK3,ASXL2,ATP11A,BCAR1,BTG1,CMPK2,COL14A1,COL4A1,CREBBP,CUL2,DDC,DNASE2,DOCK4,ENPP1,GTF2IRD1,JAK2,KDM3B,MACF1,MLLT10,MSH3,NEDD4L,NET1,PIK3R1,POR,PPP3CA,PRPSAP2,PSMD1,PSMD2,PTPRF,RIPK1,RORA,RPL22,SLC16A7,SLC1A2,STK24,SYNE1,TBL1XR1,TECPR2,TOX,WAC,XRRA1,ZFHX3	45
Cancer,Organismal Injury and Abnormalities,Renal and Urological Disease	urothelial transitional cell carcinoma	Urothelial transitional cell carcinoma	0.000422	0.00689			AHNAK,ASXL2,CHD6,CREBBP,CUL4A,DAXX,EIF3A,EIF4A2,FGFR2,FGFRL1,FLCN,FOXP1,GNA13,HRAS,KDM3A,MAP3K1,NFE2L2,PIK3R1,PLXNA2,POR,PPTC7,RAD21,S1PR1,SIN3A,SPOP,SRRM2,TBL1XR1,TERT,ZNF512	29
Cell Morphology	sprouting	Sprouting	0.000426	0.00695	Increased	3.743	ALCAM,BAIAP2,BCAS3,C21orf91,CAMK2B,COL18A1,CREBBP,CYLD,DVL1,FGFR2,GAB1,GNA13,HRAS,JAK2,KALRN,KITLG,LASP1,MAP2K4,NDST1,NEDD4L,OPA1,PIK3R1,PPP1R9A,PRMT3,PTPN12,PTPRF,RAPGEF4,S1PR1,SH3GLB1,STAU2,STK11,SYT1,TRIO,YY1,ZMYND8	35
Gastrointestinal Disease,Organismal Injury and Abnormalities	esophageal lesion	Esophageal lesion	0.00043	0.007			AHNAK,AVPR1A,C1orf198,CES1,CLDN1,CREBBP,DIPK2A,DOCK4,DVL1,EIF3A,EXOC6,FADS2,FGFR2,FOXO3,FOXP1,GFOD1,GGNBP2,GLE1,GNA12,GNA13,HERC1,HRAS,JAK2,JARID2,MSH3,NAP1L5,NFE2L2,NQO1,NSUN2,OTUD6B,PARD3,PDGFC,PUM1,PXDN,RAD21,SIN3A,SOD2,ST6GALNAC6,STK11,SYNE1,TERT,TNRC6A,TOP1MT,TRIO,TSHZ1,UMPS,VAV2,ZC3H12C,ZFHX3	49
Cellular Movement	invasion	Invasion of breast cancer cell lines	0.00043	0.007		1.883	ACSL3,AHNAK,BCAR3,CCN2,DGKZ,DNAJB6,EIF3A,ELOVL5,F2R,FAS,HBP1,IRS1,LASP1,MAP2K7,MBD2,NAMPT,NET1,OPA1,PIK3R1,PLCG1,PTBP1,PTTG1IP,QKI,RORA,SMAD3,SOD2,TRIO,UGDH,VAV2,WWTR1	30
Connective Tissue Disorders,Developmental Disorder,Organismal Injury and Abnormalities,Skeletal and Muscular Disorders	single suture craniosynostosis	Single suture craniosynostosis	0.000431	0.007			COL4A1,COL4A2,FGFR2,PDGFC,VCAM1	5
Molecular Transport	transport	Transport of peptide	0.000431	0.007		0.025	ABCB4,ABCC2,ABCG2,BCL2L11,HRAS	5
Cell Death and Survival,Organismal Injury and Abnormalities,Skeletal and Muscular Disorders	apoptosis	Apoptosis of muscle cells	0.000432	0.007		-0.886	BCL2L11,BNIP3L,DAXX,FAS,FOXO3,GSDMD,HRAS,JAK2,KITLG,MAP2K3,MAP2K4,MAP2K5,MAP2K6,MAP3K1,MYH10,NAMPT,PPP3CA,SOD2,TERT,UBE4B,VNN1	21
Protein Synthesis	quantity	Quantity of alkaline phosphatase in blood	0.000437	0.00708		-1.671	ABCB4,AGL,ALPL,GPD2,NCOA1,SOD2	6
Cell Morphology,Connective Tissue Development and Function	morphology	Morphology of fibroblast cell lines	0.000438	0.00708			DENND2B,DGKZ,ENPP1,FAS,GNA13,HBP1,HRAS,PIK3R1,PTBP1,PTPN12	10
Cellular Movement,Reproductive System Development and Function	migration	Migration of breast cell lines	0.000438	0.00708		1.034	BCAR1,DPP4,FOXO3,HRAS,LPP,MAP2K6,MYH10,QKI,RORA,WWTR1	10
Gastrointestinal Disease,Hepatic System Disease,Organismal Injury and Abnormalities	cirrhosis	Cirrhosis of liver	0.000439	0.00708			ABCB11,ABCB4,ABCG2,ADK,ALPL,CCN2,CD38,COL3A1,DNASE2,F2R,GNA12,IFNAR2,NFE2L2,NQO1,NR1H4,PPP3CA,PPP3R1	17
Nucleic Acid Metabolism,Small Molecule Biochemistry	metabolism	Metabolism of nucleoside triphosphate	0.000439	0.00708		0.554	ADK,AKAP11,CPT1A,ENPP1,FAS,FLCN,FOXO3,GUK1,IRS1,OGA,OPA1,PID1,RIPK1,SH3GLB1,SLC1A2,SOD2	16
Cellular Development,Cellular Growth and Proliferation,Organ Development,Skeletal and Muscular System Development and Function,Tissue Development	proliferation	Proliferation of smooth muscle cells	0.000446	0.00716		1.157	ABCC2,CAPN2,CD47,CDK6,DPP4,F3,FGFR2,FOXP1,IRS1,KALRN,LMNA,METAP2,NAMPT,NCOA1,NFE2L2,NQO1,NQO2,PIK3R1,PTPRF,S1PR1,SMAD3,TERT	22
Infectious Diseases,Organismal Injury and Abnormalities	production	Production of virus	0.000446	0.00716		0.263	CNP,CREBBP,DCTN2,DDX17,DNAJB6,DNAJC22,DNAJC5,HNRNPC,MON2,RSAD2,TAT,UNG	12
Nervous System Development and Function	coordination	Coordination	0.000448	0.00719	Increased	3.647	AGL,ALPL,ASPA,CAMK2B,CHD6,CP,CREBBP,DNAJC5,GTF2IRD1,KALRN,MYH10,NAB1,NAMPT,NCOA1,SYNE1,TERT,UBE4B,YY1	18
Neurological Disease,Organismal Injury and Abnormalities	epilepsy	Epilepsy	0.000451	0.00723		-0.025	ABCC2,ABHD6,ANK3,BAIAP2,BCL2L11,CITED2,FOXP1,GADD45A,GCK,HBP1,IL4I1,KDM3B,KLF10,MACF1,MEF2A,NAMPT,NEDD4L,NFIX,OPA1,OXR1,PPP3CA,RORA,SCARB2,SERPINE2,SLC1A2,SLC25A22,ST3GAL5,TEF,TIPARP,TNRC6A,UGDH,WDR37,WWTR1	33
Lipid Metabolism,Molecular Transport,Small Molecule Biochemistry	flux	Flux of lipid	0.000455	0.00729		1.647	ABCB11,ABCB4,CES1,F2R,HRAS,JAK2,MAP2K3,NR1H4,OSBPL1A,SNTB1,STK24,TERT,VNN1	13
Cancer,Hematological Disease,Immunological Disease,Organismal Injury and Abnormalities	chronic lymphocytic leukemia or small lymphocytic lymphoma or prolymphocytic leukemia	Chronic lymphocytic leukemia or small lymphocytic lymphoma or prolymphocytic leukemia	0.000456	0.0073			ADRM1,AHNAK,AKAP11,ANK3,ASAP2,ASB13,BCAR3,BRD4,BRD8,C1orf174,CD38,CHD6,CNP,COL18A1,COL3A1,CPSF7,CREBBP,DAPK1,DDX46,DMTF1,DNASE2,DUSP16,EWSR1,EXT2,FAS,GLE1,GTPBP2,HRAS,JARID2,KALRN,KLHL24,KPNA1,LPIN1,LRIG1,MACF1,MKKS,MON2,MSH3,NAMPT,NCOA2,NFE2L2,PDE9A,PDP2,PLXNA2,POLE4,POR,PPP2R1B,PPP3CA,PPP3R1,PSPH,PXDN,S1PR1,SANBR,SASH1,SMAD3,SYNE1,SYT1,TERT,TRIO,TXNDC12,UBE2F,ZFHX3	62
Cellular Development,Cellular Growth and Proliferation,Hematological System Development and Function,Lymphoid Tissue Structure and Development	cell proliferation	Cell proliferation of T lymphocytes	0.000462	0.00739		1.279	ADK,AHNAK,ALCAM,BCL2L11,CBS/LOC102724560,CCN2,CD38,CD47,CDK6,CUL1,CYLD,DGKZ,DPP4,FAS,FOXO3,GADD45A,GNA13,IFNAR2,IL4I1,JAK2,KITLG,MAP2K4,MAP2K6,MAP2K7,NFE2L2,NR1I2,PIK3R1,PLCG1,PPP2R2D,PPP3CA,RCAN1,SMAD3,ST3GAL5,STAM,STK11,TERT,TOX,UVRAG,VCAM1,ZFP36L1,ZNHIT1	41
Lipid Metabolism,Small Molecule Biochemistry	glycosylation	Glycosylation of sphingolipid	0.000464	0.00739			FAS,ST3GAL5,ST6GALNAC6	3
Digestive System Development and Function,Gastrointestinal Disease,Hepatic System Development and Function,Hepatic System Disease,Infectious Diseases,Inflammatory Disease,Inflammatory Response,Organ Development,Organismal Injury and Abnormalities	chronic hepatitis C virus genotype 4	Chronic hepatitis C virus genotype 4	0.000464	0.00739			ADK,IFNAR2,POR	3
Lipid Metabolism,Molecular Transport,Small Molecule Biochemistry	accumulation	Accumulation of bile acid	0.000464	0.00739			ABCB11,NFE2L2,NR1H4	3
Cellular Assembly and Organization,Cellular Function and Maintenance	receptor-mediated endocytosis	Receptor-mediated endocytosis of vesicles	0.000464	0.00739			PPP3CA,REPS1,SYT1	3
Connective Tissue Development and Function,Embryonic Development,Organismal Development,Skeletal and Muscular System Development and Function,Tissue Development	morphogenesis	Morphogenesis of bone	0.000467	0.00743			CITED2,COL3A1,ENPP1,EXT2,FGFR2,MTHFD1L,NDST1,RDH10	8
Cancer,Organismal Injury and Abnormalities,Reproductive System Disease	breast cancer	Stage III-IV breast cancer	0.000469	0.00745			BMAL1,CBX3,CDK6,CMPK2,DNAJB6,FGFR2,NEU1,POR,TOP1MT,TUBB,TUBB6	11
Cell Morphology,Cellular Assembly and Organization	morphology	Morphology of mitochondria	0.00047	0.00746			ABCG2,BIK,BNIP3L,CITED2,FAS,GNA12,LPIN1,MAP3K1,MYH10,OGA,OPA1,SH3GLB1,SLC2A5,SOD2,TOP1MT	15
Cell Cycle	mitosis	Mitosis	0.000478	0.00757		1.005	ANGEL2,AZI2,CAPN2,CBX3,CHFR,CYLD,DCTN2,DHX9,EWSR1,FGFR2,FOXO3,GADD45A,GBF1,GNA12,GNA13,HRAS,IRS1,JAK2,JARID2,KITLG,MITF,MYH10,NFIX,PIK3R1,PLCG1,PPP1R12A,PTPRF,RAD21,S1PR1,SENP6,SETDB2,SIN3B,TBL1XR1,TUBB,VAV2	35
Carbohydrate Metabolism,Molecular Transport,Small Molecule Biochemistry	uptake	Uptake of D-glucose	0.000479	0.00757		-0.385	CDK6,CYLD,DPP4,FAS,FGFR2,GCK,H6PD,HRAS,IRS1,MARK3,NCOA1,NQO1,NRIP1,PARD3,PID1,PIK3R1,PPM1A,PTBP1,PTPRF,STK11,VAMP3	21
Cell Morphology,Cellular Movement,Connective Tissue Development and Function	cell spreading	Cell spreading of fibroblast cell lines	0.000496	0.00782		0.57	BAIAP2,BCAR1,CAST,PTBP1,PTPN12,SORBS1,VAV2	7
Cellular Development	lifespan	Lifespan of cells	0.000496	0.00782		1.987	AZI2,CDK6,FOXO3,HRAS,NAMPT,TERT,YY1	7
Cancer,Hematological Disease,Immunological Disease,Organismal Injury and Abnormalities	plasma cell myeloma	Low risk plasma cell myeloma	0.000497	0.00783			FGFR2,POR,PSMD1,PSMD2	4
Cellular Development,Cellular Growth and Proliferation,Hematological System Development and Function,Hematopoiesis	proliferation	Proliferation of erythroblasts	0.000497	0.00783			FAS,HRAS,JAK2,KITLG	4
Cell Death and Survival,Organismal Injury and Abnormalities	cell death	Cell death of pheochromocytoma cell lines	0.0005	0.00784		1.295	BCL2L11,BNIP3L,COL18A1,DHX9,FAS,GAB1,MAP2K3,MAP2K4,MAP3K1,PPP2R1B,SOD2	11
Cancer,Hematological Disease,Organismal Injury and Abnormalities	malignant hematological system tumor	High-risk malignant hematological system tumor	0.0005	0.00784			CD38,CD47,IFNAR2,JAK2,POLE4,POR,PPP3CA,PPP3R1,PSMD1,PSMD2,STK24	11
Digestive System Development and Function,Embryonic Development,Hepatic System Development and Function,Organ Development,Organismal Development,Tissue Development	development	Development of liver	0.0005	0.00784			AACS,CD38,CITED2,FGFR2,IGF2R,JARID2,MAP2K4,PTPN12,RDH10,SMAD3,SOD2,SPTBN1	12
Cancer,Organismal Injury and Abnormalities	mesenchymal tumor	Mesenchymal tumor	0.0005	0.00784			ADK,BCL2L11,COL14A1,COL18A1,COL3A1,COL4A1,COL4A2,FGFR2,FLCN,HRAS,IFNAR2,KITLG,NAMPT,POR,QKI,S1PR1	16
Hereditary Disorder,Neurological Disease,Organismal Injury and Abnormalities,Skeletal and Muscular Disorders	Charcot-Marie-Tooth disease	Charcot-Marie-Tooth disease	0.000504	0.00789			ATP1A1,BSCL2,DCTN1,DCTN2,GBF1,JPH1,LMNA,RETREG1,SBF2,TRIM2	10
Neurological Disease,Organismal Injury and Abnormalities	progressive encephalopathy	Progressive encephalopathy	0.000505	0.00789			ABCG2,AKAP11,ANK3,ANXA11,APBB2,ATL2,ATP1A1,BCL2L11,BSCL2,CAMK2B,CAPN2,CBS/LOC102724560,CCN2,CNP,COL3A1,CPT1A,CYLD,DCTN1,DDC,DDX46,DHX9,DNAJB6,EIF4A2,EWSR1,F2R,F3,FAS,FLOT1,FOXO3,GADD45A,GCNT2,GLE1,GLRX,MN1,NFE2L2,NQO1,NQO2,OPA1,PDGFC,PIK3R1,PPP3CA,PPTC7,PRKDC,PUM1,RAB14,RCAN1,RNF14,SCARB2,SERPINE2,SLC1A2,SOD2,SRPK2,SRRM2,SUMO3,SYNE1,TRIO,TSHZ1,TUBB,UNG,WWTR1,ZFP36L1	61
Cancer,Organismal Injury and Abnormalities,Renal and Urological Disease	neoplasia	Renal tumor	0.000508	0.00792			ACSL3,AHNAK,ANKLE2,ASXL2,BCAR1,BNIP3L,BSCL2,CPEB2,CREBBP,DAPK1,DHX9,DNASE2,EIF4A2,ELOVL5,EWSR1,EXTL2,FAM89A,FBXL17,FGFR2,FLCN,FOXO3,GFOD1,GNA13,GPD2,GUK1,HBP1,HPS1,HRAS,IFNAR2,IL4I1,INHBA-AS1,IRS1,KDM3B,LMNA,MACF1,MACO1,MAGI1,MAP2K3,MAP2K5,MAP2K6,MAP3K1,METAP2,MITF,MLLT10,MN1,MSI2,NCOA1,NEU2,NFE2L2,NRIP1,OTUD6B,PANK1,PIK3R1,PITPNB,PLXNB2,POR,PSMD2,RAI14,RAPGEF4,RPL22,S1PR1,SENP6,SIN3A,SLC20A2,SLC…	92
Cancer,Endocrine System Disorders,Gastrointestinal Disease,Organismal Injury and Abnormalities	pancreatic cancer	Pancreatic cancer	0.000508	0.00792			ABCB11,ABCB4,ABCG2,ABTB2,AGL,AHNAK,AKAP11,ALCAM,ALPL,AP1G1,ATP11A,BAIAP2,BCAR3,BCL2L11,BMP2K,BRD8,CAPN2,CBS/LOC102724560,CCN2,CDK6,CHD6,CMPK2,COL14A1,COL18A1,COL4A1,COL4A2,CREBBP,DAPK1,DCTN1,DCTN4,DHX9,DOCK4,DPP4,DUSP16,EXOC6,F3,FGFR2,FHAD1,FLNB,GBF1,GCLC,GUK1,HACD3,HRAS,IGF2R,JAK2,KDM3B,KLHL24,KMT5B,LMNA,LMO7,LPP,MACF1,MAP2K4,MED13L,MITF,MKNK2,MLLT10,MN1,MRPS27,MSH3,MSI2,MYO1B,NFE2L2,NUDCD2,OTUD…	126
Organismal Injury and Abnormalities,Renal and Urological Disease	formation	Formation of renal lesion	0.000509	0.00793			ACSL3,AHNAK,ANKLE2,ASXL2,BCAR1,BNIP3L,BSCL2,CPEB2,DAPK1,DHX9,DNASE2,EIF4A2,ELOVL5,EXTL2,FAM89A,FBXL17,FGFR2,FLCN,FOXO3,GFOD1,GNA13,GPD2,GUK1,HBP1,HPS1,HRAS,IFNAR2,IL4I1,INHBA-AS1,KDM3B,LMNA,MACF1,MAGI1,MAP2K3,MAP2K5,MAP2K6,MAP3K1,METAP2,MITF,MLLT10,MN1,MSI2,NFE2L2,NRIP1,OTUD6B,PANK1,PARD3,PIK3R1,PITPNB,PLXNB2,PSMD2,RAI14,RAPGEF4,RPL22,S1PR1,SENP6,SIN3A,SLC20A2,SLC22A5,SLC2A9,SLC39A8,SLC4A4,SOD2,S…	85
Carbohydrate Metabolism	glycolysis	Glycolysis	0.000511	0.00795		0.524	CITED2,CYLD,ENPP1,FLCN,FOXO3,GCK,HRAS,KAT2B,NR1H4,NRIP1,OGA,PIK3R1,PLCG1,PTBP1,RCAN1,RNF144B,SH3GLB1,SLC4A4,VAMP3,WWTR1	20
Cancer,Hematological Disease,Immunological Disease,Organismal Injury and Abnormalities,Tumor Morphology	progressive multiple myeloma	Progressive multiple myeloma	0.000515	0.008			CD38,FGFR2,POR,PSMD1,PSMD2	5
Cell Death and Survival	cell death	Cell death of lymphoid organ	0.000515	0.00801		1.015	BCL2L11,BNIP3L,CYLD,FAS,GRK5,KLF13,MAP2K4,MAP2K5,MAP2K6,NFE2L2,NQO1,NQO2,PRKDC,RIPK1,YY1	15
Cellular Assembly and Organization,Organismal Development,Tissue Development	formation	Formation of filaments	0.000519	0.00806	Increased	3.084	AKAP11,ASB7,AVPR1A,BCAR1,CCN2,CD47,CDK6,CNP,COL18A1,CUL2,DCTN1,F2R,GNA12,GNA13,GNG12,HRAS,MAGI1,MAP3K1,MARK3,MKKS,NET1,PIK3R1,PPP1R9A,S1PR1,SMAD3,SORBS1,STK11,TPPP,TUBB,VAV2,VCAM1	31
Embryonic Development,Organ Development,Organismal Development,Reproductive System Development and Function,Tissue Development	development	Development of internal genitalia	0.000536	0.0083	Increased	3.081	ADRM1,BCL2L11,BIK,BSCL2,CCN2,CITED2,CSNK2A2,FADS2,FGFR2,FOXO3,KDM3A,KITLG,KPNA1,MKKS,NCOA1,NCOA2,NFE2L2,NSUN2,QKI,RDH10,RFWD3,SCAPER,SMAD3,STK11,TIPARP,TRIM25	26
Cardiovascular Disease,Organismal Injury and Abnormalities	coronary occlusion	Coronary occlusion	0.000544	0.00842			BMAL1,CD47,DOCK4,ENPP1,FAM107B,GFOD1,IRS1,KALRN,LRIG1,MEF2A,MTHFD1L,PLXNA2,S1PR1,SBF2,SMAD3,SORBS1,TERT,VCAM1	18
Cancer,Dermatological Diseases and Conditions,Hematological Disease,Immunological Disease,Organismal Injury and Abnormalities	Sézary syndrome	Sézary syndrome	0.000548	0.00847			ANK3,ANKLE2,BCL2L11,CAPN2,CHD6,DPP4,IFNAR2,JAK2,KPNA1,NEDD4L,PLCG1,POR,PPP1R9A,PSMD1,PSMD2,PTPRK,RDH10,RPA1,SASH1,TOX,VPS16	21
Cancer,Organismal Injury and Abnormalities,Reproductive System Disease	female genital tract serous carcinoma	Female genital tract serous carcinoma	0.000549	0.00847			ATP8B1,BIK,CBS/LOC102724560,COL14A1,COL3A1,CP,DPP4,EIF4A2,ENPP1,F2R,F3,FGFR2,GNA12,GNA13,HRAS,JAK2,LPP,LRIG1,MAP2K4,MAP3K1,PIK3R1,PLPP1,POR,RAD21,RNF144B,SIN3A,SPOP,TBL1XR1,TNFAIP2	29
Cancer,Organismal Injury and Abnormalities	pelvic serous carcinoma	Pelvic serous carcinoma	0.000549	0.00847			ATP8B1,BIK,CBS/LOC102724560,COL14A1,COL3A1,CP,DPP4,EIF4A2,ENPP1,F2R,F3,FGFR2,GNA12,GNA13,HRAS,JAK2,LPP,LRIG1,MAP2K4,MAP3K1,PIK3R1,PLPP1,POR,RAD21,RNF144B,SIN3A,SPOP,TBL1XR1,TNFAIP2	29
[truncated: 111 more rows]

## Sheet: 24h networks
© 2000-2023 QIAGEN. All rights reserved.
ID	Molecules in Network	Score	Focus Molecules	Top Diseases and Functions
[truncated: 25 more rows]

## Sheet: 12h pathways
Ingenuity Canonical Pathways	-log(p-value)	Ratio	z-score	Molecules
[truncated: 104 more rows]

[truncated: 3 more sheets: 12h disease functions, 12h networks, 8h pathways]
